# Supplementary material for: Qualitative modeling identifies IL-11 as a novel regulator in maintaining self-renewal in human pluripotent stem cells
Source: Front Physiol. 2013 Oct 28;4:303. doi: 10.3389/fphys.2013.00303 (PMC3809568; doi:10.3389/fphys.2013.00303)
Supplement: Supplementary Table 1 — Illumina expression data of ES cells treated with and without FGF2 and IL-11. [file DataSheet1.XLSX]

## Sheet: S1 expression data
TargetID	-FGF AVG Signal	-FGF NARRAYS	-FGF ARRAY STDEV	-FGF Detection Pval	-FGF DiffScore	-FGF MIN Signal	-FGF MAX Signal	-FGF Avg NBEADS	-FGF Diff Pval	+FGF AVG Signal	+FGF NARRAYS	+FGF ARRAY STDEV	+FGF Detection Pval	+FGF DiffScore	+FGF MIN Signal	+FGF MAX Signal	+FGF Avg NBEADS	Ratio +FGF/-FGF	+FGF Diff Pval	+IL-11 AVG Signal	+IL-11 NARRAYS	+IL-11 ARRAY STDEV	+IL-11 Detection Pval	+IL-11 DiffScore	+IL-11 MIN Signal	+IL-11 MAX Signal	+IL-11 Avg NBEADS	Ratio +IL-11/-FGF	+IL-11 Diff Pval	+IL-11 +FGF AVG Signal	+IL-11 +FGF NARRAYS	+IL-11 +FGF ARRAY STDEV	+IL-11 +FGF Detection Pval	+IL-11 +FGF DiffScore	+IL-11 +FGF MIN Signal	+IL-11 +FGF MAX Signal	+IL-11 +FGF Avg NBEADS	Ratio +IL-11+FGF/-FGF	+IL-11 +FGF Diff Pval	+IL-11 +SU AVG Signal	+IL-11 +SU NARRAYS	+IL-11 +SU ARRAY STDEV	+IL-11 +SU Detection Pval	+IL-11 +SU DiffScore	+IL-11 +SU MIN Signal	+IL-11 +SU MAX Signal	+IL-11 +SU Avg NBEADS	Ratio +IL-11+SU/-FGF	+IL-11 +SU Diff Pval
FTHL7	24296.6	2	4390.18	0	0	21192.3	27400.9	37.5	1	25501.5	2	388.567	0	0.924253	25226.7	25776.2	43.5	1.04959	0.808304	25636.9	2	444.29	0	5.13581e-05	25322.7	25951	36	1.05516	0.999988	23689.1	2	118.591	0	-0.254926	23605.2	23772.9	38	0.974995	0.942991	38922.4	2	818.959	0	8.98049	38343.3	39501.5	40	1.60197	0.12646
ACTG1	50520.4	2	351.918	0	0	50271.6	50769.3	43	1	47882.4	2	3407.01	0	-1.94717	45473.2	50291.5	43.5	0.947782	0.63868	52187	2	30.1536	0	5.13581e-05	52165.7	52208.3	51.5	1.03299	0.999988	46965.9	2	1734.12	0	-1.96352	45739.7	48192.1	49	0.929642	0.636279	38513.1	2	313.723	0	-7.1547	38291.2	38734.9	54.5	0.762326	0.192544
EEF1A1	49522.9	2	1792.14	0	0	48255.7	50790.2	40.5	1	42244.8	2	626.622	0	-15.6384	41801.7	42687.8	43.5	0.853035	0.0272996	48480.3	2	372.34	0	0	48217	48743.6	44.75	0.978947	1	44471.6	2	1188.65	0	-8.33118	43631.1	45312.1	46.75	0.897999	0.146852	38300	2	1408.4	0	-6.01233	37304.1	39295.9	39.5	0.773379	0.250477
LOC643057	42061.7	2	108.264	0	0	41985.2	42138.3	44.5	1	40055.5	2	938.919	0	-2.15286	39391.6	40719.4	41	0.952303	0.609135	43937.2	2	3075.47	0	5.13581e-05	41762.5	46111.9	41.5	1.04459	0.999988	41803.8	2	369.773	0	-0.168754	41542.3	42065.2	60.5	0.993867	0.961888	37846.6	2	4152.75	0	-1.2269	34910.1	40783	40.5	0.899786	0.753894
TPT1	47543.3	2	1925.58	0	0	46181.8	48904.9	46.5	1	45275.4	2	2432.22	0	-2.01212	43555.6	46995.3	42.5	0.952298	0.6292	46606.3	2	208.202	0	-5.13581e-05	46459.1	46753.5	50	0.980291	0.999988	46329.2	2	1383.03	0	-0.578604	45351.2	47307.1	48.5	0.974461	0.875265	37441.9	2	5028.89	0	-5.11883	33885.9	40997.9	47	0.787532	0.307693
FTL	31206.3	2	3633.2	0	0	28637.3	33775.4	35.5	1	30755.3	2	1568.28	0	-0.369832	29646.4	31864.2	40	0.985547	0.918368	33538.2	2	1427.23	0	5.13581e-05	32529	34547.4	45	1.07472	0.999988	30525.2	2	1436.39	0	-0.323794	29509.5	31540.8	41	0.978171	0.928155	36194	2	677.948	0	1.36504	35714.7	36673.4	30.5	1.15983	0.730292
RPS27A	44776.9	2	5947.95	0	0	40571.1	48982.8	33.5	1	41429.4	2	2103.5	0	-1.75847	39942	42916.8	38	0.925241	0.667042	45685.9	2	1085.54	0	5.13581e-05	44918.3	46453.5	32.5	1.0203	0.999988	43922.4	2	599.304	0	-0.257772	43498.6	44346.2	40.5	0.980916	0.942373	35417.7	2	5920.4	0	-2.87304	31231.3	39604	42.5	0.790981	0.516055
LOC91561	43648.7	2	84.1681	0	0	43589.1	43708.2	42	1	39990.6	2	5084.39	0	-2.01212	36395.4	43585.8	40.5	0.916194	0.6292	44533.9	2	1438.91	0	5.13581e-05	43516.4	45551.3	38	1.02028	0.999988	43320.5	2	391.07	0	-0.205879	43043.9	43597	39	0.992481	0.953701	35345.4	2	2603.97	0	-3.70967	33504.1	37186.7	45	0.809771	0.42563
ACTB	38473.5	2	2090.8	0	0	36995.1	39951.9	59	1	38232.4	2	2644.77	0	-0.138457	36362.3	40102.5	55	0.993733	0.968622	37463.1	2	342.855	0	-5.13581e-05	37220.7	37705.5	55	0.973737	0.999988	37643.5	2	1515.8	0	-0.297303	36571.7	38715.4	69.25	0.978427	0.933834	35327.4	2	479.016	0	-0.940521	34988.7	35666.1	55.25	0.918226	0.805282
RPS27	43416.5	2	1920.05	0	0	42058.8	44774.2	41	1	42256.3	2	3018.33	0	-1.07012	40122	44390.6	53.5	0.973277	0.781606	42558	2	2266.35	0	-5.13581e-05	40955.4	44160.5	57	0.980225	0.999988	41198.2	2	2151.53	0	-0.706223	39676.8	42719.5	47	0.948905	0.849919	34061.1	2	1301.46	0	-5.3474	33140.8	34981.3	42.5	0.784518	0.291918
RPS25	48381.5	2	576.362	0	0	47973.9	48789	30	1	44734.5	2	2281.47	0	-2.80401	43121.2	46347.7	44	0.92462	0.524323	50058.5	2	2862.41	0	5.13581e-05	48034.5	52082.6	51	1.03466	0.999988	46952.4	2	1098.98	0	-0.601576	46175.3	47729.5	39	0.970463	0.870648	33338.3	2	7986.21	0	-10.8399	27691.2	38985.4	34	0.689072	0.0824156
RPS12	44201.2	2	3704.2	0	0	41582	46820.5	38.5	1	43520.8	2	1388.24	0	-0.562268	42539.2	44502.4	31	0.984606	0.878564	45449.3	2	1178.19	0	5.13581e-05	44616.2	46282.4	43	1.02824	0.999988	40571.4	2	611.82	0	-1.10452	40138.7	41004	43	0.917879	0.77544	32519.3	2	6869.62	0	-7.14839	27661.8	37376.9	33.5	0.73571	0.192824
LOC388524	45122.1	2	3419.09	0	0	42704.4	47539.7	46	1	40745.1	2	37.3501	0	-3.2138	40718.7	40771.5	40	0.902997	0.477112	43439.2	2	1729.62	0	-5.13581e-05	42216.2	44662.2	39.5	0.962704	0.999988	41350.7	2	625.779	0	-1.47893	40908.2	41793.2	35	0.916419	0.711389	31712.2	2	5272.95	0	-12.0195	27983.7	35440.8	41.5	0.702809	0.0628131
RPS16	36271.5	2	1434.62	0	0	35257.1	37285.9	35	1	35463.3	2	2443.53	0	-0.907654	33735.4	37191.1	39	0.977717	0.811399	38757.7	2	1352.47	0	5.13581e-05	37801.4	39714.1	41	1.06854	0.999988	35711.9	2	2659.41	0	-0.320804	33831.4	37592.4	44	0.984572	0.928794	31199.6	2	4081.3	0	-1.7769	28313.7	34085.6	28	0.86017	0.664218
K-ALPHA-1	37516.4	2	2130.76	0	0	36009.7	39023	36	1	36047.4	2	164.627	0	-1.87473	35931	36163.9	34.5	0.960846	0.649421	36476.4	2	363.617	0	-5.13581e-05	36219.3	36733.6	33.5	0.972281	0.999988	35185.6	2	1102.3	0	-1.06862	34406.2	35965.1	36	0.937874	0.781876	30357.4	2	3470.73	0	-3.64397	27903.2	32811.6	36.5	0.809178	0.432119
SLC2A3	24467.6	2	356.286	0	0	24215.7	24719.6	44	1	22927.4	2	3303.66	0	-1.48455	20591.4	25263.5	39.5	0.937052	0.71047	23354.9	2	866.018	0	-5.13581e-05	22742.5	23967.3	44.5	0.954522	0.999988	22900	2	273.661	0	-1.39154	22706.5	23093.5	47.5	0.93593	0.725849	29312.4	2	3273.39	0	1.86586	26997.8	31627	39	1.19801	0.65075
GNB2L1	35800	2	2184.95	0	0	34255	37345	34.5	1	35853.8	2	1051.4	0	0.0634241	35110.4	36597.3	27.5	1.0015	0.985502	37999.6	2	1584.81	0	5.13581e-05	36878.9	39120.2	28	1.06144	0.999988	35326.2	2	1226.59	0	-0.319232	34458.9	36193.6	33.5	0.986767	0.929131	28403.9	2	2393.46	0	-4.49539	26711.5	30096.3	33	0.793405	0.355191
RPL18	37782.6	2	2529.24	0	0	35994.2	39571.1	34.5	1	35747.8	2	971.705	0	-2.08339	35060.7	36434.8	43	0.946143	0.618958	37863.1	2	1457.4	0	5.13581e-05	36832.5	38893.6	37	1.00213	0.999988	33969.5	2	308.882	0	-3.72638	33751.1	34187.9	38	0.899078	0.423996	28140.7	2	5316.76	0	-8.10293	24381.1	31900.2	33	0.744805	0.154777
RPL38	39554.7	2	3495.36	0	0	37083.1	42026.3	37.25	1	38544.9	2	1907.46	0	-0.984418	37196.1	39893.7	35.75	0.97447	0.797183	40414.4	2	2085.4	0	5.13581e-05	38939.8	41889	42.75	1.02173	0.999988	37681.6	2	36.3086	0	-0.568931	37655.9	37707.3	45	0.952645	0.877217	27814.8	2	7563.18	0	-7.44373	22466.8	33162.8	38.75	0.703198	0.180147
C19ORF31	30572.2	2	67.0635	0	0	30524.8	30619.7	44	1	26521.4	2	5825.08	0	-2.03439	22402.5	30640.4	44.5	0.8675	0.62598	27624.3	2	3315.45	0	-5.13581e-05	25280	29968.7	54	0.903576	0.999988	27559.3	2	2509.68	0	-1.84758	25784.6	29333.9	45.5	0.901447	0.653495	27468.8	2	235.272	0	-1.24459	27302.5	27635.2	55.5	0.89849	0.750829
MYL6	27871.8	2	3101.36	0	0	25678.8	30064.8	43.25	1	23005	2	991.105	0	-12.5256	22304.1	23705.8	46	0.825384	0.0559034	29394.4	2	605.934	0	5.13581e-05	28966	29822.9	39.25	1.05463	0.999988	24647	2	1388.66	0	-2.99035	23665.1	25629	44.5	0.884299	0.502302	27365	2	2462.92	0	-0.178505	25623.5	29106.6	41.75	0.981816	0.959731
RPS10	44530.2	2	1766.22	0	0	43281.3	45779.1	41.5	1	39002.4	2	249.621	0	-12.5355	38825.9	39179	33.5	0.875866	0.0557758	41234.3	2	2384.48	0	-5.13581e-05	39548.2	42920.3	31.5	0.925985	0.999988	40043.6	2	612.408	0	-5.94619	39610.5	40476.6	40	0.899246	0.25432	27208	2	6102.12	0	-25.4956	22893.2	31522.9	37.5	0.611002	0.00282124
TMSB10	26276.6	2	3991.44	0	0	23454.3	29099	47.5	1	22910.7	2	1077.68	0	-2.21593	22148.7	23672.8	47.5	0.871904	0.600353	26901.8	2	1420.48	0	5.13581e-05	25897.4	27906.3	42.5	1.02379	0.999988	23649.4	2	1180.23	0	-0.651786	22814.8	24483.9	47	0.900016	0.86064	27152.1	2	3029.8	0	0.32467	25009.8	29294.5	44	1.03332	0.927968
H3F3A	39316.2	2	1264.23	0	0	38422.3	40210.2	46	1	36098.5	2	259.288	0	-4.20567	35915.2	36281.8	41	0.918158	0.379693	36081.4	2	840.769	0	-5.13581e-05	35486.9	36675.9	40.5	0.917724	0.999988	35058.4	2	868.038	0	-7.25195	34444.6	35672.2	40	0.891704	0.18828	26994.4	2	8267.07	0	-6.64156	21148.7	32840.1	42.5	0.686596	0.216692
RPS17	33920.1	2	3187.77	0	0	31666	36174.2	43.5	1	33001.3	2	2118.39	0	-0.823487	31503.4	34499.3	39.5	0.972915	0.827278	36071.3	2	1924.42	0	5.13581e-05	34710.6	37432.1	45	1.06342	0.999988	34219.5	2	2600.07	0	0.14128	32381	36058.1	41.5	1.00883	0.967993	26946.2	2	1329.85	0	-3.63867	26005.8	27886.5	31.5	0.794403	0.432647
F2R	31349.2	2	1454.85	0	0	30320.4	32377.9	52.5	1	28076.7	2	8164.2	0	-1.35017	22303.7	33849.6	44	0.895611	0.732795	27692.8	2	2087.8	0	-5.13581e-05	26216.5	29169.1	49.5	0.883368	0.999988	27653.7	2	172.84	0	-9.08186	27531.5	27775.9	52.5	0.882119	0.123542	26864.3	2	1495.08	0	-1.83899	25807.2	27921.5	39.5	0.85694	0.654789
OAZ1	28084	2	542.931	0	0	27700	28467.9	36.5	1	31775.9	2	903.065	0	11.4186	31137.3	32414.4	46.5	1.13146	0.0721341	28411.9	2	2682.05	0	5.13581e-05	26515.4	30308.4	37.5	1.01168	0.999988	31426.9	2	3535.62	0	1.12695	28926.8	33927	43.5	1.11903	0.771445	25839.2	2	2754.81	0	-1.03433	23891.3	27787.2	35	0.920071	0.788075
TUBA6	29757.2	2	5882.67	0	0	25597.5	33916.9	42.5	1	33027.4	2	2710.66	0	1.6942	31110.7	34944.1	49	1.1099	0.676986	32974	2	2960.52	0	5.13581e-05	30880.6	35067.4	56	1.1081	0.999988	32397.8	2	1194.13	0	0.601576	31553.4	33242.1	46	1.08874	0.870648	25341.1	2	6090.93	0	-1.19489	21034.2	29648	48	0.851596	0.759471
TUBB2B	27750	2	1413.86	0	0	26750.2	28749.7	50.5	1	28028.6	2	613.565	0	0.515005	27594.8	28462.5	51.5	1.01004	0.888177	28375.8	2	3062.48	0	5.13581e-05	26210.2	30541.3	46	1.02255	0.999988	28802.6	2	4386.07	0	0.420169	25701.2	31904	51	1.03793	0.907785	25085.7	2	13993.4	0	-0.466257	15190.8	34980.5	55	0.903989	0.898203
RPL18A	43208	2	3120.91	0	0	41001.2	45414.8	43.5	1	37424.2	2	120.613	0	-7.99597	37338.9	37509.4	50.5	0.866139	0.158636	39564	2	3477.02	0	-5.13581e-05	37105.4	42022.7	32.5	0.915664	0.999988	37482.5	2	424.991	0	-6.91591	37181.9	37783	40	0.867488	0.203427	25027.1	2	4766.61	0	-35.7854	21656.6	28397.7	48.5	0.579224	0.000263912
RPS11	35308.6	2	4703.84	0	0	31982.4	38634.7	36.5	1	33646.4	2	2390.89	0	-1.09267	31955.8	35337	29.5	0.952924	0.777558	38563.9	2	2027.66	0	5.13581e-05	37130.2	39997.7	26.5	1.0922	0.999988	31807.7	2	237.49	0	-0.693617	31639.8	31975.6	34	0.90085	0.85239	23933.9	2	5661.83	0	-7.67899	19930.4	27937.4	27	0.677849	0.170648
RPL10A	35356	2	1457.1	0	0	34325.6	36386.3	39	1	31431.8	2	1083.4	0	-9.36077	30665.7	32197.8	38	0.889009	0.115857	35067.9	2	2439.08	0	-5.13581e-05	33343.2	36792.6	36.5	0.991854	0.999988	32711.3	2	2152.7	0	-1.39493	31189.1	34233.5	38	0.925199	0.725283	23412.8	2	4826.27	0	-18.9112	20000.1	26825.5	34	0.662202	0.0128492
RPLP2	32838.1	2	2780.99	0	0	30871.7	34804.6	46.5	1	30115.4	2	850.746	0	-2.31454	29513.8	30717	44	0.917086	0.586875	32539.1	2	876.8	0	-5.13581e-05	31919.1	33159.1	36	0.990893	0.999988	29368.1	2	1165.84	0	-2.48756	28543.8	30192.5	38.5	0.89433	0.563954	23306.4	2	1809.03	0	-10.5426	22027.3	24585.6	33.5	0.709737	0.0882551
TUBA1A	26051.2	2	64.7335	0	0	26005.4	26096.9	49	1	22532.7	2	313.096	0	-15.4201	22311.3	22754.1	50	0.864942	0.0287074	25263	2	297.318	0	-5.13581e-05	25052.8	25473.2	50	0.969745	0.999988	22564.4	2	1265.44	0	-10.7011	21669.6	23459.2	47.5	0.866156	0.085093	23169.2	2	5271.39	0	-1.20832	19441.8	26896.6	50.5	0.889373	0.757126
S100A10	13345	2	3952.19	0	0	10550.4	16139.7	35	1	10232.9	2	1163.34	0	-2.15894	9410.3	11055.5	40.5	0.766794	0.608283	12235.2	2	305.924	0	-5.13581e-05	12018.9	12451.6	34	0.916838	0.999988	10581.2	2	489.639	0	-0.677698	10235	10927.4	39	0.792892	0.85552	22812.6	2	64.0012	0	8.09824	22767.4	22857.9	41	1.70945	0.154945
UBB	31891	2	2148.34	0	0	30371.9	33410.2	43.5	1	29348.4	2	1090.03	0	-2.66885	28577.7	30119.2	50.5	0.920272	0.540898	32759.7	2	2633.89	0	5.13581e-05	30897.3	34622.2	39.5	1.02724	0.999988	28815.4	2	2124.57	0	-1.84961	27313	30317.7	45	0.903557	0.653189	22723	2	5089.84	0	-9.03714	19124	26322.1	48.5	0.712521	0.124821
EIF4A1	30301.7	2	3016.7	0	0	28168.6	32434.8	37	1	34194.9	2	733.608	0	3.33938	33676.1	34713.6	42.5	1.12848	0.463513	30578.8	2	489.566	0	5.13581e-05	30232.6	30925	46	1.00914	0.999988	31411.8	2	1061.62	0	0.545336	30661.2	32162.5	43.5	1.03664	0.881996	22375	2	1832.58	0	-7.02528	21079.2	23670.8	39	0.738408	0.198368
RPS3	37180.9	2	2431.28	0	0	35461.8	38900.1	50	1	34949.3	2	220.833	0	-2.19697	34793.1	35105.4	54.5	0.939978	0.602981	37228.1	2	2829.33	0	5.13581e-05	35227.4	39228.7	49	1.00127	0.999988	35893.8	2	3437.6	0	-0.515844	33463.1	38324.6	45.5	0.965382	0.888005	22159.6	2	6979.29	0	-14.2226	17224.5	27094.7	37	0.595993	0.0378212
RPL3	28745.6	2	3897.59	0	0	25989.5	31501.6	45.5	1	27879.3	2	1807.98	0	-0.716165	26600.9	29157.8	42.75	0.969866	0.847976	27910.5	2	2029.41	0	-5.13581e-05	26475.5	29345.5	46.25	0.970951	0.999988	28123	2	1028.06	0	-0.291055	27396	28849.9	45.75	0.978342	0.935179	21811.3	2	3104.25	0	-4.2519	19616.2	24006.3	46.5	0.75877	0.375673
PFN1	27691.5	2	1044.67	0	0	26952.8	28430.2	43	1	29651.4	2	766.748	0	2.73472	29109.2	30193.5	43	1.07077	0.532756	25839.6	2	581.494	0	-5.13581e-05	25428.4	26250.8	41.5	0.933123	0.999988	30889.5	2	2450.68	0	2.6086	29156.6	32622.4	38	1.11549	0.548454	21612.4	2	787.418	0	-5.64311	21055.6	22169.2	46.5	0.78047	0.272702
UBC	21206.2	2	2387.39	5.24858e-06	0	19518	22894.3	74	1	20783.1	2	526.216	1.24513e-06	0.380454	20411	21155.2	68.3333	0.98005	0.916125	22327.7	2	2164.38	1.55513e-06	5.13581e-05	20797.2	23858.1	69.6667	1.05289	0.999988	21012.8	2	644.722	1.24513e-06	0.112972	20556.9	21468.7	69.3333	0.990881	0.974323	21204.1	2	746.951	5.6674e-07	0.442932	20675.9	21732.3	64.5	0.999901	0.90304
RPL19	32193.3	2	2922.68	0	0	30126.7	34260	39	1	28233.5	2	1150.57	0	-3.89845	27419.9	29047	41	0.876997	0.407525	30211.1	2	1243.92	0	-5.13581e-05	29331.5	31090.7	40	0.938428	0.999988	29020.5	2	800.919	0	-1.61712	28454.1	29586.8	48	0.901443	0.689108	21024.5	2	5728.16	0	-10.0018	16974.1	25074.9	47.5	0.653071	0.0999594
ATP5B	28109	2	1291.75	0	0	27195.6	29022.5	33.5	1	31476	2	1663.04	0	6.35042	30300.1	32652	34	1.11978	0.231717	28860.9	2	2096.24	0	5.13581e-05	27378.6	30343.1	30.5	1.02675	0.999988	30593.2	2	204.179	0	3.1899	30448.9	30737.6	29	1.08838	0.479744	20150.1	2	1950.84	0	-12.036	18770.7	21529.6	39	0.716855	0.0625755
RPS19	24226	2	1595.09	0	0	23098.2	25354	48	1	23173.1	2	839.085	0	-1.87218	22579.8	23766.4	40.5	0.956536	0.649803	24010.5	2	1916.92	0	-5.13581e-05	22655	25365.9	43	0.991101	0.999988	22390.8	2	1031.17	0	-1.4785	21661.7	23120	38.5	0.924245	0.711459	20054.4	2	596.56	0	-2.62742	19632.5	20476.2	49	0.827802	0.546082
CTGF	11209	2	867.376	0	0	10595.6	11822.3	37.5	1	14039.2	2	2700.93	0	2.52541	12129.3	15949	37	1.2525	0.559061	13424	2	1595.37	0	5.13581e-05	12295.9	14552.1	38.5	1.19761	0.999988	14540.2	2	749.094	0	29.2551	14010.5	15069.9	38.5	1.29719	0.0011871	19859.9	2	3722.72	0	16.1932	17227.6	22492.3	38.5	1.77179	0.0240261
CD24	25383.3	2	2558.95	0	0	23573.8	27192.7	38.5	1	27677.2	2	1657.63	0	2.15421	26505.1	28849.4	45.5	1.09037	0.608947	25412.5	2	80.6171	0	5.13581e-05	25355.5	25469.5	41.5	1.00115	0.999988	26790.5	2	829.825	0	0.616734	26203.8	27377.3	36	1.05544	0.867614	19457.9	2	4108.38	0	-4.43401	16552.8	22362.9	39	0.766562	0.360246
NPC2	16409.2	2	1180.17	0	0	15574.7	17243.7	39.5	1	14993.5	2	632.944	0	-2.712	14546	15441.1	37.5	0.913724	0.535549	15605.5	2	2271.3	0	-5.13581e-05	13999.5	17211.6	50.5	0.951022	0.999988	15161.3	2	171.004	0	-1.23276	15040.4	15282.2	47.5	0.923947	0.752877	19404.2	2	561.769	0	1.6406	19006.9	19801.4	39.5	1.18251	0.685393
RPL11	25571.3	2	1244.22	0	0	24691.5	26451.1	46	1	23816.2	2	361.087	0	-2.82269	23560.8	24071.5	45.5	0.931363	0.522072	24940	2	430.67	0	-5.13581e-05	24635.5	25244.6	48.5	0.975313	0.999988	24529.2	2	718.386	0	-0.638193	24021.2	25037.1	41	0.959246	0.863338	19394.9	2	2303.85	0	-7.48997	17765.8	21024	36.5	0.758463	0.178239
RPL41	24674.4	2	776.631	4.52259e-06	0	24125.2	25223.5	43.5	1	22816.7	2	63.9257	1.13065e-06	0.353645	22771.5	22861.9	43	0.924713	0.921797	23176.1	2	857.388	4.52259e-06	0	22569.8	23782.3	38	0.939276	1	20992	2	523.443	0	0.894482	20621.9	21362.2	43.25	0.850762	0.813864	19209.6	2	1278.44	4.52259e-06	-3.09593	18305.6	20113.6	44.5	0.778525	0.490237
NAG18	21195	2	1115.74	0	0	20406.1	21984	29	1	19192.5	2	4239.57	0	-1.54871	16194.7	22190.3	24	0.905518	0.70005	18462.6	2	557.312	0	-4.78942	18068.5	18856.7	41	0.871082	0.331939	18589.2	2	1048.06	0	-8.22922	17848.1	19330.3	36	0.877055	0.150341	19045.1	2	381.282	0	-1.2434	18775.5	19314.7	30.5	0.898565	0.751034
RPL35A	28754.8	2	2184.17	0	0	27210.3	30299.2	31.5	1	29680.4	2	821.855	0	1.2906	29099.2	30261.5	40.5	1.03219	0.742916	31949.7	2	2585.74	0	5.13581e-05	30121.3	33778.1	47.5	1.11111	0.999988	29427.5	2	1101.17	0	0.456938	28648.8	30206.1	36.5	1.0234	0.900132	18744.3	2	7470.15	0	-4.99265	13462.1	24026.5	31	0.651867	0.316763
RPS29	25454.2	2	2311.31	0.00026605	0	23819.9	27088.6	39.375	1	23809.4	2	1023.93	0.00026605	-1.55358	23085.4	24533.4	38.875	0.935381	0.699266	26006.2	2	527.023	0.00026605	5.13581e-05	25633.6	26378.9	39.625	1.02169	0.999988	24534.2	2	612.324	0.00026605	-0.368553	24101.3	24967.2	41.75	0.963857	0.918639	18582.3	2	2920.34	0.00026605	-6.16744	16517.3	20647.3	37.75	0.730028	0.241689
CD81	21113	2	1057.32	0	0	20365.4	21860.6	44.5	1	23866.8	2	1656.66	0	4.97301	22695.4	25038.2	38.5	1.13043	0.318199	21206.5	2	1931.3	0	5.13581e-05	19840.8	22572.1	45.5	1.00443	0.999988	22146.6	2	688.207	0	0.657122	21660	22633.3	41.5	1.04896	0.859583	18374.7	2	381.46	0	-1.58917	18104.9	18644.4	49	0.870301	0.693558
RPL12	26496.6	2	5799	0	0	22396	30597.1	34.5	1	27310.1	2	462.951	0	0.453502	26982.8	27637.5	35.5	1.0307	0.900845	27639.9	2	5962.08	0	5.13581e-05	23424	31855.7	39	1.04315	0.999988	26740.7	2	1007.22	0	0.075499	26028.5	27452.9	38.5	1.00921	0.982766	17961.1	2	5350.4	0	-3.31055	14177.8	21744.4	33.5	0.677866	0.4666
RPS2	25905.6	2	6123.5	0	0	21575.7	30235.6	40.5	1	26622.2	2	1519.26	0	0.368369	25547.9	27696.5	28	1.02766	0.918678	26370.6	2	2418.89	0	5.13581e-05	24660.2	28081	36	1.01795	0.999988	25287.3	2	1076.03	0	-0.189224	24526.4	26048.1	41.5	0.976131	0.957365	17889.7	2	2709.37	0	-3.70643	15973.9	19805.5	29	0.690571	0.425948
YWHAQ	19685.4	2	2270.31	0	0	18080	21290.7	41.5	1	18624	2	326.827	0	-1.51201	18392.9	18855.1	41	0.946084	0.70599	19289.4	2	1530.67	0	-5.13581e-05	18207	20371.7	47	0.979885	0.999988	19500.6	2	239.418	0	-0.145435	19331.3	19669.9	43.5	0.990611	0.967067	17859.5	2	3662.32	0	-1.03426	15269.8	20449.1	34.5	0.907246	0.788086
PRDX6	11708.1	2	472.087	0	0	11374.2	12041.9	40.5	1	10624.4	2	14.1664	0	-5.74483	10614.4	10634.5	41.5	0.907447	0.26639	12555	2	18.0051	0	5.13581e-05	12542.2	12567.7	48.5	1.07234	0.999988	11564.9	2	686.865	0	-0.289784	11079.2	12050.5	49	0.987768	0.935452	17704.1	2	826.615	0	9.45259	17119.6	18288.6	43.5	1.51213	0.113433
PHGDH	15763.3	2	1486.22	0	0	14712.4	16814.2	45.5	1	18566.4	2	301.293	0	8.18831	18353.3	18779.4	43	1.17782	0.151764	16074.3	2	516.301	0	5.13581e-05	15709.2	16439.4	52.5	1.01973	0.999988	17611.9	2	55.0114	0	2.26802	17573	17650.8	48	1.11728	0.593195	17668.8	2	27.4891	0	1.16967	17649.3	17688.2	34	1.12088	0.763893
EIF3S6	23546	2	813.71	0	0	22970.6	24121.4	43.5	1	20919.2	2	1118.71	0	-7.03876	20128.1	21710.2	45	0.888438	0.197753	24509.3	2	1921.64	0	5.13581e-05	23150.5	25868.1	52	1.04091	0.999988	21442.9	2	767.888	0	-4.21439	20899.9	21985.8	29	0.91068	0.378932	17352.9	2	4328.93	0	-5.88225	14291.9	20413.9	31	0.736979	0.258092
RPL27A	27374.7	2	5289.38	0	0	23634.6	31114.9	30	1	28048	2	1689.74	0	0.393715	26853.2	29242.9	31.5	1.0246	0.913332	27738.2	2	1960.71	0	5.13581e-05	26351.8	29124.7	33	1.01328	0.999988	28195	2	1871.04	0	0.275643	26872	29518	34.5	1.02996	0.938503	17344.2	2	5394.85	0	-5.39052	13529.4	21158.9	32	0.633583	0.289033
H2AFZ	29194	2	665.308	0	0	28723.6	29664.5	40.5	1	27338.8	2	48.5411	0	-2.54252	27304.4	27373.1	39	0.93645	0.556863	27928.6	2	692.689	0	-5.13581e-05	27438.8	28418.4	34	0.956653	0.999988	28010.5	2	696.149	0	-0.638193	27518.3	28502.8	26.5	0.959461	0.863338	17331.3	2	3977.96	0	-28.2873	14518.4	20144.1	33	0.593658	0.00148345
HMGN1	25272.9	2	2175.14	0	0	23734.8	26810.9	38.5	1	22819.7	2	572.154	0	-2.66931	22415.2	23224.3	45	0.902934	0.540841	24575.6	2	1116.65	0	-5.13581e-05	23786	25365.2	36.5	0.972412	0.999988	23001.3	2	891.564	0	-1.36542	22370.8	23631.7	39	0.910117	0.730228	17279.4	2	3669.68	0	-11.9034	14684.5	19874.2	38	0.683712	0.064515
ORC6L	17865.8	2	97.6019	0	0	17796.8	17934.8	43	1	15783	2	4859.26	0	-1.44103	12347	19219	43	0.883422	0.717625	14995.2	2	1662.06	0	-5.13581e-05	13819.9	16170.4	43	0.839324	0.999988	14660.6	2	900.019	0	-20.4949	14024.2	15297	49	0.820596	0.00892295	17106.6	2	96.5672	0	-0.532767	17038.3	17174.9	35.5	0.957505	0.884552
RPS5	25079.6	2	2573.28	0	0	23260	26899.1	50.5	1	24716.6	2	1404.32	0	-0.403776	23723.6	25709.6	53	0.985527	0.911218	24974.6	2	3283.64	0	-5.13581e-05	22652.7	27296.5	42	0.995814	0.999988	24098.3	2	1370.99	0	-0.554082	23128.8	25067.7	45	0.960873	0.880221	17049.8	2	4937.7	0	-6.5751	13558.3	20541.3	48	0.679829	0.220034
COX7C	25274.3	2	2261.25	0	0	23675.3	26873.2	38.5	1	28530.4	2	1878.72	0	2.93038	27201.9	29858.8	41	1.12883	0.509287	27232.8	2	4352.74	0	5.13581e-05	24154.9	30310.6	43.5	1.07749	0.999988	29730.9	2	528.029	0	7.8021	29357.5	30104.3	40	1.17633	0.165878	16966.2	2	5026.37	0	-7.26408	13412	20520.3	44.5	0.671281	0.187755
RPL24	26442.9	2	3042.74	0	0	24291.3	28594.4	43.5	1	26234.9	2	57.9158	0	-0.201937	26194	26275.9	45	0.992137	0.954567	28754.2	2	2716.29	0	5.13581e-05	26833.5	30674.9	46	1.08741	0.999988	27484.8	2	433.323	0	0.520119	27178.4	27791.2	56.5	1.0394	0.887132	16855.9	2	5713.65	0	-6.99286	12815.8	20896.1	38	0.637447	0.199855
RPL27	27487.5	2	1649.94	0	0	26320.8	28654.2	44.5	1	27311.5	2	426.913	0	-0.280697	27009.6	27613.3	44	0.993596	0.937412	28044.1	2	2491.87	0	5.13581e-05	26282.1	29806.1	51.5	1.02025	0.999988	27319.3	2	388.161	0	-0.154518	27044.8	27593.8	37.5	0.993882	0.965046	16792	2	6948.46	0	-7.15588	11878.6	21705.3	42	0.610895	0.192492
LAIR1	20226.5	2	442.522	0.00218893	0	19913.5	20539.4	41.5	1	17935.7	2	1830.28	0.00936288	-0.832354	16641.4	19229.8	47.25	0.886742	0.82559	18565.9	2	299.436	0.00420713	0	18354.2	18777.7	45.25	0.917904	1	18345	2	1192.44	0.00492509	-1.3389	17501.8	19188.2	49.75	0.906979	0.734699	16771.4	2	795.514	0.0237718	-1.54521	16208.9	17333.9	40.5	0.82918	0.700614
COX4I1	20979.4	2	911.216	0	0	20335.1	21623.8	44	1	20351.9	2	67.4863	0	-1.57728	20304.2	20399.6	49.5	0.970088	0.69546	19941.5	2	984.095	0	-5.13581e-05	19245.6	20637.3	49	0.950524	0.999988	19760.2	2	1041.33	0	-0.931168	19023.8	20496.5	40.5	0.941883	0.807018	16678	2	2071.85	0	-4.61369	15213	18143	48	0.794969	0.345646
IMAA	17968.7	2	178.711	0.0247657	0	17842.3	18095.1	47.25	1	16511	2	3353.27	0.0106383	0.436159	14139.9	18882.1	45	0.918875	0.904449	17249.1	2	827.561	0.00367347	0	16663.9	17834.3	40.25	0.959951	1	16788.4	2	1146.07	0.00586127	-0.069179	15978	17598.8	43.5	0.934315	0.984197	16635.3	2	747.481	0.00138504	0.409298	16106.8	17163.9	43.5	0.925793	0.91006
LASP1	13100.4	2	1961.54	0	0	11713.4	14487.4	41	1	14622	2	208.488	0	2.15222	14474.6	14769.5	40	1.11615	0.609225	14356.5	2	1027.69	0	5.13581e-05	13629.8	15083.2	36.5	1.09588	0.999988	13545.3	2	257.798	0	0.397425	13363	13727.6	32.5	1.03396	0.912552	16622	2	537.218	0	2.31124	16242.1	17001.9	44	1.26882	0.587321
RN7SL1	19634.3	2	1273.05	0	0	18734.1	20534.5	42	1	15735.3	2	6356.64	0	-1.92992	11240.5	20230.1	40.5	0.801418	0.641222	15213.9	2	2701.05	0	-5.13581e-05	13304	17123.8	36	0.774863	0.999988	16057.2	2	1381.97	0	-10.8499	15080	17034.4	40	0.817816	0.0822253	16567.6	2	29.1831	0	-2.07505	16547	16588.3	41	0.843811	0.620147
RPLP1	21386.9	2	2953.96	0	0	19298.1	23475.6	34.5	1	19876.4	2	377.935	0	-1.76753	19609.2	20143.7	39.75	0.929375	0.665652	20929.7	2	1866.95	0	-5.13581e-05	19609.5	22249.8	40.75	0.978623	0.999988	19751	2	268.983	0	-0.924061	19560.8	19941.2	47.75	0.923513	0.80834	16274.9	2	1701.79	0	-5.68482	15071.5	17478.2	41.75	0.760976	0.270096
LOC401019	18955.7	2	1870.69	0	0	17632.9	20278.5	41	1	17275.6	2	676.082	0	-2.25859	16797.5	17753.6	47.5	0.911364	0.594485	17361.3	2	1754.7	0	-5.13581e-05	16120.5	18602	47	0.915886	0.999988	18055.8	2	189.883	0	-0.601576	17921.5	18190	44	0.952523	0.870648	16206.2	2	1951.19	0	-1.62402	14826.5	17585.9	44.5	0.854949	0.688015
ACTA2	13738.5	2	654.815	0	0	13275.5	14201.5	45	1	9409.12	2	2883.54	0	-5.63014	7370.15	11448.1	39	0.684873	0.273518	17353.5	2	4260.51	0	5.13581e-05	14340.9	20366.1	42.5	1.26313	0.999988	8641.97	2	368.506	0	-152.818	8381.4	8902.54	50.5	0.629033	5.2261e-16	16184.5	2	4226.32	0	1.27987	13196.1	19173	45.5	1.17804	0.744755
RPSA	22183.6	2	3572.77	0.00507547	0	19657.2	24709.9	42	1	20707.5	2	568.14	0.00317599	0.404145	20305.8	21109.2	39.25	0.93346	0.911141	23688.9	2	1158.73	0.00115778	5.13581e-05	22869.5	24508.2	36.5	1.06786	0.999988	22472.7	2	232.479	0.00130703	0.4019	22308.3	22637	40	1.01303	0.911612	16124.3	2	3652.41	0.000598112	-1.28569	13541.7	18707	31.75	0.726859	0.743757
RPL39	23490.8	2	1415.87	0	0	22489.6	24492	43	1	22417.7	2	193.633	0	-1.99288	22280.8	22554.6	50	0.954319	0.631993	24771.6	2	1651.66	0	5.13581e-05	23603.7	25939.5	44	1.05452	0.999988	23749.5	2	1032.51	0	0.268186	23019.4	24479.6	54	1.01101	0.940116	16089.4	2	4745.38	0	-7.13159	12733.9	19444.9	45.5	0.684923	0.193571
GSTP1	15516.2	2	24.309	0	0	15499	15533.4	47.5	1	16782.9	2	1338.56	0	2.21593	15836.4	17729.4	36	1.08164	0.600353	14843.8	2	468.796	0	-5.13581e-05	14512.4	15175.3	46.5	0.956666	0.999988	16039.9	2	892.946	0	0.601576	15408.5	16671.3	48	1.03375	0.870648	15926.4	2	352.273	0	0.311493	15677.3	16175.5	38	1.02644	0.930788
ENO1	25774	2	295.76	0	0	25564.9	25983.2	38.5	1	32324.5	2	2513.04	0	17.465	30547.5	34101.5	42.5	1.25415	0.0179269	24345.3	2	1688.82	0	-5.13581e-05	23151.1	25539.5	42	0.944566	0.999988	31241.2	2	816.474	0	25.4362	30663.8	31818.5	43	1.21212	0.00286009	15575.3	2	1461.81	0	-34.2134	14541.6	16608.9	42.5	0.604301	0.000379014
RPS20	20129.4	2	1754.69	0	0	18888.6	21370.1	36.5	1	18792.8	2	108.027	0	-2.08032	18716.5	18869.2	44	0.933602	0.619396	20478.9	2	932.511	0	5.13581e-05	19819.5	21138.3	35	1.01736	0.999988	19766.7	2	340.782	0	-0.339667	19525.7	20007.6	38	0.981981	0.924769	15554.6	2	1747.96	0	-5.07953	14318.6	16790.6	38.5	0.772732	0.310489
EEF2	18612.2	2	1906.66	0	0	17264	19960.4	32.5	1	17401.9	2	778.535	0	-1.90575	16851.4	17952.4	30.5	0.93497	0.644799	17417.3	2	742.292	0	-5.13581e-05	16892.5	17942.2	32.5	0.9358	0.999988	15838.7	2	587.311	0	-4.4704	15423.4	16254	36.5	0.850985	0.35724	15248	2	2060.16	0	-2.42928	13791.3	16704.8	37.5	0.819247	0.571573
C17ORF45	21835	2	1557.09	0	0	20734	22936.1	42.5	1	20436.5	2	1027.97	0	-2.15355	19709.7	21163.4	39.5	0.935951	0.609038	21660.7	2	1159.3	0	-5.13581e-05	20840.9	22480.4	47.5	0.992014	0.999988	20073.6	2	2676.45	0	-0.628943	18181.1	21966.2	41.5	0.919331	0.865178	15156.4	2	4851.34	0	-5.21792	11726	18586.8	47	0.694132	0.300752
SLC7A5	4106.73	2	329.445	0	0	3873.78	4339.69	40	1	2909.57	2	248.95	0	-29.4817	2733.54	3085.61	43	0.708488	0.00112676	4373.21	2	23.1011	0	5.13581e-05	4356.87	4389.54	48.5	1.06489	0.999988	2918.89	2	152.926	0	-37.9019	2810.75	3027.02	40.5	0.710756	0.00016211	15155.4	2	2727.29	0	50.9487	13226.9	17083.8	42	3.69037	8.03775e-06
MYH9	7533.95	2	212.367	0	0	7383.78	7684.11	38	1	6891.09	2	166.213	0	-4.54147	6773.56	7008.62	42	0.914672	0.351441	7396.06	2	150.287	0	-5.13581e-05	7289.79	7502.33	32.5	0.981698	0.999988	6230.66	2	208.961	0	-23.4539	6082.9	6378.41	44	0.827011	0.00451451	15059.1	2	3693.71	0	14.1176	12447.2	17670.9	31.5	1.99883	0.0387468
HINT1	15139	2	1331.09	0	0	14197.8	16080.2	45.5	1	15313.8	2	499.742	0	0.38779	14960.4	15667.2	48	1.01155	0.914579	16225.7	2	1563.96	0	5.13581e-05	15119.8	17331.5	41.5	1.07178	0.999988	16471.9	2	87.7418	0	1.07951	16409.9	16534	39.5	1.08805	0.779918	14851.3	2	3114.71	0	-0.201103	12648.9	17053.7	44	0.980995	0.95475
RPL35	20267.1	2	2216.28	0	0	18699.9	21834.2	35.5	1	19600	2	12.7732	0	-0.979485	19590.9	19609	42.5	0.967085	0.798089	19987.3	2	298.469	0	-5.13581e-05	19776.3	20198.4	43	0.986199	0.999988	19916	2	452.806	0	-0.273659	19595.8	20236.2	26	0.982678	0.938932	14758.9	2	1789.92	0	-7.25855	13493.2	16024.5	36.5	0.728219	0.187995
VIL2	7153.25	2	584.491	0	0	6739.95	7566.55	43	1	9083.4	2	769.194	0	12.424	8539.5	9627.3	25	1.26983	0.0572274	6849.84	2	402.307	0	-5.13581e-05	6565.37	7134.31	37	0.957585	0.999988	8229.15	2	328.269	0	6.16682	7997.03	8461.27	31.5	1.15041	0.241723	14581.1	2	728.468	0	22.9341	14066	15096.2	39	2.03838	0.00508844
ATP5A1	21137.5	2	1887.77	0	0	19802.7	22472.4	45.75	1	22511.9	2	295.789	0	1.99228	22302.8	22721.1	41.75	1.06502	0.63208	21650.5	2	940.052	0	0	20985.8	22315.2	46.25	1.02427	1	22058	2	364.076	0	0.591952	21800.5	22315.4	41.75	1.04355	0.872579	14459.5	2	3501.16	0	-9.29727	11983.8	16935.2	42.25	0.684068	0.117564
RPL30	21797.8	2	1938.47	0	0	20427	23168.5	35.5	1	21493.1	2	160.043	0	-0.474745	21379.9	21606.3	36.5	0.986024	0.896449	24409.2	2	3431.22	0	5.13581e-05	21982.9	26835.4	50	1.1198	0.999988	20980.2	2	499.84	0	-0.580003	20626.7	21333.6	43	0.962492	0.874983	14248.1	2	4444.36	0	-7.80997	11105.5	17390.8	42.5	0.653651	0.165578
CCNI	17282.9	2	2184.32	0	0	15738.4	18827.5	39.5	1	15467.6	2	28.8433	0	-2.19697	15447.2	15488	43	0.894963	0.602981	18387.9	2	749.994	0	5.13581e-05	17857.6	18918.3	47	1.06394	0.999988	15535	2	744.019	0	-0.791315	15008.9	16061.1	44.5	0.898863	0.833429	13984.6	2	2535.97	0	-2.38638	12191.4	15777.8	41	0.809155	0.577248
PTBP1	19751.2	2	997.133	0	0	19046.2	20456.3	47.5	1	18516.5	2	1055.26	0	-2.07232	17770.3	19262.7	38.25	0.937485	0.620538	18941.1	2	6.84178	0	-5.13581e-05	18936.2	18945.9	37.5	0.958981	0.999988	17681.6	2	998.968	0	-4.91379	16975.2	18388	40	0.895215	0.322568	13971	2	1275.94	0	-15.3289	13068.8	14873.2	34.75	0.707349	0.0293162
ROCK2	14343.3	2	505.764	0	0	13985.6	14700.9	43	1	13185.1	2	4783.47	0	-0.820636	9802.68	16567.5	39	0.919253	0.827821	12819	2	1511.17	0	-5.13581e-05	11750.4	13887.5	48	0.893725	0.999988	12504.2	2	1381.84	0	-2.95327	11527.1	13481.3	43	0.87178	0.506609	13949.7	2	585.141	0	-0.341477	13535.9	14363.5	45	0.972559	0.924384
NEDD8	16792.7	2	566.183	0	0	16392.4	17193.1	48	1	17430.2	2	522.059	0	1.88188	17061	17799.3	45.5	1.03796	0.648354	16918.3	2	817.699	0	5.13581e-05	16340.1	17496.5	53.5	1.00748	0.999988	17531	2	362.621	0	0.63995	17274.6	17787.4	51	1.04396	0.862989	13926.5	2	2030.07	0	-2.72626	12491	15362	49.5	0.82932	0.533794
2009-09-01	18801.9	2	738.541	0	0	18279.7	19324.2	38.5	1	20106.3	2	1451.53	0	2.15286	19080	21132.7	38	1.06938	0.609135	18778.1	2	2053.46	0	-5.13581e-05	17326.1	20230.1	38	0.998733	0.999988	18746.4	2	1150.37	0	-0.0652931	17933	19559.8	38	0.997046	0.985078	13651.6	2	840.804	0	-10.878	13057.1	14246.1	37.5	0.726074	0.0816958
LOC646200	18733.5	2	2209.96	0	0	17170.9	20296.2	46.5	1	19332.2	2	24.4051	0	0.882238	19315	19349.5	44.5	1.03196	0.816162	20292	2	2503.93	0	5.13581e-05	18521.5	22062.6	37.5	1.08319	0.999988	18550.9	2	69.2669	0	-0.148221	18501.9	18599.9	40	0.990252	0.966447	13636.4	2	3120.8	0	-5.43272	11429.7	15843.2	38	0.727915	0.286238
HSP90B1	15874	2	371.411	0	0	15611.4	16136.6	47	1	18496.6	2	32.0008	0	18.9384	18474	18519.2	33	1.16521	0.012769	16112.4	2	683.749	0	5.13581e-05	15628.9	16595.8	42.5	1.01501	0.999988	17443.6	2	33.9118	0	4.37257	17419.6	17467.6	38.5	1.09888	0.365379	13601.3	2	1185.78	0	-1.83899	12762.9	14439.8	29.5	0.85683	0.654789
PRDX1	13651.8	2	798.18	0	0	13087.4	14216.2	36	1	15294.9	2	327.33	0	6.00656	15063.4	15526.3	40.5	1.12035	0.25081	14602.3	2	60.1566	0	5.13581e-05	14559.8	14644.8	41.75	1.06962	0.999988	15203.5	2	553.774	0	3.42409	14812	15595.1	36.5	1.11367	0.454559	13562.8	2	215.048	0	-0.139903	13410.8	13714.9	37	0.993482	0.9683
MGC16703	15688.5	2	394.652	0	0	15409.5	15967.6	42.5	1	12085.5	2	4764.58	0	-2.15222	8716.43	15454.6	43.5	0.77034	0.609225	12509.6	2	2223.58	0	-5.13581e-05	10937.3	14082	53	0.797376	0.999988	12526.4	2	1312.86	0	-13.0227	11598	13454.7	49	0.798441	0.0498574	13429	2	860.01	0	-1.85754	12820.9	14037.2	35.5	0.855979	0.651997
SAE1	16876.4	2	373.968	0	0	16612	17140.8	51	1	15918	2	552.846	0	-2.31334	15527	16308.9	41	0.94321	0.587037	16683.4	2	1546.01	0	-5.13581e-05	15590.2	17776.6	52.5	0.988564	0.999988	16177.6	2	440.19	0	-0.638193	15866.3	16488.8	40	0.958592	0.863338	13329.1	2	1890.58	0	-4.95871	11992.3	14666	37	0.789809	0.319249
TPM1	7677.18	2	1330.53	0	0	6736.35	8618.01	38.6667	1	7466.62	2	473.424	0	-1.66716	7131.86	7801.38	38	0.972573	0.681215	8641.97	2	274.432	0	5.13581e-05	8447.91	8836.02	36	1.12567	0.999988	6748.33	2	740.651	0	-0.617487	6224.61	7272.05	36.1667	0.879012	0.867464	13267.2	2	592.538	0	13.2026	12848.2	13686.2	39.3333	1.72813	0.0478346
MSH3	15859.5	2	1415.12	0	0	14858.9	16860.2	35.5	1	12842.9	2	4860.85	0	-1.92318	9405.8	16280.1	34.5	0.809792	0.642217	12267.5	2	2653.44	0	-5.13581e-05	10391.2	14143.7	39	0.773507	0.999988	12576.8	2	823.906	0	-12.326	11994.2	13159.4	40	0.793012	0.0585333	13193.8	2	0.614765	0	-2.18929	13193.4	13194.2	30.5	0.831915	0.604048
RPS14	21601.8	2	2597.6	0	0	19765.1	23438.6	39.5	1	19490.6	2	1264.13	0	-2.12702	18596.8	20384.5	42.75	0.902267	0.612771	20833.5	2	1837.91	0	-5.13581e-05	19533.8	22133	39.75	0.964429	0.999988	19708.2	2	454.03	0	-0.795073	19387.2	20029.3	37	0.91234	0.832708	13115	2	4851.59	0	-8.01004	9684.44	16545.6	47	0.607126	0.158123
UBA52	19423.1	2	1103.48	0	0	18642.8	20203.4	31	1	18733.2	2	969.296	0	-0.0217241	18047.8	19418.5	36.5	0.964479	0.99501	18690.5	2	2333.7	0	-5.13581e-05	17040.3	20340.7	35	0.962284	0.999988	17457.2	2	835.513	0	-2.48714	16866.4	18048	41.25	0.898786	0.564009	13049.3	2	2375.82	0	-8.86939	11369.4	14729.3	32.5	0.671847	0.129736
TXN	11081.9	2	1229.68	0	0	10212.4	11951.4	89.75	1	12803.9	2	449.894	0	3.64824	12485.8	13122	80.25	1.15539	0.431694	12236.5	2	1000.83	0	5.13581e-05	11528.8	12944.2	82.5	1.10419	0.999988	13432.6	2	458.701	0	9.92293	13108.2	13756.9	87.5	1.21212	0.10179	12915.2	2	961.671	0	1.43711	12235.2	13595.3	82.75	1.16544	0.718272
TBCA	14670.8	2	902.717	0	0	14032.5	15309.1	39.5	1	16499.6	2	2091.85	0	2.20312	15020.5	17978.8	43	1.12465	0.602127	14627.4	2	187.282	0	-5.13581e-05	14495	14759.9	45.5	0.997041	0.999988	16219.3	2	367.552	0	3.99157	15959.4	16479.2	38.5	1.10555	0.39888	12832.1	2	3505.79	0	-1.17506	10353.2	15311.1	40.5	0.87467	0.762946
LAMA5	5837.92	2	393.17	0	0	5559.9	6115.93	36	1	3654.74	2	696.963	0	-25.7715	3161.91	4147.56	39.5	0.626034	0.00264758	5460.25	2	341.186	0	-5.13581e-05	5218.99	5701.5	38	0.935308	0.999988	3621.04	2	319.206	0	-72.517	3395.32	3846.75	35	0.620262	5.60148e-08	12831.3	2	1354.77	0	27.0799	11873.4	13789.3	40.5	2.19793	0.00195889
RPS3A	19129.2	2	619.033	0	0	18691.5	19567	36.5	1	16165.9	2	86.2276	0	-21.5143	16105	16226.9	34.5	0.84509	0.00705627	17992	2	624.504	0	-5.13581e-05	17550.4	18433.6	44	0.940552	0.999988	16876.1	2	1304.61	0	-4.69749	15953.6	17798.6	35.5	0.882215	0.33904	12707.1	2	2740.33	0	-16.9798	10769.4	14644.8	37.5	0.664276	0.0200456
LOC432369	13294.2	2	1696.14	0	0	12094.8	14493.5	44	1	12145.5	2	89.5108	0	-2.00495	12082.2	12208.8	42	0.913592	0.630238	14390	2	2047.8	0	5.13581e-05	12942	15838	44	1.08243	0.999988	12730.2	2	150.156	0	-0.520119	12624	12836.3	52	0.957573	0.887132	12666.6	2	2910.4	0	-0.458185	10608.6	14724.5	41	0.952789	0.899873
CCND2	8358.7	2	100.995	0	0	8287.28	8430.11	48.5	1	10939.6	2	1545.23	0	7.20983	9846.93	12032.2	38	1.30877	0.190115	8628.13	2	112.312	0	5.13581e-05	8548.71	8707.55	39	1.03223	0.999988	10864.2	2	686.148	0	33.4739	10379	11349.3	58	1.29974	0.000449373	12655.1	2	1229.52	0	9.5021	11785.7	13524.5	34.5	1.514	0.112148
MLLT11	7861.29	2	59.4316	0	0	7819.27	7903.31	42.5	1	6265.96	2	3.42655	0	-40.2833	6263.54	6268.38	43	0.797065	9.3684e-05	8467.83	2	689.513	0	5.13581e-05	7980.27	8955.39	40	1.07716	0.999988	6582.54	2	1363.01	0	-1.2283	5618.75	7546.34	43	0.837336	0.75365	12570.4	2	4242.96	0	3.48516	9570.18	15570.6	39.5	1.59903	0.448213
HNRPD	21065	2	84.3172	0	0	21005.4	21124.6	36	1	18913.2	2	1544.87	0	-3.11746	17820.8	20005.5	41	0.897848	0.487814	20941.7	2	1748.46	0	-5.13581e-05	19705.3	22178	48	0.994145	0.999988	20590.3	2	1309.16	0	-0.481494	19664.6	21516	43.5	0.977464	0.895057	12528.2	2	2590.27	0	-33.9517	10696.6	14359.8	38	0.59474	0.00040256
MYH10	14128.6	2	518.281	0	0	13762.2	14495.1	40	1	12374.1	2	671.94	0	-9.18925	11899	12849.3	40	0.875818	0.120525	13160.7	2	896.752	0	-5.13581e-05	12526.6	13794.8	43.5	0.931492	0.999988	10534.2	2	163.759	0	-61.0163	10418.4	10650	34.5	0.745592	7.91359e-07	12522.3	2	861.144	0	-1.36925	11913.4	13131.2	28.5	0.886306	0.729583
RPS6	16457.4	2	1741.79	0	0	15225.8	17689.1	37.5	1	15224.1	2	643.643	0	-2.02436	14769	15679.3	45	0.925061	0.627429	16620.6	2	1630.85	0	5.13581e-05	15467.5	17773.8	39	1.00992	0.999988	16520	2	841.865	0	0.057922	15924.7	17115.2	46	1.0038	0.986752	12434.2	2	2963.03	0	-3.98541	10339	14529.4	37.5	0.755536	0.399447
FSCN1	14946.7	2	83.1185	0	0	14887.9	15005.5	43.5	1	13659.5	2	1095.36	0	-2.43641	12884.9	14434	36	0.913879	0.570635	14204.2	2	248.512	0	-5.13581e-05	14028.4	14379.9	38	0.950321	0.999988	14537.9	2	1761.08	0	-0.392938	13292.6	15783.1	43	0.972648	0.913495	12405.8	2	1012.34	0	-2.69897	11690	13121.7	38.5	0.830005	0.537158
PSAP	10289	2	1144.66	0	0	9479.61	11098.4	50.75	1	8860.61	2	403.595	0	-5.79164	8575.23	9146	50.25	0.861173	0.263534	9857.9	2	339.875	0	-5.13581e-05	9617.57	10098.2	40.5	0.9581	0.999988	9180.37	2	602.295	0	-1.91848	8754.49	9606.26	47	0.89225	0.642912	12370	2	30.4324	0	1.74996	12348.5	12391.6	39	1.20226	0.668349
SLC25A5	17504.6	2	79.2577	0	0	17448.5	17560.6	36.5	1	19998.9	2	86.4698	0	13.6632	19937.8	20060.1	37.5	1.1425	0.0430208	17290	2	1172.45	0	-5.13581e-05	16461	18119	42.5	0.987741	0.999988	20751.4	2	980.882	0	19.1254	20057.8	21445	46	1.18548	0.012231	12318.2	2	1978.14	0	-13.8001	10919.5	13717	34.5	0.703715	0.0416858
MDH2	19539	2	1389.77	0	0	18556.3	20521.7	39	1	20402.5	2	2505.26	0	1.03941	18631	22174	34	1.04419	0.787153	17504.2	2	163.507	0	-5.13581e-05	17388.5	17619.8	43.5	0.895857	0.999988	21183.7	2	883.355	0	1.47954	20559.1	21808.3	38.5	1.08418	0.711289	12264.1	2	1996.99	0	-24.476	10852	13676.1	27	0.627671	0.00356782
RPL4	18819.8	2	1729	0	0	17597.2	20042.4	41.5	1	17340.1	2	180.159	0	-2.18893	17212.7	17467.5	33	0.921377	0.604098	18017.1	2	2427.27	0	-5.13581e-05	16300.8	19733.5	38.5	0.957349	0.999988	17745.7	2	759.808	0	-0.625314	17208.5	18283	43.5	0.942929	0.865902	12252.2	2	2175.59	0	-17.1028	10713.9	13790.6	37.5	0.651028	0.0194859
CALM2	14260.3	2	911.308	0	0	13615.9	14904.7	48.5	1	14101.1	2	396.349	0	-0.495429	13820.8	14381.4	39.5	0.988834	0.892189	15211.2	2	1115.54	0	5.13581e-05	14422.4	16000	47.5	1.06668	0.999988	14727.6	2	55.5441	0	0.592953	14688.4	14766.9	41.5	1.03277	0.872378	12186.9	2	3185.89	0	-1.37185	9934.1	14439.6	41.5	0.854599	0.729147
RPL8	18298.9	2	1988.2	0	0	16893.1	19704.8	44.25	1	18798.4	2	2093.04	0	11.3578	17318.4	20278.4	45.75	1.0273	0.0731501	17802.6	2	914.732	0	0	17155.8	18449.4	42.75	0.972874	1	18065.7	2	381.394	0	5.82134	17796	18335.3	47.25	0.987252	0.261737	11989.2	2	2641.72	0	-10.7901	10121.2	13857.1	37.75	0.655184	0.083366
MRLC2	7826.45	2	66.9084	0	0	7779.14	7873.76	42	1	8754.86	2	15.3647	0	8.74091	8744	8765.73	42.5	1.11862	0.133632	8203.2	2	710.261	0	5.13581e-05	7700.97	8705.43	44.5	1.04814	0.999988	8852.52	2	994.992	0	1.47901	8148.96	9556.09	36.5	1.1311	0.711375	11985.4	2	1350.5	0	9.99057	11030.4	12940.3	36.5	1.53139	0.100218
LAMC1	7702.26	2	802.565	0	0	7134.76	8269.76	34	1	8446.49	2	757.202	0	2.0355	7911.07	8981.91	38	1.09663	0.625821	8171.35	2	130.484	0	5.13581e-05	8079.09	8263.62	35.5	1.0609	0.999988	9229.8	2	867.067	0	3.94228	8616.69	9842.91	27	1.19832	0.403433	11807.4	2	285.252	0	9.14409	11605.7	12009.1	34	1.53298	0.121784
JUND	12909	2	564.918	0	0	12509.5	13308.4	39.5	1	10893.7	2	656.088	0	-14.9082	10429.8	11357.6	40.5	0.843888	0.0322982	11410.7	2	487.015	0	-1.14881	11066.4	11755.1	38	0.883939	0.767573	10599	2	428.883	0	-25.8209	10295.7	10902.2	34	0.821055	0.00261761	11682.5	2	1907.31	0	-1.18212	10333.8	13031.1	45	0.904989	0.761708
FAU	17157.9	2	2380.03	0	0	15475	18840.8	39.5	1	16980.8	2	1313.61	0	-0.203394	16051.9	17909.6	32.5	0.989678	0.954246	17367.5	2	2504.15	0	5.13581e-05	15596.8	19138.2	36.5	1.01222	0.999988	16525.9	2	899.532	0	-0.438351	15889.8	17162	46	0.963166	0.903992	11631.8	2	2896.48	0	-6.91387	9583.63	13679.9	41	0.677924	0.203523
TKT	9484.52	2	236.047	0	0	9317.61	9651.43	51.5	1	14216.3	2	867.792	0	87.1719	13602.7	14829.9	41	1.4989	1.91782e-09	8920.77	2	838.026	0	-5.13581e-05	8328.2	9513.34	51.5	0.940561	0.999988	13203.2	2	1465.96	0	18.9452	12166.6	14239.8	48.5	1.39208	0.0127491	11613.1	2	1072.76	0	2.23407	10854.5	12371.7	42	1.22443	0.59785
SRP9	14415.3	2	1871.46	0	0	13092	15738.7	44	1	13692.5	2	375.148	0	-1.28481	13427.3	13957.8	48.5	0.94986	0.743908	14869.6	2	1618.06	0	5.13581e-05	13725.4	16013.7	37	1.03151	0.999988	15510.7	2	1196.36	0	0.616734	14664.7	16356.6	42.5	1.07598	0.867614	11554.2	2	2904.64	0	-1.88901	9500.29	13608.1	41	0.801519	0.647291
RPL17	17108.5	2	1340.88	0	0	16160.4	18056.7	44.5	1	17515.5	2	921.37	0	1.27203	16864	18167	41	1.02379	0.746101	18038.7	2	1538.18	0	5.13581e-05	16951	19126.3	43.75	1.05437	0.999988	17492.6	2	251.052	0	2.42431	17315.1	17670.2	38	1.02245	0.572228	11390.9	2	2591.63	0	-9.86266	9558.32	13223.4	44.75	0.6658	0.103213
MTCH1	12127.8	2	1368.94	0	0	11159.9	13095.8	47.5	1	12491	2	806.57	0	0.782219	11920.6	13061.3	38	1.02994	0.835176	12887.4	2	184.873	0	5.13581e-05	12756.6	13018.1	46.5	1.06263	0.999988	12258	2	750.131	0	0.161153	11727.5	12788.4	42	1.01073	0.963573	11308.5	2	1338.89	0	-0.776767	10361.7	12255.2	38	0.932438	0.836225
TAGLN	6415.06	2	937.176	0.00547675	0	5752.38	7077.74	37.6667	1	4829.72	2	1004.24	0.0163983	-1.31833	4119.61	5539.83	40.3333	0.752872	0.738187	7319.56	2	1795.09	0.0194551	5.13581e-05	6050.24	8588.87	37	1.141	0.999988	4897.47	2	127.713	0.0234753	-4.96308	4807.17	4987.78	42	0.763433	0.318928	11182.5	2	2856.13	0.00083965	5.85252	9162.89	13202.1	37.3333	1.74316	0.259865
COL1A2	9298.72	2	1342.64	0	0	8349.33	10248.1	35	1	7477.3	2	374.624	0	-4.24066	7212.4	7742.2	38	0.804122	0.376646	10442.1	2	117.279	0	5.13581e-05	10359.1	10525	41.5	1.12296	0.999988	7963.27	2	1475.09	0	-0.657122	6920.22	9006.31	40.5	0.856383	0.859583	11153.9	2	1301.22	0	1.57619	10233.8	12074	38	1.19951	0.695635
ANP32B	13800.1	2	916.875	0	0	13151.8	14448.5	39	1	12908.4	2	333.24	0	-2.25868	12672.7	13144	40	0.935381	0.594473	14295.5	2	183.196	0	5.13581e-05	14166	14425	41	1.0359	0.999988	13076.2	2	1012.5	0	-0.616734	12360.2	13792.1	31.5	0.947541	0.867614	11137.6	2	1690.97	0	-3.5891	9941.92	12333.3	39.5	0.807067	0.437613
NDUFA4	13505.3	2	1094.64	0	0	12731.2	14279.3	46.5	1	14254.9	2	418.546	0	1.94184	13959	14550.9	38	1.05551	0.639464	14191.4	2	745.082	0	5.13581e-05	13664.6	14718.3	42.5	1.05081	0.999988	14704.4	2	843.143	0	1.10452	14108.2	15300.5	37.5	1.08879	0.77544	11137.4	2	3221.02	0	-1.52394	8859.76	13415	35.5	0.824668	0.704055
CLUAP1	11385.1	2	336.116	0	0	11147.4	11622.8	47.1667	1	10550.5	2	1990.66	0	-0.450433	9142.94	11958.2	45.6667	0.926697	0.901481	10304.8	2	529.366	0	1.71194e-05	9930.45	10679.1	41.1667	0.905109	0.999996	10276.3	2	623.309	0	-1.42911	9835.56	10717	46.6667	0.90261	0.719597	11102.6	2	230.61	0	-2.44318	10939.5	11265.6	36.5	0.975185	0.569747
PSMB1	14257.1	2	697.472	0	0	13763.9	14750.3	43.5	1	14153.6	2	573.882	0	-0.359023	13747.8	14559.4	38.5	0.992744	0.920657	13425.1	2	434.448	0	-5.13581e-05	13117.9	13732.3	55	0.941642	0.999988	14628.9	2	205.16	0	0.576855	14483.8	14774	42	1.02608	0.875618	11082.6	2	1987.03	0	-5.88258	9677.57	12487.7	46	0.777341	0.258072
RPS13	17880.2	2	1127.43	0	0	17083	18677.4	35.5	1	17836.6	2	649.711	0	-0.101497	17377.2	18296	36.5	0.997562	0.9769	18261.1	2	1563.27	0	5.13581e-05	17155.7	19366.5	37	1.0213	0.999988	16453.6	2	1089.04	0	-1.27483	15683.5	17223.7	38.5	0.920214	0.745619	11077.3	2	3529.61	0	-11.3626	8581.45	13573.1	39.5	0.619526	0.0730708
GAPDH	13216.7	2	823.667	0	0	12634.3	13799.1	69.8333	1	13664	2	379.674	0	1.35439	13395.6	13932.5	69.5	1.03385	0.732084	12332.2	2	1396.34	0	-5.13581e-05	11344.9	13319.6	72.8333	0.933078	0.999988	12492.8	2	884.645	0	-0.634913	11867.3	13118.4	71.3333	0.945231	0.86399	10892.1	2	1.35348	0	-2.63083	10891.1	10893	68.3333	0.824113	0.545654
FDFT1	15765.3	2	284.03	0	0	15564.5	15966.2	33.5	1	18536.6	2	1365.95	0	8.85579	17570.7	19502.5	35.5	1.17578	0.130143	16153	2	773.891	0	5.13581e-05	15605.8	16700.2	36.5	1.02459	0.999988	18549.7	2	193.136	0	17.225	18413.1	18686.3	38	1.17661	0.018945	10869.4	2	717.873	0	-15.8495	10361.8	11377	35	0.689451	0.0260048
HNRPA2B1	16278.2	2	441.564	0	0	15965.9	16590.4	47.5	1	16189.6	2	302.765	0	-0.264104	15975.5	16403.7	42.5	0.994558	0.941	16844.9	2	279.518	0	5.13581e-05	16647.2	17042.5	61.5	1.03481	0.999988	17329.9	2	1482.77	0	0.63995	16281.4	18378.4	41.5	1.06461	0.862989	10769.6	2	1754.31	0	-20.6859	9529.1	12010.1	44.5	0.661598	0.00853914
BASP1	8320.53	2	640.024	0	0	7867.97	8773.1	41.5	1	5914.82	2	286.392	0	-42.882	5712.31	6117.33	35.5	0.71087	5.14991e-05	7655.49	2	1104.95	0	-5.13581e-05	6874.17	8436.81	38.5	0.920072	0.999988	5826.77	2	589.992	0	-28.2743	5409.59	6243.96	39.5	0.700288	0.0014879	10743.7	2	3093.46	0	1.69979	8556.3	12931.1	42.5	1.29123	0.676115
COX7A2	13750.2	2	1704.94	0	0	12544.7	14955.8	45.5	1	15952.7	2	465.195	0	3.55012	15623.7	16281.6	32	1.16017	0.441559	15687.5	2	1982.92	0	5.13581e-05	14285.4	17089.7	40.5	1.14089	0.999988	16118.1	2	382.943	0	3.69426	15847.3	16388.9	46.5	1.1722	0.427144	10697.8	2	3249.37	0	-1.8945	8400.19	12995.5	35.5	0.778011	0.646473
TNFRSF21	3475.31	2	122.17	0	0	3388.92	3561.69	33.5	1	3760.62	2	371.696	0	2.05803	3497.79	4023.45	37.5	1.0821	0.622583	3572.01	2	76.6073	0	5.13581e-05	3517.84	3626.18	35	1.02783	0.999988	3917.88	2	19.9029	0	7.85935	3903.8	3931.95	32.5	1.12735	0.163706	10549.4	2	2670.51	0	25.1569	8661.03	12437.7	30	3.03552	0.00305004
DPYSL3	16483.9	2	74.0464	0	0	16431.5	16536.3	51	1	13928.2	2	113.431	0	-21.5144	13848	14008.4	49.5	0.844957	0.00705598	15709.1	2	133.511	0	-5.13581e-05	15614.6	15803.5	46	0.952994	0.999988	13327.1	2	522.814	0	-30.6056	12957.5	13696.8	43.5	0.808494	0.000869844	10548	2	3041.65	0	-11.9799	8397.27	12698.8	36	0.639899	0.0633886
NACA	14049	2	1209.44	0	0	13193.8	14904.2	41.5	1	13009.8	2	337.054	0	-2.1852	12771.4	13248.1	48.5	0.926029	0.604617	14847.9	2	668.544	0	5.13581e-05	14375.1	15320.6	39.5	1.05686	0.999988	14179.2	2	186.338	0	0.178001	14047.4	14311	39.5	1.00927	0.959842	10447.1	2	3136.33	0	-3.23135	8229.42	12664.9	38.5	0.743622	0.475188
KRT19	5903.2	2	529.207	0	0	5528.99	6277.41	33.5	1	3011.06	2	134.384	0	-109.997	2916.03	3106.08	37	0.510072	1.00062e-11	5470.47	2	1117.93	0	-5.13581e-05	4679.98	6260.96	44	0.926696	0.999988	2959.85	2	668.245	0	-42.8647	2487.33	3432.38	36	0.501398	5.17046e-05	10409.9	2	1641.17	0	15.6978	9249.42	11570.4	31.5	1.76343	0.0269287
ANXA2	5282.03	2	661.165	0	0	4814.52	5749.54	50.8333	1	4295.12	2	962.16	0	-0.867379	3614.77	4975.47	50.6667	0.813157	0.818959	6407.51	2	220.05	0	0.555086	6251.91	6563.11	51.8333	1.21308	0.880018	4356.74	2	976.421	0	-0.612696	3666.31	5047.18	44.1667	0.824824	0.868421	10242.4	2	285.145	0	26.348	10040.8	10444.1	45.6667	1.93911	0.00231846
COL4A1	7792.88	2	234.643	0	0	7626.96	7958.8	39	1	7014.08	2	1278.92	0	-1.89227	6109.74	7918.41	35.5	0.900062	0.646805	8472	2	1709.89	0	5.13581e-05	7262.92	9681.07	34	1.08715	0.999988	6962.27	2	683.712	0	-2.02404	6478.81	7445.73	36.5	0.893414	0.627474	10181.5	2	3194.27	0	1.6205	7922.77	12440.1	35	1.30651	0.688574
RPS9	16455.1	2	3099.15	0	0	14263.6	18646.5	74.5	1	15700	2	491.545	0	-0.808457	15352.4	16047.6	76.5	0.954113	0.830146	15626.9	2	2540.86	0	-5.13581e-05	13830.2	17423.5	80	0.949668	0.999988	13953.9	2	980.722	0	-1.08953	13260.5	14647.4	79	0.848002	0.778122	10175.8	2	3071.2	0	-6.57174	8004.13	12347.5	78	0.618398	0.220204
DDX5	11843.6	2	282.986	0	0	11643.5	12043.7	45	1	9454.25	2	970.196	0	-13.7357	8768.22	10140.3	36	0.798257	0.0423088	12421.7	2	1282.43	0	5.13581e-05	11514.9	13328.5	34	1.04881	0.999988	10343.5	2	208.34	0	-10.8228	10196.1	10490.8	36.5	0.873337	0.0827414	10167.8	2	2126.17	0	-1.66671	8664.34	11671.2	40	0.858503	0.681285
FLJ40504	1942.92	2	152.149	0	0	1835.33	2050.51	52	1	1721.06	2	100.925	0	-3.53544	1649.7	1792.43	52.5	0.885812	0.443053	1846.55	2	395.47	0	-5.13581e-05	1566.91	2126.19	41	0.950401	0.999988	1906.99	2	209.321	0	-0.263092	1758.98	2055.01	54.5	0.981509	0.941219	10153.7	2	986.243	0	63.8537	9456.28	10851	46	5.22598	4.11743e-07
RPS15	17373.6	2	3389	0	0	14977.2	19770	35.5	1	16951.4	2	1229.52	0	-0.38024	16082	17820.8	34.5	0.975696	0.91617	17084.8	2	1607.68	0	-5.13581e-05	15948	18221.6	35.5	0.983377	0.999988	16023.7	2	1243.04	0	-0.580003	15144.7	16902.6	38	0.9223	0.874983	10150.7	2	2697.22	0	-9.14087	8243.5	12058	30	0.584262	0.121875
TEGT	8974.38	2	600.546	0	0	8549.73	9399.03	38.5	1	9764.58	2	73.8623	0	2.91546	9712.35	9816.81	54	1.08805	0.511039	8197.51	2	47.6241	0	-5.13581e-05	8163.84	8231.19	42	0.913435	0.999988	9369.07	2	174.741	0	0.616734	9245.51	9492.63	54.5	1.04398	0.867614	10148.8	2	609.52	0	1.26703	9717.78	10579.8	54	1.13086	0.746959
EIF1	7524.09	2	231.692	0	0	7360.26	7687.92	38.5	1	7426.47	2	301.34	0	-0.672829	7213.39	7639.55	44.5	0.987026	0.85648	8080.86	2	234.993	0	5.13581e-05	7914.69	8247.02	35	1.074	0.999988	7061.02	2	57.7803	0	-1.20481	7020.16	7101.88	41.5	0.938455	0.757737	10137.2	2	964.735	0	4.9731	9455.08	10819.4	40	1.34731	0.318193
HSPA8	13540.2	2	180.703	0	0	13412.5	13668	38.25	1	14731.7	2	808.003	0	2.82229	14160.4	15303	42	1.08799	0.522121	13263.9	2	957.739	0	0	12586.7	13941.1	43.25	0.979592	1	14474.7	2	175.501	0	2.8284	14350.6	14598.8	42	1.06901	0.521387	9988.81	2	1493.08	0	-9.79287	8933.04	11044.6	35.25	0.737714	0.104885
BTF3	13896.6	2	366.358	0	0	13637.6	14155.7	35.5	1	14760.3	2	338.84	0	25.6292	14520.7	14999.9	40.1667	1.06215	0.00273575	14107.3	2	290.548	0	5.13581e-05	13901.8	14312.7	37	1.01516	0.999988	13922.8	2	229.966	0	4.1453	13760.2	14085.4	35.5	1.00188	0.385009	9976.53	2	2154.15	0	-9.79225	8453.32	11499.8	37.6667	0.717909	0.1049
CYR61	2500.66	2	79.1457	0	0	2444.7	2556.63	44	1	2724.88	2	563.711	0	1.33105	2326.27	3123.48	35	1.08966	0.73603	2721.68	2	566.894	0	5.13581e-05	2320.83	3122.54	54	1.08839	0.999988	2432.77	2	321.325	0	-0.363407	2205.56	2659.99	43	0.972852	0.919728	9974.83	2	3424.03	0	16.5827	7553.67	12396	34	3.98888	0.021965
NONO	14311.6	2	645.638	0	0	13855.1	14768.2	31.5	1	13973.6	2	941.02	0	-0.973441	13308.2	14639	34	0.97638	0.799201	14271.6	2	524.032	0	-5.13581e-05	13901	14642.1	33.5	0.997202	0.999988	12896.9	2	162.779	0	-5.56841	12781.8	13012	27	0.901145	0.277433	9956.89	2	2367.85	0	-10.2661	8282.56	11631.2	43	0.69572	0.0940565
CALM3	14091.5	2	911.091	0	0	13447.2	14735.7	37	1	11795.1	2	201.443	0	-16.3774	11652.7	11937.6	44	0.837039	0.0230284	13890.2	2	572.515	0	-5.13581e-05	13485.4	14295.1	37	0.985718	0.999988	12230.7	2	483.355	0	-8.383	11889	12572.5	43.5	0.867952	0.145111	9877.57	2	2309.87	0	-9.49402	8244.25	11510.9	46	0.70096	0.112357
PEA15	4169.68	2	1.73158	0	0	4168.45	4170.9	34.5	1	3910.29	2	560.424	0	-1.47199	3514.01	4306.57	44	0.937793	0.712526	4539.6	2	666.259	0	5.13581e-05	4068.48	5010.72	44.5	1.08872	0.999988	4117.81	2	349.56	0	-0.238691	3870.63	4364.98	39	0.98756	0.946522	9821.17	2	864.158	0	30.7312	9210.12	10432.2	37	2.35538	0.00084504
CDH2	13102.6	2	685.2	0	0	12618.1	13587.1	43	1	8942.53	2	463.219	0	-98.832	8614.98	9270.07	37	0.6825	1.30859e-10	13277	2	1249.37	0	5.13581e-05	12393.6	14160.5	33.5	1.01331	0.999988	9345.98	2	953.106	0	-36.253	8672.03	10019.9	42	0.713292	0.000236974	9819.46	2	842.311	0	-8.29275	9223.86	10415.1	33	0.749429	0.148158
NDUFA1	12239.4	2	1261.13	0	0	11347.6	13131.1	39	1	14262.7	2	745.749	0	4.89326	13735.4	14790	38	1.16531	0.324096	13995.8	2	841.725	0	5.13581e-05	13400.6	14591	44	1.14351	0.999988	14280.2	2	511.667	0	5.11087	13918.4	14642	29	1.16674	0.308257	9813.85	2	2714.47	0	-1.83899	7894.43	11733.3	34	0.801826	0.654789
PDCD7	11237.2	2	87.1445	0	0	11175.6	11298.8	36	1	9220.28	2	3189.32	0	-1.96076	6965.1	11475.5	35	0.820516	0.636684	9410.1	2	1085.6	0	-5.13581e-05	8642.46	10177.7	30	0.837407	0.999988	9632.61	2	923.668	0	-5.60767	8979.48	10285.7	42.5	0.857209	0.274937	9783.39	2	512.939	0	-1.58158	9420.69	10146.1	43.5	0.870627	0.694771
MARCKS	11620.3	2	1144.53	0	0	10811	12429.6	35.5	1	9529.68	2	585.574	0	-7.40617	9115.62	9943.75	27	0.820091	0.181712	11507.8	2	413.119	0	-5.13581e-05	11215.6	11799.9	34.5	0.990318	0.999988	9668.75	2	358.916	0	-6.78996	9414.95	9922.54	51	0.832059	0.209413	9715.98	2	3227.66	0	-1.25496	7433.68	11998.3	32.5	0.836124	0.749038
RPS15A	15887.8	2	1895.96	0	0	14547.1	17228.4	41.6667	1	15772.7	2	340.66	0	-2.98563	15531.9	16013.6	39	0.992758	0.502848	16979.6	2	1211.98	0	1.71194e-05	16122.6	17836.6	36.6667	1.06872	0.999996	16327.7	2	36.8288	0	0.298353	16301.7	16353.8	47.5	1.02769	0.933608	9714.42	2	3877.55	0	-6.4254	6972.58	12456.3	38.1667	0.61144	0.227751
PSMA6	11661.6	2	305.05	0	0	11445.9	11877.3	40	1	12593.3	2	826.971	0	2.32212	12008.6	13178.1	44.5	1.0799	0.585852	12106.2	2	180.631	0	5.13581e-05	11978.4	12233.9	59	1.03812	0.999988	12633.1	2	300.579	0	2.65523	12420.5	12845.6	42	1.08331	0.542597	9674.29	2	2404.2	0	-1.81454	7974.26	11374.3	55	0.829587	0.658485
TUBB3	6057.32	2	430.912	0	0	5752.62	6362.02	42.5	1	3996.24	2	333.076	0	-53.1681	3760.71	4231.76	49	0.659736	4.82158e-06	5506.41	2	480.872	0	-5.13581e-05	5166.38	5846.44	47.5	0.90905	0.999988	3911.66	2	0.972405	0	-78.9497	3910.97	3912.34	41	0.645773	1.2736e-08	9632.53	2	4322.28	0	1.87359	6576.22	12688.8	42.5	1.59023	0.649593
PRR13	13943.1	2	794.502	0	0	13381.3	14504.9	44.5	1	14728	2	45.9402	0	2.19136	14695.5	14760.5	53	1.05629	0.60376	13699.4	2	692.036	0	-5.13581e-05	13210	14188.7	37	0.982522	0.999988	15116.6	2	990.341	0	1.33085	14416.4	15816.9	41	1.08417	0.736063	9618	2	1298.65	0	-15.3472	8699.72	10536.3	52	0.689805	0.0291933
UQCRH	14654.5	2	1440.61	0	0	13635.9	15673.2	51	1	16665.7	2	147.712	0	3.95467	16561.3	16770.2	43	1.13724	0.402284	15941.4	2	1812.16	0	5.13581e-05	14660	17222.8	54	1.08781	0.999988	16959.1	2	597.481	0	4.83358	16536.7	17381.6	39.5	1.15726	0.328581	9609.52	2	2262.56	0	-12.0002	8009.65	11209.4	44.5	0.655737	0.0630932
HSP90AA1	11838.6	2	620.057	9.15823e-05	0	11400.2	12277.1	38.5	1	11323.1	2	761.392	0.000191079	-1.01088	10784.7	11861.5	41.25	0.95645	0.792341	11473.2	2	30.9091	5.54017e-05	0	11451.4	11495.1	43	0.969135	1	11844.2	2	219.233	0.000221607	-0.300411	11689.2	11999.2	37.25	1.00047	0.933166	9599.67	2	1206.69	1.13065e-06	2.58094	8746.41	10452.9	39	0.810875	0.551958
SHFM1	13842.8	2	610.688	0	0	13411	14274.6	48.5	1	13839.9	2	1011	0	-0.00729342	13125	14554.7	47	0.999789	0.998322	14756.7	2	1099.47	0	5.13581e-05	13979.2	15534.1	50	1.06602	0.999988	13769.2	2	1294.16	0	-0.0926653	12854.1	14684.3	49.5	0.994682	0.978889	9441.94	2	1403.54	0	-17.039	8449.49	10434.4	41	0.682084	0.0197743
CIRBP	15910.6	2	1387.24	0	0	14929.7	16891.5	35.5	1	13661.7	2	746.458	0	-5.31025	13133.8	14189.5	43	0.858651	0.294426	15129.7	2	81.8255	0	-5.13581e-05	15071.9	15187.6	38	0.950921	0.999988	12866.5	2	425.655	0	-12.3195	12565.5	13167.5	36	0.808675	0.0586203	9404.2	2	5009.05	0	-4.69136	5862.27	12946.1	32.5	0.591065	0.339519
YWHAH	13273	2	567.387	0	0	12871.8	13674.2	39	1	13334.4	2	483.144	0	0.219742	12992.7	13676	47	1.00462	0.950661	13593	2	156.114	0	5.13581e-05	13482.7	13703.4	58	1.02411	0.999988	13270.7	2	135.036	0	-0.002477	13175.2	13366.1	50	0.999822	0.99943	9374.36	2	1743.42	0	-13.4307	8141.58	10607.1	44.5	0.706272	0.0453867
EEF1G	11870.7	2	3404.28	0	0	9463.52	14277.9	46	1	11930.3	2	826.499	0	0.0517356	11345.8	12514.7	36	1.00502	0.988158	14200	2	1516.55	0	5.13581e-05	13127.6	15272.4	43.5	1.19622	0.999988	13143	2	614.986	0	0.578258	12708.1	13577.9	41	1.10718	0.875335	9280.01	2	2475.18	0	-1.35656	7529.8	11030.2	48.5	0.781757	0.731718
EIF3S6IP	13559.9	2	376.005	0	0	13294	13825.7	31	1	12062	2	803.468	0	-5.11636	11493.9	12630.2	29.5	0.88954	0.307868	12852.6	2	1387.16	0	-5.13581e-05	11871.7	13833.5	33	0.94784	0.999988	10842.2	2	92.6783	0	-34.111	10776.7	10907.7	35	0.799581	0.000388064	9276.98	2	2513.25	0	-8.81473	7499.84	11054.1	35.5	0.68415	0.131379
C14ORF156	16350.8	2	342.31	0	0	16108.8	16592.9	39	1	19024.4	2	579.686	0	18.5243	18614.5	19434.3	44	1.16352	0.0140464	16375.6	2	1047.76	0	5.13581e-05	15634.7	17116.5	41	1.00151	0.999988	18899.4	2	227.335	0	13.1214	18738.7	19060.2	44.5	1.15587	0.0487371	9262.5	2	3019.25	0	-17.9246	7127.57	11397.4	42.5	0.566486	0.0161266
GLTSCR2	17014.9	2	635.824	0	0	16565.3	17464.5	41.5	1	14510.8	2	716.197	0	-15.8654	14004.4	15017.3	40	0.852832	0.0259093	15448.3	2	1911.33	0	-5.13581e-05	14096.8	16799.8	51.5	0.907929	0.999988	13493.1	2	108.793	0	-36.9607	13416.2	13570.1	48	0.793019	0.000201338	9239.49	2	1420.62	0	-56.0114	8234.95	10244	42	0.543024	2.50531e-06
TOMM7	12810.6	2	588.75	0	0	12394.3	13226.9	42.5	1	11867	2	1245.8	0	-2.0304	10986.1	12747.9	36.5	0.926341	0.626556	12158.9	2	450.262	0	-5.13581e-05	11840.5	12477.3	34.5	0.949127	0.999988	13577.7	2	283.631	0	0.977946	13377.1	13778.2	44.5	1.05988	0.798372	9238.91	2	2508.3	0	-5.87454	7465.27	11012.5	42.5	0.721191	0.258551
MRCL3	8039.35	2	981.706	0	0	7345.18	8733.52	47	1	9190.02	2	98.2646	0	2.88206	9120.53	9259.5	53.5	1.14313	0.514985	8375.82	2	1156.1	0	5.13581e-05	7558.33	9193.3	47	1.04185	0.999988	9749.71	2	315.143	0	6.70396	9526.87	9972.55	52	1.21275	0.213601	9232.47	2	252.827	0	1.2836	9053.69	9411.24	50.5	1.14841	0.744115
RPL37A	8853.94	2	1265.24	0	0	7959.27	9748.6	52.5	1	8941.01	2	86.7869	0	0.207661	8879.64	9002.38	44	1.00983	0.95331	10094.4	2	1150.3	0	5.13581e-05	9281.01	10907.8	41.5	1.1401	0.999988	10936.5	2	1113.03	0	3.4363	10149.4	11723.5	33	1.23521	0.453283	9171.52	2	2297.9	0	0.297298	7546.66	10796.4	36.5	1.03587	0.933835
HAND1	4154.64	2	2721.95	0	0	2229.93	6079.34	43.5	1	688.762	2	370.834	0	-3.90335	426.543	950.981	46	0.165782	0.407066	4311.45	2	931.131	0	5.13581e-05	3653.04	4969.86	52.5	1.03774	0.999988	951.283	2	559.183	0	-2.79296	555.881	1346.68	35	0.228969	0.525659	9152.94	2	2103.61	0	6.69502	7665.47	10640.4	47	2.20307	0.214041
EIF4A2	11439	2	536.443	0	0	11059.6	11818.3	38	1	12310.8	2	1995.52	0	1.43376	10899.7	13721.8	30	1.07621	0.718826	11654.2	2	321.377	0	5.13581e-05	11427	11881.5	27.5	1.01882	0.999988	12832.8	2	184.983	0	7.36722	12702	12963.6	33	1.12185	0.183349	9122.8	2	3060.49	0	-1.62417	6958.71	11286.9	30	0.797521	0.687992
DPYSL2	9409.46	2	277.792	0	0	9213.03	9605.89	39.5	1	12000.2	2	862.042	0	23.4722	11390.6	12609.8	48.5	1.27533	0.00449556	9568.48	2	523.475	0	5.13581e-05	9198.33	9938.64	40.5	1.0169	0.999988	11056.8	2	756.702	0	9.85588	10521.7	11591.8	42.5	1.17507	0.103374	9113.34	2	2293.79	0	-0.310791	7491.38	10735.3	42	0.968529	0.930938
DNAJC8	12161.9	2	431.996	0	0	11856.4	12467.4	43	1	12604.8	2	652.59	0	1.6509	12143.3	13066.2	48	1.03641	0.68377	12236.8	2	351.731	0	5.13581e-05	11988.1	12485.5	50	1.00616	0.999988	12230.9	2	267.94	0	0.155254	12041.4	12420.3	39	1.00567	0.964883	9063.56	2	1904.33	0	-7.67881	7717	10410.1	36.5	0.745242	0.170655
GNAS	9728.84	2	663.309	0.00716888	0	9259.81	10197.9	39.3333	1	7781.77	2	281.844	0.0301264	-3.98191	7582.48	7981.06	39.8333	0.799866	0.399769	9478.35	2	588.837	0.00524858	1.71194e-05	9061.98	9894.72	39.5	0.974253	0.999996	7225.13	2	867.784	0.00206988	-4.5239	6611.51	7838.75	35.8333	0.74265	0.352866	9054.35	2	355.09	0.0260036	0.504318	8803.26	9305.44	39.1667	0.930671	0.890365
CFL1	10205.8	2	44.6786	0	0	10174.2	10237.4	51	1	9465.34	2	458.085	0	-2.72256	9141.42	9789.25	55.5	0.927444	0.534249	9335.46	2	635.82	0	-5.13581e-05	8885.87	9785.06	56	0.914719	0.999988	9521.12	2	126.445	0	-1.60963	9431.72	9610.53	51.5	0.93291	0.690299	9044.13	2	266.736	0	-1.37142	8855.52	9232.74	49.5	0.886173	0.729218
ANXA1	2685.76	2	625.936	0	0	2243.16	3128.36	37	1	2088.2	2	119.084	0	-2.37181	2004	2172.41	46	0.777508	0.579187	3175.22	2	320.388	0	5.13581e-05	2948.68	3401.77	32.5	1.18224	0.999988	2408.43	2	356.926	0	-0.580003	2156.05	2660.82	49.5	0.896741	0.874983	9036.14	2	1219.57	0	42.1762	8173.77	9898.5	46.5	3.36446	6.05874e-05
CSDA	8976.74	2	860.924	0	0	8367.98	9585.51	31.5	1	10646.9	2	593.46	0	7.08726	10227.3	11066.5	30	1.18606	0.195557	8865.1	2	669.469	0	-5.13581e-05	8391.71	9338.48	41	0.987563	0.999988	10384.6	2	291.545	0	5.04056	10178.4	10590.7	32.5	1.15683	0.313288	9012.39	2	1502.17	0	0.0415601	7950.2	10074.6	37	1.00397	0.990476
CRABP1	10863.3	2	897.821	0	0	10228.5	11498.2	37.5	1	6301.04	2	407.954	0	-82.4307	6012.57	6589.51	33	0.580028	5.71392e-09	9987.8	2	966.906	0	-5.13581e-05	9304.1	10671.5	38	0.919404	0.999988	7791.81	2	3404.67	0	-1.11892	5384.34	10199.3	32	0.717257	0.772872	9000.44	2	8158.72	0	-0.561984	3231.35	14769.5	47	0.828515	0.878621
NDUFS5	13137.8	2	2273.09	0	0	11530.5	14745.1	30	1	14697.9	2	10.9134	0	2.0259	14690.2	14705.6	37	1.11875	0.627206	13872.6	2	1310.77	0	5.13581e-05	12945.7	14799.4	38.5	1.05593	0.999988	14680.7	2	820.369	0	0.651786	14100.6	15260.8	33	1.11744	0.86064	8972.62	2	1719.84	0	-6.62539	7756.51	10188.7	31.5	0.682963	0.217501
GNB1	9501.26	2	421.082	0	0	9203.51	9799.01	47	1	9148.31	2	106.684	0	-1.88429	9072.87	9223.75	47.5	0.962852	0.647994	8992.18	2	138.838	0	-5.13581e-05	8894	9090.35	57	0.946419	0.999988	8872.84	2	452.184	0	-1.40453	8553.09	9192.58	34.5	0.933859	0.723682	8947.99	2	1465.26	0	-0.748384	7911.89	9984.08	47.5	0.941768	0.841708
PCBP2	14540.6	2	427.025	0	0	14238.6	14842.5	45.75	1	12543	2	184.411	0	-6.54183	12412.6	12673.4	38	0.862622	0.221726	13673.1	2	1514.71	0	-5.13581e-05	12602.1	14744.2	39.5	0.940344	0.999988	12422.9	2	785.881	0	-4.89903	11867.2	12978.6	42	0.854363	0.323666	8923.09	2	1638.56	0	-23.8764	7764.46	10081.7	38.75	0.613668	0.00409598
CAP1	8344.36	2	765.317	0	0	7803.2	8885.52	36	1	8575.56	2	474.723	0	0.88456	8239.88	8911.24	48	1.02771	0.815725	8104.47	2	44.4579	0	-5.13581e-05	8073.03	8135.91	39	0.971251	0.999988	8067.52	2	661.351	0	-0.476431	7599.88	8535.17	46.5	0.966823	0.896101	8914.89	2	554.164	0	0.738734	8523.04	9306.74	38	1.06837	0.84358
CDC37	13401.2	2	835.516	0	0	12810.4	13992	39.5	1	12969.8	2	362.249	0	-1.50115	12713.7	13226	43	0.967812	0.707759	13480.9	2	403.598	0	5.13581e-05	13195.5	13766.2	48	1.00595	0.999988	12736.8	2	565.198	0	-0.652853	12337.1	13136.5	46.5	0.950426	0.860428	8821.23	2	1223.19	0	-19.9683	7956.3	9686.16	40.5	0.658244	0.0100732
CDH1	3882.05	2	813.641	0	0	3306.72	4457.38	33	1	4083.28	2	749.127	0	0.618363	3553.56	4612.99	42.5	1.05184	0.867289	3716.66	2	1124.16	0	-5.13581e-05	2921.75	4511.56	34.5	0.957396	0.999988	3613.51	2	118.279	0	-0.533426	3529.88	3697.15	36	0.930827	0.884418	8780.38	2	507.022	0	23.505	8421.86	9138.9	28.5	2.26179	0.00446169
APOE	9265.6	2	1025.75	0	0	8540.28	9990.92	44	1	7612.7	2	653.165	0	-4.6779	7150.85	8074.56	48	0.821609	0.340573	7905.47	2	773.613	0	-5.13581e-05	7358.44	8452.49	52.5	0.853206	0.999988	6723.49	2	466.916	0	-16.2859	6393.33	7053.65	48.5	0.72564	0.0235182	8755.87	2	349.977	0	-0.632795	8508.4	9003.34	50.5	0.944987	0.864411
SNRPD2	14880.1	2	303.163	9.15823e-05	0	14665.7	15094.5	43.75	1	13678.4	2	341.41	0.000113065	-1.30535	13437	13919.9	49	0.919244	0.740397	13776.6	2	738.76	0.000136808	0	13254.3	14299	34.25	0.925843	1	13876.1	2	275.917	0.000136808	-0.699751	13681	14071.2	41.5	0.932529	0.851187	8685.42	2	2386.63	0.000366329	-11.4663	6997.82	10373	38	0.583694	0.0713454
EIF4G2	8416.4	2	248.744	0	0	8240.51	8592.29	37.6667	1	7661.26	2	105.119	0	-5.98089	7586.93	7735.59	41.3333	0.910278	0.252296	8930.02	2	192.92	0	5.13581e-05	8793.61	9066.44	38.1667	1.06103	0.999988	7634.6	2	151.551	0	-3.82217	7527.44	7741.76	43	0.90711	0.414747	8594.79	2	996.775	0	0.466424	7889.97	9299.62	45.6667	1.0212	0.898168
SFRS6	12359.6	2	407.81	0	0	12071.2	12648	38	1	10244	2	423.981	0	-26.5181	9944.19	10543.8	34.5	0.828829	0.0022294	12595.4	2	841.71	0	5.13581e-05	12000.2	13190.6	54	1.01908	0.999988	10150.5	2	186.18	0	-25.7423	10018.9	10282.2	39.5	0.821268	0.00266547	8588.82	2	2690.17	0	-5.74223	6686.58	10491.1	38.5	0.694911	0.266549
SRP14	9067.83	2	1813.72	0	0	7785.33	10350.3	42	1	9750.82	2	850.095	0	1.18237	9149.71	10351.9	41.5	1.07532	0.761663	10098.5	2	610.812	0	5.13581e-05	9666.58	10530.4	37	1.11366	0.999988	10017.2	2	554.858	0	0.616734	9624.88	10409.6	38.5	1.1047	0.867614	8551.35	2	2406.81	0	-0.41917	6849.48	10253.2	33.5	0.943042	0.907994
C5ORF13	11753.3	2	380.694	0	0	11484.1	12022.5	29.5	1	8771.23	2	779.475	0	-32.3847	8220.06	9322.4	28.5	0.746277	0.000577469	12141.2	2	1419.61	0	5.13581e-05	11137.4	13145	43	1.033	0.999988	8770.47	2	378.486	0	-60.4659	8502.84	9038.1	36.5	0.746212	8.98278e-07	8537.31	2	5086.07	0	-1.37655	4940.92	12133.7	36.5	0.726375	0.728358
MARCKSL1	13591.6	2	440.71	0	0	13279.9	13903.2	50	1	10038.5	2	547.533	0	-59.8664	9651.34	10425.7	43	0.738584	1.03123e-06	12555.8	2	755.111	0	-5.13581e-05	12021.8	13089.7	45	0.92379	0.999988	9539.12	2	149.687	0	-89.8597	9433.27	9644.97	44	0.701841	1.03284e-09	8518.39	2	4339.53	0	-3.86106	5449.88	11586.9	40.5	0.626741	0.411049
SFRS2	14055.7	2	269.721	0	0	13865	14246.4	52.5	1	12801.2	2	337.147	0	-5.22069	12562.8	13039.6	52	0.910745	0.30056	13920.6	2	615.086	0	-5.13581e-05	13485.6	14355.5	44.5	0.990385	0.999988	11672.8	2	17.7525	0	-22.6505	11660.2	11685.4	65.5	0.830465	0.00543185	8514.3	2	2737.12	0	-13.1183	6578.86	10449.7	55.5	0.605753	0.0487719
KRT8	2640.69	2	145.179	0	0	2538.03	2743.34	42.5	1	1755.7	2	73.8816	0	-114.385	1703.45	1807.94	42.5	0.664863	3.64292e-12	2311.8	2	575.63	0	-5.13581e-05	1904.76	2718.83	39.5	0.875452	0.999988	1697.16	2	174.259	0	-64.364	1573.94	1820.38	43	0.642698	3.66104e-07	8394.9	2	163.719	0	44.9037	8279.13	8510.66	39	3.17906	3.23319e-05
AP2S1	10364.6	2	730.103	0	0	9848.34	10880.9	48.25	1	11238.4	2	387.163	0	2.25508	10964.6	11512.2	51.5	1.08431	0.594966	10212.4	2	756.794	0	0	9677.3	10747.6	40.25	0.985318	1	11402.5	2	92.433	0	1.43447	11337.2	11467.9	47.25	1.10014	0.71871	8390.25	2	746.283	0	-3.3895	7862.54	8917.95	46.25	0.80951	0.458195
SCD	14087.5	2	638.315	0	0	13636.1	14538.8	35	1	16496	2	129.947	0	20.4125	16404.1	16587.8	36.5	1.17097	0.00909379	14270.7	2	568.216	0	5.13581e-05	13868.9	14672.5	31.5	1.01301	0.999988	15689.2	2	405.782	0	6.24019	15402.3	15976.1	40	1.1137	0.237674	8389.45	2	582.346	0	-36.7627	7977.67	8801.23	35	0.595527	0.00021073
TMEM14C	10919	2	1203.77	0	0	10067.8	11770.2	27	1	11580.8	2	218.257	0	1.72103	11426.5	11735.2	34	1.06061	0.672817	10608.4	2	779.197	0	-5.13581e-05	10057.4	11159.4	37	0.971553	0.999988	12214.5	2	124.875	0	1.54899	12126.2	12302.8	35.5	1.11864	0.700005	8318.77	2	1848.27	0	-4.04489	7011.85	9625.7	39	0.761861	0.394013
VIM	9683.82	2	684.311	0	0	9199.94	10167.7	40.5	1	10617.4	2	752.065	0	2.33153	10085.6	11149.2	37.5	1.09641	0.584585	10372.8	2	839.916	0	5.13581e-05	9778.83	10966.7	39.5	1.07114	0.999988	11105	2	782.114	0	4.61366	10552	11658.1	47.5	1.14676	0.345648	8308.14	2	338.244	0	-1.72618	8068.97	8547.32	32	0.857941	0.67202
CNN3	11620	2	346.404	0	0	11375	11864.9	33.5	1	10480.8	2	642.932	0	-4.16315	10026.1	10935.4	35.5	0.901961	0.383429	12695.4	2	175.24	0	5.13581e-05	12571.5	12819.3	37.5	1.09255	0.999988	10289.2	2	82.5749	0	-8.31599	10230.8	10347.6	31.5	0.885476	0.147367	8305.73	2	1054.73	0	-12.2892	7559.92	9051.53	35.5	0.714781	0.0590305
YWHAZ	7772.31	2	433.08	4.07033e-05	0	7466.07	8078.54	35.25	1	8109.23	2	84.2739	4.52259e-06	2.54669	8049.64	8168.82	43	1.04335	0.556329	8848.9	2	315.344	4.52259e-06	1.68752	8625.92	9071.88	35.75	1.13852	0.678029	8243.24	2	92.1227	4.52259e-06	1.17577	8178.1	8308.38	36.5	1.06059	0.762822	8300.05	2	861.152	0	1.99636	7691.13	8908.98	35	1.0679	0.631487
COX6C	9783.35	2	523.506	0	0	9413.17	10153.5	37.5	1	9683.44	2	1.12876	0	-0.513834	9682.64	9684.24	48.5	0.989788	0.888417	10230.2	2	714.3	0	5.13581e-05	9725.15	10735.3	37.5	1.04568	0.999988	10502.1	2	265.087	0	1.66352	10314.7	10689.6	49	1.07347	0.681786	8288.59	2	2297.57	0	-1.38807	6663.96	9913.22	42	0.847214	0.726428
NUCB1	12045.2	2	346.175	0	0	11800.4	12290	38.5	1	12269.5	2	909.089	0	0.695252	11626.7	12912.3	42.5	1.01862	0.852069	11627.1	2	760.359	0	-5.13581e-05	11089.5	12164.8	51	0.965292	0.999988	11426.5	2	79.4206	0	-0.778112	11370.4	11482.7	38	0.948637	0.835966	8278.51	2	1410.82	0	-16.181	7280.91	9276.11	34.5	0.687286	0.0240933
HSP90AB1	11932	2	825.518	0	0	11348.3	12515.7	45.5	1	13789.8	2	729.032	0	8.14711	13274.3	14305.4	55.5	1.1557	0.153211	11123.9	2	634.176	0	-5.13581e-05	10675.5	11572.4	51	0.932275	0.999988	12798	2	39.6123	0	1.01198	12770	12826	45.5	1.07258	0.792139	8270.84	2	1008.69	0	-13.8143	7557.59	8984.09	48	0.693164	0.0415494
COX8A	11745.7	2	732.266	0	0	11227.9	12263.5	42.5	1	14576.2	2	43.8279	0	32.7464	14545.2	14607.2	46	1.24098	0.000531325	11325.2	2	1474.94	0	-5.13581e-05	10282.3	12368.1	30	0.9642	0.999988	13772.9	2	468.53	0	13.0525	13441.6	14104.2	42	1.17259	0.0495164	8229.31	2	2126.65	0	-7.88074	6725.54	9733.07	32	0.700622	0.162902
NDUFB8	11958.4	2	392.234	0	0	11681	12235.7	36.5	1	12208.3	2	194.518	0	1.10276	12070.8	12345.8	31.5	1.0209	0.775753	12589.3	2	671.024	0	5.13581e-05	12114.8	13063.8	39.5	1.05276	0.999988	12156.8	2	427.736	0	0.422386	11854.4	12459.3	48.5	1.01659	0.907322	8215.14	2	2003.61	0	-10.6618	6798.38	9631.9	41	0.686978	0.0858648
FASN	14126.4	2	592.951	0	0	13707.1	14545.7	50	1	14985.6	2	1580.89	0	1.66562	13867.8	16103.5	39	1.06082	0.681456	13892.7	2	854.068	0	-5.13581e-05	13288.8	14496.6	40.5	0.983458	0.999988	13610.2	2	866.304	0	-0.606775	12997.6	14222.8	49	0.963458	0.869606	8208.33	2	1149.91	0	-41.3947	7395.22	9021.43	42	0.581063	7.25315e-05
SOD1	9171.21	2	604.704	0	0	8743.62	9598.8	32.5	1	10261.5	2	253.367	0	6.00123	10082.4	10440.7	30.5	1.11888	0.251117	9028.94	2	295.738	0	-5.13581e-05	8819.82	9238.06	38	0.984487	0.999988	10543	2	447.243	0	8.64755	10226.8	10859.3	46	1.14958	0.136535	8207.66	2	1433.95	0	-1.25939	7193.71	9221.62	45.5	0.894937	0.748275
FTHL12	2499.68	2	643.872	0	0	2044.39	2954.97	41.5	1	2638.7	2	90.3334	0	0.728675	2574.83	2702.58	44	1.05562	0.845537	2720.85	2	86.8449	0	5.13581e-05	2659.44	2782.26	39.5	1.08848	0.999988	3057.97	2	111.556	0	1.01203	2979.08	3136.85	44	1.22334	0.79213	8137.47	2	576.029	0	39.5071	7730.16	8544.78	38.5	3.2554	0.000112019
GLRX5	9736.73	2	740.081	0	0	9213.42	10260	43.5	1	9725.4	2	475.078	0	-0.0402341	9389.47	10061.3	39	0.998837	0.990779	9477.51	2	332.443	0	-5.13581e-05	9242.44	9712.58	39	0.973377	0.999988	8841.35	2	131.222	0	-2.03711	8748.56	8934.14	38.5	0.908041	0.625589	8101.79	2	1262.68	0	-2.34446	7208.94	8994.64	41	0.832085	0.582846
NCOA4	7276.02	2	517.192	0	0	6910.31	7641.73	56	1	7415.65	2	25.9105	0	0.801073	7397.33	7433.97	42	1.01919	0.831558	7517.24	2	118.736	0	5.13581e-05	7433.28	7601.19	46.5	1.03315	0.999988	6994.66	2	32.897	0	-0.606352	6971.4	7017.92	46	0.96133	0.869691	8006.21	2	1254.57	0	1.06198	7119.1	8893.33	51.5	1.10036	0.783072
EIF3S5	9513.7	2	1030.99	0	0	8784.68	10242.7	43	1	8793.94	2	148.769	0	-2.01988	8688.75	8899.14	35.5	0.924345	0.628075	9989.03	2	1341.83	0	5.13581e-05	9040.21	10937.8	33	1.04996	0.999988	9137.01	2	394.012	0	-0.552945	8858.4	9415.62	42.5	0.960406	0.880452	7961.21	2	1695.23	0	-1.74859	6762.51	9159.92	48	0.836815	0.668562
JTB	7611.27	2	272.828	0	0	7418.36	7804.19	37.5	1	7598.57	2	651.959	0	-0.0511174	7137.57	8059.58	38.5	0.998331	0.988299	7197.16	2	73.8592	0	-5.13581e-05	7144.94	7249.39	40	0.945592	0.999988	6921.81	2	70.8148	0	-4.29387	6871.74	6971.89	36.5	0.909416	0.37206	7952.91	2	1134.49	0	0.518817	7150.7	8755.11	30.5	1.04489	0.887398
ZA20D2	9024.84	2	563.978	0	0	8626.05	9423.63	46	1	7913.79	2	471.915	0	-6.15718	7580.1	8247.49	44	0.87689	0.24226	9002.12	2	449.908	0	-5.13581e-05	8683.99	9320.26	48	0.997483	0.999988	7944.02	2	326.36	0	-6.85706	7713.25	8174.79	47	0.88024	0.206203	7921.23	2	1241.62	0	-1.45361	7043.28	8799.19	45	0.877715	0.715548
TUBB	11817.9	2	48.4967	0	0	11783.5	11852.1	53.5	1	10955.7	2	128.386	0	-1.94515	10864.9	11046.4	59.75	0.927043	0.638976	10812.5	2	855.537	0	-5.13581e-05	10207.5	11417.4	52.75	0.914927	0.999988	10729	2	817.6	0	-4.59846	10150.9	11307.1	57.75	0.907864	0.34686	7921.14	2	1345.6	0	-12.5608	6969.66	8872.62	57.5	0.670269	0.0554528
MGST3	6522.29	2	645.918	0	0	6065.56	6979.02	38	1	6656.89	2	333.524	0	0.62917	6421.05	6892.73	47.5	1.02064	0.865133	6833.34	2	585.139	0	5.13581e-05	6419.58	7247.09	40	1.04769	0.999988	6728.49	2	367.046	0	0.480995	6468.95	6988.03	39.5	1.03162	0.895159	7914.52	2	1877.09	0	1.53482	6587.23	9241.82	41.5	1.21346	0.702292
PSMC1	10213.9	2	590.99	0	0	9796.01	10631.8	39	1	10489.6	2	1009.98	0	0.807069	9775.42	11203.8	42	1.02699	0.830411	10004.8	2	87.0319	0	-5.13581e-05	9943.23	10066.3	46.5	0.979525	0.999988	10392.1	2	35.6549	0	0.420653	10366.9	10417.3	37	1.01745	0.907684	7903.93	2	969.088	0	-5.97733	7218.68	8589.18	34.5	0.77384	0.252503
GHITM	6885.92	2	16.3311	0	0	6874.38	6897.47	34	1	8348.36	2	359.631	0	29.171	8094.06	8602.66	44.5	1.21238	0.00121032	7696.96	2	61.9846	0	1.7643	7653.13	7740.79	30	1.11778	0.666147	8633.67	2	443.035	0	32.999	8320.39	8946.94	44	1.25381	0.000501309	7893.51	2	594.854	0	1.3795	7472.88	8314.13	37	1.14633	0.727863
MRPS6	10866.2	2	1325.02	0	0	9929.26	11803.1	38.5	1	9574.77	2	697.5	0	-2.2739	9081.56	10068	42.5	0.881152	0.592393	10475.1	2	1446.59	0	-5.13581e-05	9452.25	11498	42	0.964012	0.999988	9781.34	2	760.888	0	-0.694614	9243.31	10319.4	53	0.900163	0.852194	7857.91	2	2291.76	0	-3.71943	6237.39	9478.44	43	0.723153	0.424675
GARS	5644.17	2	14.7015	0	0	5633.77	5654.56	32.5	1	6097.88	2	134.059	0	3.39297	6003.09	6192.67	32.5	1.08039	0.457829	5809.38	2	181.447	0	5.13581e-05	5681.08	5937.69	46.5	1.02927	0.999988	5977.86	2	534.435	0	0.623494	5599.96	6355.77	42.5	1.05912	0.866265	7857.36	2	913.545	0	6.1652	7211.39	8503.34	34.5	1.39212	0.241813
C11ORF10	12518.5	2	740.335	0	0	11995	13042	37.5	1	12511	2	1148.33	0	-0.0161577	11699	13323	32.5	0.9994	0.996286	13772.8	2	1147.58	0	5.13581e-05	12961.4	14584.3	35.5	1.10019	0.999988	13072	2	205.589	0	0.628943	12926.6	13217.4	46.5	1.04421	0.865178	7849.02	2	2513.05	0	-10.6293	6072.02	9626.01	34.5	0.626991	0.0865107
SNRPF	14851.4	2	1428.26	0	0	13841.4	15861.3	52.5	1	16054.8	2	260.129	0	2.17285	15870.8	16238.7	48.5	1.08103	0.606338	15671.1	2	814.543	0	5.13581e-05	15095.1	16247.1	37.5	1.0552	0.999988	16468.8	2	1584.38	0	0.793442	15348.4	17589.1	42.5	1.10891	0.833021	7840.38	2	2592.56	0	-19.86	6007.16	9673.6	50.5	0.527923	0.0103277
PTTG1IP	5822.53	2	727.852	0	0	5307.86	6337.2	42.5	1	5732.91	2	205.939	0	-0.381132	5587.29	5878.53	50	0.984608	0.915982	5879.43	2	107.832	0	5.13581e-05	5803.18	5955.68	50	1.00977	0.999988	5274.16	2	74.8128	0	-0.694614	5221.26	5327.06	43.5	0.905819	0.852194	7755.31	2	35.5611	0	3.76429	7730.16	7780.46	50	1.33195	0.420312
RPL5	11824.5	2	786.942	0	0	11268	12381	42	1	10384.9	2	401.603	0	-7.33371	10100.9	10668.8	45.5	0.878249	0.184769	11641.8	2	1446.21	0	-5.13581e-05	10619.2	12664.4	44	0.98455	0.999988	10445.2	2	339.578	0	-5.66703	10205	10685.3	35.5	0.88335	0.271205	7703.85	2	1300.62	0	-20.6143	6784.17	8623.53	29	0.651517	0.00868106
PTP4A2	6882.35	2	732.085	0	0	6364.69	7400.01	41.5	1	7059.74	2	315.737	0	0.761555	6836.48	7283	39.5	1.02577	0.839159	6469.85	2	396.409	0	-5.13581e-05	6189.55	6750.15	38.5	0.940064	0.999988	6984.28	2	196.984	0	0.238771	6845	7123.57	33	1.01481	0.946505	7690.65	2	414.82	0	1.13457	7397.33	7983.97	40.5	1.11745	0.770092
PCBP1	11646.5	2	960.138	0	0	10967.5	12325.4	37.5	1	12680.5	2	1251.64	0	2.00872	11795.4	13565.5	40.5	1.08878	0.629691	11662.8	2	1095.74	0	5.13581e-05	10888	12437.6	28.5	1.0014	0.999988	11253.2	2	189.525	0	-0.570021	11119.2	11387.2	41	0.966233	0.876996	7670.86	2	935.738	0	-17.2329	7009.2	8332.53	36.5	0.658644	0.0189107
ILF2	11946.4	2	679.282	0	0	11466	12426.7	42	1	11799	2	831.787	0	-0.451159	11210.9	12387.2	39	0.987667	0.901331	12603.5	2	456.967	0	5.13581e-05	12280.4	12926.6	45	1.055	0.999988	11774	2	247.82	0	-0.363407	11598.7	11949.2	42.5	0.985567	0.919728	7637.64	2	1439.9	0	-24.4721	6619.48	8655.8	34.5	0.639327	0.00357101
SNRPG	13389.4	2	378.493	0	0	13121.7	13657	32	1	15324.3	2	1077.15	0	6.17301	14562.6	16086	38	1.14451	0.241379	14208	2	1308.65	0	5.13581e-05	13282.6	15133.4	36	1.06114	0.999988	15917.1	2	319.847	0	19.8012	15691	16143.3	33.5	1.18879	0.0104684	7534.34	2	3403.96	0	-9.35589	5127.38	9941.31	44	0.562712	0.115987
CNTNAP2	10621.1	2	1489.73	0	0	9567.75	11674.5	38.5	1	5768.23	2	237.514	0	-37.3334	5600.28	5936.18	49	0.543089	0.000184783	11623.4	2	304.092	0	5.13581e-05	11408.3	11838.4	48	1.09436	0.999988	6337.86	2	1044.56	0	-18.0105	5599.25	7076.48	49.5	0.596721	0.0158105	7474.66	2	340.892	0	-7.20678	7233.62	7715.71	41	0.703753	0.190249
CCT8	12027.1	2	725.584	0	0	11514	12540.2	42.5	1	13937.8	2	480.364	0	13.9223	13598.1	14277.5	42	1.15887	0.0405297	12617.2	2	511.095	0	5.13581e-05	12255.8	12978.6	42	1.04906	0.999988	14429.1	2	1351.07	0	6.64068	13473.8	15384.5	44.5	1.19972	0.216736	7449.69	2	1607.46	0	-24.1596	6313.05	8586.34	45.5	0.619409	0.00383742
ACTA1	3293.87	2	722.082	0	0	2783.28	3804.46	57	1	1766.42	2	242.374	0	-12.5385	1595.04	1937.81	38.5	0.536275	0.0557383	3720.06	2	156.444	0	5.13581e-05	3609.43	3830.68	50.5	1.12939	0.999988	1714.41	2	164.368	0	-14.273	1598.19	1830.64	47.5	0.520486	0.0373851	7369.83	2	3225.2	0	4.5128	5089.27	9650.39	40.5	2.23744	0.353769
COX5A	11585.5	2	443.04	0	0	11272.2	11898.7	49	1	12285.2	2	545.175	0	2.27434	11899.7	12670.7	45	1.0604	0.592333	9739.21	2	336.937	0	-11.0109	9500.96	9977.46	41.5	0.840641	0.0792338	12228.8	2	929.305	0	0.638193	11571.6	12885.9	43	1.05553	0.863338	7363.48	2	2014.94	0	-13.8629	5938.7	8788.26	49.5	0.63558	0.0410872
HMGCS1	12494.8	2	196.972	0	0	12355.5	12634.1	36	1	13641	2	1425.57	0	2.14133	12632.9	14649	39.5	1.09173	0.610755	13315	2	1080.01	0	5.13581e-05	12551.4	14078.7	37	1.06565	0.999988	13100.7	2	297.562	0	0.657122	12890.3	13311.1	38.5	1.04849	0.859583	7344.76	2	19.2817	0	-39.202	7331.12	7358.39	43	0.587825	0.00012017
TRMT5	11236.4	2	1260.9	0	0	10344.8	12128	38.5	1	9716.3	2	157.951	0	-3.18622	9604.61	9827.99	38	0.864719	0.480151	11229.5	2	1333.29	0	-5.13581e-05	10286.8	12172.3	33	0.999392	0.999988	9530.95	2	189.984	0	-3.75261	9396.61	9665.29	34	0.848223	0.421443	7301.98	2	2727.96	0	-5.19937	5373.02	9230.94	37	0.649853	0.302039
MDH1	10855.1	2	1002.47	0	0	10146.3	11564	51	1	12179.5	2	761.893	0	2.69691	11640.8	12718.2	53.5	1.122	0.537414	11067.4	2	1607.57	0	5.13581e-05	9930.7	12204.1	49.5	1.01956	0.999988	11527.7	2	389.915	0	0.638193	11252	11803.4	43.5	1.06195	0.863338	7285.7	2	1421.58	0	-14.3168	6280.49	8290.91	40	0.671175	0.0370103
ATP5O	10453.1	2	895.295	0	0	9820.03	11086.2	55.5	1	10832.9	2	738.442	0	1.13366	10310.7	11355	55	1.03633	0.770254	11397.7	2	1107.79	0	5.13581e-05	10614.4	12181	45.5	1.09036	0.999988	11401.9	2	844.249	0	0.822535	10804.9	11998.9	48	1.09077	0.827459	7189.42	2	2752.96	0	-3.64397	5242.79	9136.06	41	0.687779	0.432119
PGRMC1	8940.68	2	556.516	0	0	8547.17	9334.2	46	1	9650.51	2	482.078	0	2.44527	9309.63	9991.4	37	1.07939	0.569473	9468.07	2	237.662	0	5.13581e-05	9300.01	9636.12	50.5	1.05899	0.999988	9464.87	2	689.814	0	0.638193	8977.1	9952.65	38.5	1.05863	0.863338	7166.03	2	1019.36	0	-3.97418	6445.23	7886.83	39.5	0.801508	0.400481
ODC1	8225.5	2	187.332	0	0	8093.03	8357.96	42.5	1	6308.82	2	371.089	0	-41.81	6046.42	6571.22	42	0.766984	6.5917e-05	8183.55	2	291.849	0	-5.13581e-05	7977.18	8389.91	40	0.9949	0.999988	5785.01	2	466.659	0	-54.8693	5455.03	6114.99	46.5	0.703302	3.2589e-06	7159.11	2	1800.23	0	-1.2836	5886.16	8432.07	48	0.870356	0.744115
SHMT2	4684.27	2	80.313	0	0	4627.48	4741.06	43.5	1	6053.57	2	20.2144	0	59.1658	6039.28	6067.87	53	1.29232	1.21178e-06	4497.59	2	220.853	0	-5.13581e-05	4341.43	4653.76	53	0.960147	0.999988	5886.57	2	198.563	0	36.2304	5746.16	6026.98	50.5	1.25667	0.000238213	7157.44	2	86.9167	0	9.88902	7095.98	7218.9	53.5	1.52797	0.102588
CTNNA1	6404.61	2	627.247	0	0	5961.08	6848.15	52	1	6486.36	2	729.552	0	0.26786	5970.49	7002.23	45.5	1.01276	0.940187	6648.09	2	716.418	0	5.13581e-05	6141.51	7154.68	50.5	1.03802	0.999988	6072.63	2	491.026	0	-0.600858	5725.42	6419.84	55.5	0.948165	0.870792	7144.67	2	719.158	0	1.13457	6636.15	7653.19	47.5	1.11555	0.770092
COX6B1	7912.61	2	1580.58	0	0	6794.97	9030.25	48.5	1	8500.29	2	89.7656	0	1.25768	8436.82	8563.76	47	1.07427	0.748569	8837.31	2	909.223	0	5.13581e-05	8194.4	9480.23	45.5	1.11686	0.999988	9142.95	2	273.964	0	0.781399	8949.23	9336.67	43	1.15549	0.835334	7135.31	2	2415.14	0	-0.672815	5427.55	8843.07	37	0.901764	0.856483
RPL36AL	7426.34	2	629.552	0	0	6981.18	7871.5	39.5	1	8297.28	2	692.415	0	2.35722	7807.67	8786.89	35	1.11728	0.581136	8047.86	2	271.909	0	5.13581e-05	7855.59	8240.13	42.5	1.08369	0.999988	8592.1	2	56.5299	0	6.43207	8552.12	8632.07	45.5	1.15698	0.227402	7103.83	2	968.714	0	-0.517371	6418.85	7788.81	33	0.956572	0.887693
SEC61B	7325.01	2	532.451	0	0	6948.51	7701.51	54	1	7141.84	2	565.363	0	-0.807326	6742.07	7541.61	47	0.974994	0.830362	7432.2	2	146.857	0	5.13581e-05	7328.35	7536.04	54.5	1.01463	0.999988	6915.23	2	309.449	0	-0.657122	6696.41	7134.04	51	0.944057	0.859583	7088.85	2	1335.96	0	-0.387486	6144.18	8033.52	49	0.96776	0.914643
DDB1	7858.08	2	815.313	4.52259e-06	0	7281.56	8434.59	45	1	7398.71	2	58.2339	0	-0.0673947	7357.53	7439.89	44	0.941542	0.984602	7479.9	2	400.66	1.13065e-06	0	7196.59	7763.21	43.75	0.951874	1	6820.42	2	561.442	0	-0.839249	6423.42	7217.41	43.75	0.86795	0.824281	7080.21	2	117.545	0	0.331177	6997.09	7163.32	53.75	0.90101	0.926579
SEC61G	8493.37	2	15.2179	0	0	8482.61	8504.13	23.5	1	10516.5	2	235.401	0	40.0007	10350.1	10683	30.25	1.2382	9.9984e-05	9110.51	2	331.439	0	5.13581e-05	8876.14	9344.87	24.25	1.07266	0.999988	10939.4	2	618.162	0	37.1814	10502.3	11376.5	28.5	1.28799	0.000191362	7067.63	2	1347.33	0	-3.44851	6114.92	8020.34	25.5	0.832135	0.452011
CDKN1A	1371.34	2	204.815	0.124624	0	1226.51	1516.17	41.25	1	2435.2	2	10.5439	0.00146532	43.8697	2427.74	2442.65	42.5	1.77578	4.10235e-05	1561.2	2	192.61	0.119425	5.13581e-05	1425	1697.39	52.25	1.13845	0.999988	2590.23	2	159.831	0.0034202	41.8882	2477.21	2703.24	38	1.88883	6.47404e-05	7065.05	2	1424.73	0.000191079	35.2642	6057.61	8072.48	46	5.15193	0.00029756
SFRS9	11269	2	152.015	0	0	11161.5	11376.5	49.5	1	10802.5	2	242.206	0	-1.99715	10631.2	10973.8	56	0.958599	0.631371	10090.3	2	1112.88	0	-5.13581e-05	9303.37	10877.2	52	0.895399	0.999988	10684.7	2	299.519	0	-0.781974	10472.9	10896.5	42.5	0.948146	0.835223	7064.96	2	1087.4	0	-28.2098	6296.06	7833.87	54	0.626936	0.00151016
DNAJA1	8182.34	2	832.96	0	0	7593.35	8771.33	40.5	1	8053.38	2	325.11	0	-0.47589	7823.49	8283.26	38.5	0.984239	0.896212	9031.91	2	454.866	0	5.13581e-05	8710.27	9353.55	44	1.10383	0.999988	7763.02	2	140.165	0	-0.611027	7663.91	7862.13	44.5	0.948753	0.868755	6992	2	598.736	0	-1.61553	6568.63	7415.37	50	0.854524	0.689361
MFGE8	15958.1	2	661.199	0	0	15490.6	16425.7	41.5	1	18230.3	2	39.8151	0	13.6236	18202.2	18258.5	40	1.14238	0.0434155	15244.6	2	1658.75	0	-5.13581e-05	14071.7	16417.5	36.5	0.955286	0.999988	16897.3	2	2603.5	0	0.55961	15056.3	18738.2	40	1.05885	0.879101	6950.95	2	319.533	0	-125.431	6725.01	7176.89	38	0.435574	2.86323e-13
TAGLN2	2443.43	2	296.31	0	0	2233.9	2652.95	44.5	1	2170.89	2	281.451	0	-2.02708	1971.87	2369.9	46.5	0.88846	0.627036	2486.23	2	24.8249	0	5.13581e-05	2468.68	2503.78	47	1.01752	0.999988	2167.56	2	303.062	0	-0.657122	1953.26	2381.86	41.5	0.887099	0.859583	6933.15	2	733.99	0	38.1777	6414.14	7452.16	35	2.83747	0.000152134
TPI1	14107.3	2	788.713	0	0	13549.6	14665	38	1	17543.3	2	2281.3	0	5.26974	15930.1	19156.4	44.5	1.24356	0.297184	13201.4	2	594.702	0	-5.13581e-05	12780.9	13621.9	44	0.93578	0.999988	16421.6	2	152.733	0	13.3682	16313.6	16529.6	44.5	1.16404	0.0460444	6915	2	1313.53	0	-80.4802	5986.19	7843.81	47.5	0.49017	8.9533e-09
EPRS	6080.88	2	620.41	0	0	5642.19	6519.58	53.5	1	6683.17	2	448.687	0	2.18059	6365.9	7000.44	44.5	1.09905	0.605259	6328.74	2	397.03	0	5.13581e-05	6047.99	6609.48	43.5	1.04076	0.999988	6575.42	2	556.635	0	0.638193	6181.82	6969.02	47.5	1.08133	0.863338	6906.55	2	40.431	0	1.24511	6877.96	6935.14	51	1.13578	0.75074
PSMB6	9560.99	2	321.069	0	0	9333.96	9788.02	34	1	10326.2	2	194.979	0	3.41585	10188.3	10464.1	27.5	1.08004	0.455423	9415.39	2	482.672	0	-5.13581e-05	9074.09	9756.69	42.5	0.984772	0.999988	9962.17	2	494.385	0	0.628943	9612.58	10311.8	31.5	1.04196	0.865178	6891.03	2	1136.58	0	-11.5278	6087.35	7694.71	29	0.720744	0.0703434
QARS	10625.8	2	1711.82	0	0	9415.36	11836.2	39.5	1	9548.39	2	421.156	0	-1.94284	9250.59	9846.19	43	0.898605	0.639316	10353.4	2	904.347	0	-5.13581e-05	9713.91	10992.9	40	0.974362	0.999988	9330.51	2	94.3344	0	-0.736176	9263.81	9397.22	47	0.8781	0.844078	6890.43	2	1336.85	0	-9.65254	5945.14	7835.72	46	0.648462	0.108329
ACTN1	5385.68	2	178.002	0	0	5259.81	5511.55	32.5	1	5825.3	2	188.474	0	3.50133	5692.03	5958.57	37	1.08163	0.446547	5535.29	2	273.212	0	5.13581e-05	5342.1	5728.48	44.5	1.02778	0.999988	5191.81	2	252.44	0	-0.616734	5013.31	5370.31	40.5	0.964003	0.867614	6885.33	2	2041.01	0	1.59373	5442.11	8328.54	28	1.27845	0.692831
NPPB	763.012	2	106.108	0	0	687.983	838.041	50.5	1	289.707	2	97.2581	0	-38.4333	220.936	358.479	43.5	0.379689	0.000143439	682.645	2	48.3098	0	-5.13581e-05	648.485	716.806	46.5	0.894672	0.999988	299.416	2	67.313	0	-48.4778	251.818	347.013	51.5	0.392413	1.41976e-05	6874.81	2	2926.36	0	15.0719	4805.56	8944.06	53	9.0101	0.0311034
UQCRFS1	9589	2	96.2808	0	0	9520.92	9657.08	43.5	1	11012.5	2	281.628	0	14.8438	10813.3	11211.6	37.5	1.14845	0.0327811	9292.85	2	854.511	0	-5.13581e-05	8688.62	9897.08	48	0.969115	0.999988	9726.16	2	553.666	0	0.343276	9334.66	10117.7	32.5	1.0143	0.924001	6855.7	2	1115.39	0	-12.257	6066.99	7644.4	43	0.714954	0.0594703
AKR1D1	7499.96	2	862.143	0	0	6890.33	8109.59	46	1	7068.76	2	2818.59	0	-0.483743	5075.71	9061.81	36	0.942506	0.894593	6356.94	2	641.276	0	-5.13581e-05	5903.49	6810.39	48	0.847597	0.999988	6345.62	2	654.137	0	-2.1548	5883.08	6808.17	42	0.846088	0.608864	6823.29	2	1003.11	0	-1.03426	6113.98	7532.59	45.5	0.909777	0.788086
ALDH9A1	11865	2	1069.98	0	0	11108.4	12621.5	41.5	1	11981.9	2	521.177	0	0.314162	11613.3	12350.4	40	1.00985	0.930216	11776.9	2	920.952	0	-5.13581e-05	11125.6	12428.1	50	0.992576	0.999988	12298.7	2	496.476	0	0.566638	11947.6	12649.8	46	1.03656	0.87768	6817.41	2	1329.01	0	-31.5595	5877.66	7757.17	41	0.574584	0.000698314
PAM	6182.14	2	873.25	0	0	5564.65	6799.62	43.5	1	5507.32	2	217.512	0	-2.15286	5353.51	5661.12	42.5	0.890844	0.609135	6838.34	2	94.7824	0	5.13581e-05	6771.32	6905.36	51.5	1.10614	0.999988	5625.69	2	23.9811	0	-0.63995	5608.73	5642.65	51.5	0.909992	0.862989	6795.71	2	562.089	0	0.939968	6398.25	7193.17	40.5	1.09925	0.805384
KHDRBS1	8783.7	2	300.327	0	0	8571.34	8996.06	39	1	8444.68	2	521.16	0	-1.65476	8076.17	8813.2	31.5	0.961404	0.683162	8435.41	2	267.992	0	-5.13581e-05	8245.91	8624.91	40	0.960348	0.999988	8396.72	2	775.612	0	-0.601576	7848.28	8945.16	34	0.955943	0.870648	6774.24	2	1397.44	0	-5.78093	5786.1	7762.38	43	0.771229	0.264184
ATF4	4803.39	2	384.766	1.5302e-08	0	4531.32	5075.46	38.5	1	4791.46	2	532.104	1.5302e-08	0.964928	4415.2	5167.71	43.1667	0.997516	0.800769	4589.01	2	42.8078	1.5302e-08	1.71194e-05	4558.74	4619.28	44.8333	0.95537	0.999996	5119.94	2	40.4449	4.53392e-09	0.75759	5091.35	5148.54	41.5	1.0659	0.839926	6772.58	2	13.9551	1.94392e-07	7.3397	6762.71	6782.45	41	1.40996	0.184514
COX5B	10420.2	2	1822.05	0	0	9131.86	11708.6	40.5	1	12199.8	2	1278.08	0	2.19697	11296	13103.5	40.5	1.17078	0.602981	10853.3	2	1725.01	0	5.13581e-05	9633.55	12073.1	46.5	1.04156	0.999988	11357.1	2	573.521	0	0.613884	10951.5	11762.6	44	1.0899	0.868184	6722.93	2	2012.83	0	-5.7228	5299.65	8146.22	38	0.64518	0.267744
GNS	5712.47	2	529.506	0	0	5338.06	6086.89	46.5	1	5571.99	2	191.58	0	-0.839946	5436.52	5707.45	53	0.975407	0.824148	5734.75	2	249.939	0	5.13581e-05	5558.02	5911.48	58	1.0039	0.999988	5689.45	2	548.071	0	-0.0549076	5301.9	6076.99	48	0.995969	0.987437	6717.84	2	1011.75	0	1.54456	6002.42	7433.25	56.5	1.17599	0.700719
RPS4X	8721.03	2	1191.66	0	0	7878.4	9563.66	36.5	1	8226.49	2	24.6766	0	-1.37271	8209.04	8243.94	35	0.943293	0.729003	9285.21	2	2230.86	0	5.13581e-05	7707.76	10862.7	45	1.06469	0.999988	8341.9	2	561.202	0	-0.491622	7945.07	8738.73	36	0.956527	0.892972	6699.29	2	1763.28	0	-2.45007	5452.47	7946.12	36	0.768177	0.568844
IGFBP3	1446.36	2	155.511	0	0	1336.4	1556.32	42	1	751.298	2	266.785	0	-16.566	562.653	939.944	41	0.519441	0.0220495	1686.01	2	413.732	0	5.13581e-05	1393.45	1978.56	43.5	1.16569	0.999988	686.978	2	42.9531	0	-77.7499	656.605	717.35	43.75	0.47497	1.67886e-08	6666.31	2	1424.35	0	45.9426	5659.14	7673.47	39.75	4.60902	2.5453e-05
SPINT2	4714.14	2	35.1335	0	0	4689.29	4738.98	38.5	1	4607.01	2	529.628	0	-0.623123	4232.51	4981.51	41	0.977275	0.866339	4188.55	2	828.729	0	-5.13581e-05	3602.55	4774.55	40.5	0.888508	0.999988	4314.02	2	236.062	0	-2.94151	4147.1	4480.94	36.5	0.915123	0.507983	6621.13	2	570.109	0	6.51122	6218.01	7024.26	38.5	1.40453	0.223294
FLNC	1752.41	2	219.18	0	0	1597.43	1907.39	42.5	1	1268.84	2	125.16	0	-11.137	1180.34	1357.35	41	0.724057	0.0769669	1784.59	2	256.03	0	5.13581e-05	1603.55	1965.63	34.5	1.01836	0.999988	1157.47	2	209.91	0	-11.6111	1009.04	1305.9	37.5	0.660504	0.069007	6615.3	2	1864.42	0	24.0534	5296.95	7933.64	36	3.77497	0.00393238
IFITM3	8200.79	2	159.852	0	0	8087.75	8313.82	36.5	1	7379.67	2	822.982	0	-2.31169	6797.73	7961.6	44.5	0.899873	0.587261	7146.37	2	1059.35	0	-5.13581e-05	6397.3	7895.44	49.5	0.871425	0.999988	7286.82	2	185.684	0	-7.66595	7155.53	7418.12	46	0.888552	0.171161	6600.65	2	1175.7	0	-3.97539	5769.3	7432	49.5	0.80488	0.40037
VDAC3	8835.43	2	607.547	0	0	8405.83	9265.03	45	1	8178.16	2	408.913	0	-2.31454	7889.01	8467.3	33.5	0.925609	0.586875	8917.13	2	556.988	0	5.13581e-05	8523.28	9310.98	45	1.00925	0.999988	8321.98	2	565.659	0	-0.63995	7922	8721.96	47.5	0.941887	0.862989	6571.24	2	1949.49	0	-3.51346	5192.75	7949.74	43	0.743737	0.445301
CCND1	9184.44	2	419.139	0	0	8888.06	9480.82	61.5	1	9506.42	2	47.757	0	1.75728	9472.66	9540.19	42	1.03506	0.667224	8434.78	2	473.639	0	-5.13581e-05	8099.87	8769.7	48.5	0.918378	0.999988	9778.71	2	711.784	0	0.677698	9275.4	10282	49	1.0647	0.85552	6570.98	2	2998.68	0	-2.01762	4450.59	8691.36	39	0.715447	0.628403
MGC29891	7244.34	2	409.884	0	0	6954.51	7534.17	39.5	1	5620.31	2	2458.89	0	-2.00495	3881.62	7359.01	41	0.775821	0.630238	5516.4	2	800.342	0	-2.03146	4950.48	6082.33	40	0.761478	0.626403	6024.4	2	354.032	0	-16.2189	5774.06	6274.74	37.5	0.831601	0.0238843	6570.24	2	239.721	0	-1.15356	6400.73	6739.74	43	0.906947	0.766733
KPNB1	10087.8	2	570.645	0	0	9684.3	10491.3	33.5	1	9228.37	2	63.6121	0	-3.93278	9183.39	9273.35	37.5	0.914804	0.404317	9750.18	2	178.84	0	-5.13581e-05	9623.72	9876.64	51.5	0.966531	0.999988	9494.61	2	537.835	0	-0.786418	9114.31	9874.92	46	0.941197	0.834369	6545.54	2	1021.92	0	-22.4977	5822.93	7268.14	41	0.648856	0.00562635
WDR1	4340.56	2	575.283	0	0	3933.78	4747.35	43	1	5306.31	2	4.60071	0	5.53317	5303.06	5309.56	41.25	1.22249	0.279694	4788.65	2	621.422	0	5.13581e-05	4349.24	5228.06	41.5	1.10323	0.999988	4824.26	2	324.477	0	0.899454	4594.82	5053.7	40.25	1.11144	0.812933	6532.27	2	866.452	0	5.43612	5919.59	7144.94	37	1.50493	0.286014
ATP5H	10370.6	2	441.013	0	0	10058.8	10682.5	49.5	1	12088.3	2	50.2497	0	16.1893	12052.8	12123.8	41.5	1.16562	0.0240474	10533	2	278.184	0	5.13581e-05	10336.3	10729.7	47.25	1.01566	0.999988	12386.3	2	332.41	0	20.327	12151.2	12621.4	43.5	1.19436	0.00927465	6519.72	2	1902.64	0	-14.1557	5174.35	7865.09	37.5	0.628671	0.0384085
SFRS5	10352.8	2	93.9382	0	0	10286.4	10419.2	48.5	1	9638.97	2	632.019	0	-2.25868	9192.07	10085.9	48.5	0.93105	0.594472	10387.4	2	612.711	0	0	9954.12	10820.6	48.25	1.00334	1	9826.58	2	466.183	0	-1.39497	9496.94	10156.2	50	0.949172	0.725276	6518.88	2	1630.22	0	-17.5816	5366.14	7671.62	44	0.629673	0.0174518
PSMB7	8471.16	2	855.314	0	0	7866.36	9075.95	47.5	1	8612.03	2	841.271	0	0.381132	8017.16	9206.9	44	1.01663	0.915982	8529.67	2	972.902	0	5.13581e-05	7841.73	9217.62	48.5	1.00691	0.999988	8208.17	2	152.525	0	-0.481494	8100.32	8316.02	48	0.968956	0.895057	6489.62	2	1448.78	0	-4.03718	5465.17	7514.06	34	0.766084	0.394714
ASNS	2380.28	2	445.366	0	0	2065.36	2695.2	33	1	3007.2	2	61.2399	0	5.2314	2963.9	3050.51	31.75	1.26338	0.29982	2497.01	2	77.5497	0	5.13581e-05	2442.17	2551.84	36	1.04904	0.999988	2961.8	2	657.322	0	2.40678	2497.01	3426.6	33.75	1.24431	0.574542	6488.9	2	573.465	0	29.7478	6083.39	6894.4	35	2.7261	0.00105978
SEC11L1	10040	2	251.735	0	0	9861.97	10218	40	1	9468.32	2	481.454	0	-2.20908	9127.89	9808.76	32	0.943063	0.601301	9588.74	2	694.343	0	-5.13581e-05	9097.76	10079.7	34.5	0.955056	0.999988	8705.27	2	675.782	0	-6.64068	8227.42	9183.12	27.5	0.867062	0.216736	6462.37	2	1187.68	0	-24.2971	5622.55	7302.19	30.5	0.643664	0.00371782
GLO1	10217.9	2	203.639	0	0	10073.9	10361.9	45	1	10940.2	2	253.294	0	2.70786	10761.1	11119.3	57.5	1.07069	0.536061	11505	2	1260.96	0	5.13581e-05	10613.4	12396.7	46.5	1.12597	0.999988	11290.5	2	757.026	0	2.85733	10755.2	11825.8	44	1.10498	0.517925	6398.68	2	956.224	0	-28.3522	5722.53	7074.84	47	0.626224	0.00146143
ATP6AP1	5294.03	2	550.692	0	0	4904.63	5683.43	34.5	1	4359.24	2	338.354	0	-5.50657	4119.98	4598.49	30	0.823425	0.281412	5243.6	2	58.7001	0	-5.13581e-05	5202.09	5285.11	41.5	0.990474	0.999988	4425.76	2	130.081	0	-5.57774	4333.78	4517.74	35	0.835991	0.276838	6378.43	2	784.693	0	1.77775	5823.56	6933.29	39.5	1.20483	0.664087
QP-C	8169.07	2	438.363	0	0	7859.1	8479.04	38.5	1	8800.24	2	478.032	0	2.46084	8462.22	9138.26	49.5	1.07726	0.567435	8448.33	2	192.217	0	5.13581e-05	8312.41	8584.25	42.5	1.03418	0.999988	9114.6	2	573.79	0	4.08556	8708.87	9520.33	44	1.11574	0.390341	6353.74	2	2610.11	0	-1.49987	4508.11	8199.37	45	0.777779	0.707966
PGD	6579.25	2	1015.66	0	0	5861.07	7297.43	46.5	1	6620.96	2	363.593	0	0.119654	6363.86	6878.06	46	1.00634	0.972825	6339.98	2	326.02	0	-5.13581e-05	6109.45	6570.51	41.5	0.963633	0.999988	5867.5	2	197.595	0	-0.657122	5727.78	6007.22	39	0.891819	0.859583	6302.04	2	328.392	0	-0.423527	6069.84	6534.25	41	0.957867	0.907084
FAM84B	2202.57	2	322.364	0	0	1974.62	2430.51	43	1	1384.5	2	318.119	0	-9.64153	1159.56	1609.44	52	0.628585	0.108604	2481.01	2	60.0183	0	5.13581e-05	2438.57	2523.45	43.5	1.12642	0.999988	1183.68	2	23.3669	0	-33.8467	1167.16	1200.2	46.5	0.53741	0.00041241	6293.62	2	1068.3	0	37.7138	5538.21	7049.02	37.5	2.8574	0.000169287
IFITM2	8149.77	2	855.52	0	0	7544.82	8754.71	41	1	8504.65	2	186.788	0	1.32717	8372.57	8636.73	46.5	1.04355	0.736687	7799.49	2	372.415	0	-5.13581e-05	7536.16	8062.83	39	0.95702	0.999988	8704.92	2	571.795	0	0.622353	8300.6	9109.24	41.5	1.06812	0.866492	6286.34	2	1076.05	0	-4.55212	5525.46	7047.23	37.5	0.771352	0.350581
SSU72	8809.62	2	664.897	0	0	8339.47	9279.77	34	1	8658.29	2	396.749	0	-0.665547	8377.75	8938.84	35.5	0.982822	0.857917	8289.42	2	584.396	0	-5.13581e-05	7876.19	8702.65	32.5	0.940951	0.999988	8060.55	2	303.052	0	-1.57699	7846.26	8274.84	35.5	0.914971	0.695506	6258.75	2	523.899	0	-11.1527	5888.3	6629.21	30	0.710445	0.0766885
XPNPEP3	7970.43	2	838.379	0	0	7377.6	8563.25	37	1	6570.24	2	2920.2	0	-1.56144	4505.35	8635.14	42	0.824328	0.698	5837.15	2	1676.22	0	-5.13581e-05	4651.88	7022.41	46	0.732351	0.999988	6318.71	2	1112.28	0	-3.03817	5532.21	7105.21	35.5	0.792769	0.496802	6254.72	2	568.099	0	-3.83982	5853.02	6656.43	36.5	0.784741	0.413065
CALM1	3775.03	2	334.184	0	0	3538.72	4011.33	47.5	1	3750.26	2	342.631	0	-0.159193	3507.99	3992.54	46.5	0.993441	0.964008	3687.73	2	194.206	0	-5.13581e-05	3550.4	3825.05	49.5	0.976875	0.999988	3842.31	2	321.099	0	0.272913	3615.26	4069.36	51	1.01782	0.939093	6249.54	2	1081.09	0	12.862	5485.1	7013.98	44	1.6555	0.0517366
CCDC72	6797.99	2	832.302	0	0	6209.46	7386.52	46	1	7166.99	2	540.398	0	1.28658	6784.88	7549.11	38.5	1.05428	0.743604	7158.32	2	37.7385	0	5.13581e-05	7131.63	7185	40	1.05301	0.999988	7333.95	2	291.363	0	0.638193	7127.93	7539.98	52	1.07884	0.863338	6242.4	2	1107.9	0	-0.915763	5459	7025.8	35.5	0.918272	0.809886
MIF	14025.2	2	376.753	0	0	13758.8	14291.6	36	1	14420.9	2	1630.08	0	0.760209	13268.3	15573.5	36.5	1.02821	0.83942	12287.9	2	1528.3	0	-5.13581e-05	11207.2	13368.6	41.5	0.876131	0.999988	14115.4	2	49.1517	0	0.172504	14080.6	14150.1	43	1.00643	0.961058	6221.9	2	1687.11	0	-69.1118	5028.93	7414.86	43	0.443623	1.22694e-07
TRAM1	5187.61	2	463.042	0	0	4860.19	5515.03	40.5	1	5163.52	2	487.164	0	-0.110104	4819.05	5508	40.5	0.995357	0.974966	6080.97	2	323.723	0	5.13581e-05	5852.06	6309.88	41	1.17221	0.999988	5468.62	2	86.319	0	0.616734	5407.58	5529.66	41	1.05417	0.867614	6215.58	2	628.113	0	1.7592	5771.43	6659.72	57.5	1.19816	0.66693
TALDO1	5829.38	2	375.875	0	0	5563.6	6095.16	39.5	1	6355.72	2	430.277	0	2.33719	6051.47	6659.97	36	1.09029	0.583822	5419.55	2	107.379	0	-5.13581e-05	5343.62	5495.48	36	0.929696	0.999988	5527.41	2	711.813	0	-0.580003	5024.08	6030.74	40.5	0.948198	0.874983	6204.65	2	458.249	0	0.728148	5880.62	6528.68	39.5	1.06438	0.845639
FLOT2	8548.05	2	1187.95	0	0	7708.04	9388.06	51	1	7497.25	2	76.8145	0	-2.26614	7442.93	7551.56	45	0.877071	0.593452	8531.1	2	635.014	0	-5.13581e-05	8082.08	8980.12	50.5	0.998017	0.999988	7781.41	2	856.438	0	-0.616734	7175.81	8387	47	0.910313	0.867614	6202.88	2	217.469	0	-5.86559	6049.11	6356.65	39	0.725648	0.259084
RHOA	7341.94	2	309.887	0	0	7122.81	7561.06	53.5	1	7125.85	2	181.87	0	-1.54405	6997.25	7254.45	47.5	0.970568	0.700801	6926.34	2	403.486	0	-5.13581e-05	6641.03	7211.65	45	0.943394	0.999988	7338.11	2	550.12	0	-0.00848192	6949.11	7727.1	56.5	0.999478	0.998049	6198.14	2	7.71071	0	-2.15977	6192.69	6203.59	46	0.84421	0.608168
EIF2S3	7824.03	2	132.677	0	0	7730.21	7917.84	37.5	1	7866.12	2	1170.48	0	0.104086	7038.47	8693.77	36	1.00538	0.976318	7567.86	2	384.477	0	-5.13581e-05	7295.99	7839.73	43	0.967259	0.999988	7978.53	2	541.958	0	0.420169	7595.31	8361.76	37.5	1.01975	0.907785	6191.01	2	787.036	0	-4.8429	5634.49	6747.53	43.5	0.791282	0.327877
LOC134997	7448.63	2	1532.3	0	0	6365.13	8532.13	37.5	1	9663.26	2	942.794	0	3.69632	8996.6	10329.9	37	1.29732	0.426941	8500.65	2	309.026	0	5.13581e-05	8282.13	8719.16	34	1.14124	0.999988	10323.5	2	756.588	0	7.98023	9788.52	10858.5	32	1.38596	0.159213	6186.71	2	1979.85	0	-1.16967	4786.74	7586.68	35	0.830583	0.763893
EIF4B	9872.27	2	214.859	0	0	9720.35	10024.2	39	1	9897.74	2	240.594	0	0.122355	9727.61	10067.9	38.5	1.00258	0.97222	9849.67	2	798.107	0	-5.13581e-05	9285.32	10414	43.5	0.99771	0.999988	9301.4	2	818.986	0	-0.638193	8722.29	9880.51	44	0.942174	0.863338	6185.16	2	1071.54	0	-28.2901	5427.47	6942.85	44	0.626518	0.00148248
ANAPC13	5239.31	2	206.382	0	0	5093.38	5385.25	36.5	1	4938.57	2	231.295	0	-2.24543	4775.02	5102.12	42	0.942599	0.596289	5408.36	2	78.7263	0	5.13581e-05	5352.69	5464.02	42	1.03226	0.999988	5171.55	2	337.941	0	-0.288963	4932.59	5410.52	33	0.987067	0.935629	6181.69	2	1172.39	0	1.65435	5352.69	7010.69	42.5	1.17987	0.683226
ITM2C	5119.51	2	57.4378	0	0	5078.9	5160.12	38	1	5783.78	2	119.021	0	8.2328	5699.62	5867.94	37.75	1.12975	0.150218	4896.82	2	48.7423	0	-5.13581e-05	4862.35	4931.28	48.5	0.956501	0.999988	5621.22	2	375.005	0	2.81463	5356.06	5886.39	42.5	1.098	0.523043	6178.98	2	35.9642	0	1.95675	6153.55	6204.41	39.5	1.20695	0.637273
GPX4	8650.82	2	1076.82	0	0	7889.4	9412.25	38.5	1	8101.56	2	230.368	0	-1.376	7938.66	8264.45	38.75	0.936507	0.728451	7995.91	2	1187.01	0	-5.13581e-05	7156.57	8835.25	41	0.924295	0.999988	7719.06	2	288.457	0	-0.902164	7515.09	7923.03	34.25	0.892292	0.812426	6175.19	2	767.08	0	-6.64511	5632.78	6717.59	36.5	0.713827	0.216515
RAB31	2251.09	2	48.8439	0	0	2216.55	2285.63	35	1	3661.67	2	69.8419	0	348.835	3612.28	3711.05	38.5	1.62662	1.30761e-35	2644.09	2	274.75	0	5.13581e-05	2449.82	2838.37	32.5	1.17458	0.999988	3519.47	2	265.488	0	71.5291	3331.74	3707.2	45	1.56345	7.03216e-08	6159.62	2	206.357	0	38.0034	6013.71	6305.54	42.5	2.73629	0.000158367
LIN28	13773	2	1309.87	0	0	12846.8	14699.2	32	1	11053.1	2	65.2692	0	-12.0029	11006.9	11099.2	38	0.802516	0.0630533	13571.5	2	1239.62	0	-5.13581e-05	12695	14448.1	38	0.985369	0.999988	11254.1	2	567.237	0	-9.00263	10853	11655.2	37.5	0.817111	0.125816	6157.15	2	938.45	0	-69.5544	5493.57	6820.74	48	0.447044	1.10806e-07
RPL22	8476.38	2	1009.14	0	0	7762.81	9189.95	46	1	7719.53	2	974.476	0	-1.78056	7030.47	8408.59	47.5	0.910711	0.663658	8406.45	2	407.676	0	-5.13581e-05	8118.18	8694.72	47	0.99175	0.999988	7449.56	2	14.8141	0	-1.497	7439.09	7460.04	49.5	0.878861	0.708436	6155.21	2	2964.56	0	-1.61952	4058.95	8251.47	46	0.72616	0.688728
TMEM66	5521.68	2	46.3413	0	0	5488.91	5554.45	36.5	1	5322.55	2	158.581	0	-1.82681	5210.41	5434.68	37	0.963936	0.656627	5821.94	2	658.591	0	5.13581e-05	5356.24	6287.63	37	1.05438	0.999988	5622.31	2	516.582	0	0.316327	5257.03	5987.59	43	1.01822	0.929752	6144.84	2	2205.46	0	0.693528	4585.35	7704.33	36.5	1.11286	0.852407
SEC61A1	4864.06	2	347.209	0	0	4618.55	5109.58	31	1	4682.54	2	416.283	0	-1.16019	4388.19	4976.9	31.5	0.962681	0.765563	4864.55	2	21.7155	0	5.13581e-05	4849.2	4879.91	38	1.0001	0.999988	4219.68	2	163.7	0	-6.97821	4103.93	4335.44	34.5	0.867522	0.20053	6138.78	2	577.838	0	2.82873	5730.19	6547.38	31.5	1.26207	0.521347
FSTL1	3454.27	2	313.297	0	0	3232.74	3675.81	37	1	3084.2	2	252.366	0	-2.33266	2905.75	3262.65	33	0.892865	0.584432	3847.74	2	165.11	0	5.13581e-05	3730.99	3964.49	32.5	1.11391	0.999988	3114.9	2	330.625	0	-0.77288	2881.11	3348.69	30	0.901753	0.836974	6137.47	2	881.334	0	16.0221	5514.27	6760.66	31.5	1.77678	0.0249912
ALKBH5	8709.38	2	237.234	0	0	8541.62	8877.12	42.5	1	8111.59	2	609.593	0	-2.18403	7680.54	8542.63	51.5	0.931363	0.604779	8036.62	2	31.7108	0	-5.13581e-05	8014.2	8059.05	49.5	0.922756	0.999988	7554.67	2	85.7335	0	-12.1111	7494.05	7615.29	43.5	0.867418	0.0615019	6132.42	2	1270.42	0	-12.4383	5234.09	7030.74	46.5	0.704117	0.0570392
RPL7L1	7085.88	2	152.086	0	0	6978.33	7193.42	38	1	6536.52	2	1586.7	0	-1.16985	5414.56	7658.49	34.5	0.922473	0.763862	5989.93	2	219.219	0	-8.51762	5834.92	6144.94	38	0.845334	0.140682	6370.38	2	497.639	0	-2.8217	6018.5	6722.26	42.5	0.899025	0.522192	6038.52	2	217.377	0	-1.93069	5884.81	6192.23	39	0.852192	0.641108
LAMP1	5912.9	2	478.111	0	0	5574.82	6250.97	45	1	6298.09	2	109.835	0	2.09859	6220.42	6375.76	32.5	1.06514	0.616795	6283.61	2	242.873	0	5.13581e-05	6111.88	6455.35	34	1.0627	0.999988	5968.2	2	240.69	0	0.189224	5798	6138.39	33.5	1.00935	0.957365	6026.86	2	447.24	0	0.211891	5710.61	6343.1	35	1.01927	0.952381
PARP1	11791.2	2	87.9043	0	0	11729	11853.4	43.5	1	12101.1	2	19.0949	0	1.37025	12087.6	12114.6	43	1.02628	0.729415	11363.9	2	611.477	0	-5.13581e-05	10931.5	11796.3	47.5	0.963762	0.999988	11713.8	2	315.004	0	-0.177617	11491	11936.5	40	0.993435	0.959927	6010.2	2	1737.79	0	-36.3709	4781.4	7239	41	0.509719	0.000230628
2002-09-01	5827.36	2	176.796	0.000331847	0	5702.34	5952.37	38.5	1	5768.55	2	117.767	0.000310372	0.494059	5685.27	5851.82	33.25	0.989908	0.892471	6037.12	2	87.7239	0.000316372	2.56791e-05	5975.09	6099.15	34	1.036	0.999994	6101.38	2	186.827	0.000338231	1.54303	5969.27	6233.49	38.875	1.04702	0.700966	5986	2	784.57	0.000319412	0.697273	5431.22	6540.77	41	1.02722	0.851673
ARID3A	3527.42	2	526.555	0	0	3155.09	3899.75	42.5	1	2370.13	2	264.244	0	-11.9265	2183.28	2556.98	34	0.671915	0.0641731	2685.85	2	409.588	0	-5.13581e-05	2396.23	2975.48	41	0.761422	0.999988	2321.16	2	31.206	0	-15.9846	2299.1	2343.23	42	0.658035	0.0252083	5964.48	2	314.308	0	12.1521	5742.23	6186.73	37	1.69089	0.0609247
PRDX5	7394.43	2	825.718	0	0	6810.56	7978.3	41.6667	1	7783.65	2	260.095	0	1.52692	7599.73	7967.56	38.1667	1.05264	0.703572	7084.19	2	9.0439	0	-5.13581e-05	7077.8	7090.59	43.5	0.958044	0.999988	8112.8	2	381.35	0	1.12412	7843.15	8382.46	42.3333	1.09715	0.771948	5960.65	2	938.459	0	-2.70554	5297.06	6624.24	34.6667	0.8061	0.536348
C20ORF24	4872.61	2	500.292	0	0	4518.85	5226.37	50.5	1	5321.17	2	195.114	0	2.34037	5183.2	5459.13	47.1667	1.09206	0.583395	4953.51	2	94.1846	0	1.71194e-05	4886.91	5020.11	44.8333	1.0166	0.999996	5238.35	2	19.9168	0	1.19545	5224.26	5252.43	48.8333	1.07506	0.759373	5936.37	2	1.55841	0	2.30433	5935.27	5937.47	43.8333	1.21831	0.588257
DARS	9574.57	2	833.466	0	0	8985.23	10163.9	44.5	1	11356.5	2	944.676	0	5.20286	10688.5	12024.5	39	1.18611	0.301796	9848.22	2	1011.62	0	5.13581e-05	9132.9	10563.5	44	1.02858	0.999988	10910.1	2	502.585	0	4.51098	10554.7	11265.5	48.5	1.13949	0.353918	5932.05	2	1317.77	0	-19.2835	5000.25	6863.85	39	0.619562	0.0117937
RAB11A	5499.5	2	489.899	0	0	5153.09	5845.91	42.5	1	5908.84	2	407.222	0	1.99288	5620.89	6196.79	32.5	1.07443	0.631993	5691.91	2	608.264	0	5.13581e-05	5261.8	6122.02	40	1.03499	0.999988	5960.92	2	8.4821	0	0.926728	5954.92	5966.92	39.5	1.0839	0.807844	5891.61	2	1268	0	0.712815	4995	6788.22	35	1.0713	0.84863
PDHB	7761.71	2	653.857	0	0	7299.36	8224.05	42.5	1	8868.33	2	317.184	0	5.95044	8644.05	9092.61	30.5	1.14257	0.254072	8249.72	2	593.171	0	5.13581e-05	7830.28	8669.15	40	1.06287	0.999988	8073.11	2	145.469	0	0.594868	7970.25	8175.98	38	1.04012	0.871993	5882.27	2	1028.6	0	-6.24878	5154.94	6609.6	38	0.757858	0.237204
COL1A1	7478.38	2	265.642	0	0	7290.54	7666.22	41	1	5919.3	2	782.561	0	-9.38141	5365.95	6472.65	47	0.791522	0.115308	7972.38	2	397.09	0	5.13581e-05	7691.6	8253.17	46	1.06606	0.999988	6151.32	2	1901.85	0	-0.658149	4806.51	7496.13	41.5	0.822547	0.85938	5877.06	2	1507.02	0	-2.93226	4811.44	6942.69	51.5	0.785874	0.509066
RPL31	8946.55	2	1454.51	0	0	7918.05	9975.04	23.5	1	8735.44	2	1169.78	0	-0.366803	7908.28	9562.6	26.5	0.976404	0.919009	7932.62	2	574.053	0	-5.13581e-05	7526.71	8338.54	28	0.886669	0.999988	8167.73	2	476.546	0	-0.616734	7830.76	8504.7	29.5	0.912948	0.867614	5870.92	2	862.38	0	-8.97837	5261.12	6480.71	24.5	0.656222	0.126521
TMED3	5676.82	2	650.106	0	0	5217.12	6136.51	45	1	4768.23	2	134.38	0	-4.50846	4673.21	4863.25	47	0.839948	0.354123	5307.43	2	232.357	0	-5.13581e-05	5143.13	5471.73	40.5	0.934931	0.999988	4948.57	2	81.2267	0	-2.05182	4891.13	5006	34.5	0.871715	0.623474	5869.11	2	168.652	0	0.357498	5749.85	5988.36	38	1.03387	0.92098
KIAA0101	7858.52	2	220.33	0	0	7702.72	8014.31	50.1667	1	6983.58	2	2640.21	0	-0.379657	5116.67	8850.49	46.8333	0.888664	0.916293	6391.8	2	521.009	0	-1.70877	6023.4	6760.21	43.8333	0.81336	0.67472	6541.62	2	201.861	0	-9.84272	6398.88	6684.36	45.3333	0.832424	0.103688	5802.65	2	284.856	4.53392e-09	-21.2571	5601.22	6004.07	45.1667	0.73839	0.00748663
DYNLL1	7046.36	2	1127.66	0	0	6248.99	7843.74	39.5	1	6690.02	2	605.971	0	-0.961643	6261.53	7118.51	31.5	0.949429	0.801375	7312.35	2	251.652	0	5.13581e-05	7134.4	7490.29	30.5	1.03775	0.999988	6751.23	2	284.342	0	-0.442996	6550.17	6952.29	32	0.958115	0.903026	5794.52	2	1988.33	0	-1.24175	4388.56	7200.48	39.5	0.822342	0.75132
HIST1H4C	14327.4	2	3193.3	0	0	12069.4	16585.4	25	1	11893.1	2	2924.34	0	-1.84737	9825.24	13960.9	43	0.830091	0.653527	12643.5	2	1678.93	0	-5.13581e-05	11456.3	13830.7	39.5	0.882469	0.999988	13411.8	2	24.4209	0	-0.482599	13394.6	13429.1	39.5	0.936095	0.894829	5760.03	2	2381.45	0	-16.0696	4076.09	7443.97	35	0.402028	0.0247192
LOC642947	6903.15	2	247.492	0	0	6728.15	7078.15	54.5	1	5753.29	2	2674.62	0	-1.45574	3862.04	7644.53	46.5	0.833429	0.715198	5712.41	2	807.018	0	-5.13581e-05	5141.76	6283.06	40	0.827507	0.999988	5910.48	2	544.055	0	-6.17215	5525.78	6295.19	50.5	0.856201	0.241427	5759.29	2	285.144	0	-2.51882	5557.67	5960.92	55	0.834299	0.55991
MRFAP1	6878.57	2	71.303	0	0	6828.15	6928.99	45.5	1	7663.78	2	115.382	0	7.9384	7582.19	7745.37	35	1.11415	0.160753	7157.47	2	40.4695	0	5.13581e-05	7128.86	7186.09	41.5	1.04055	0.999988	7575.36	2	433.995	0	3.4699	7268.48	7882.24	39	1.1013	0.449791	5758.57	2	1304.79	0	-1.88853	4835.95	6681.2	46	0.837177	0.647361
NCSTN	6300.38	2	33.9599	0	0	6276.37	6324.4	44.5	1	5146.59	2	311.765	0	-22.0584	4926.14	5367.04	44	0.816869	0.00622536	6149.94	2	76.5274	0	-5.13581e-05	6095.83	6204.06	52.5	0.976122	0.999988	5231.59	2	356.107	0	-15.4696	4979.78	5483.39	46	0.83036	0.028382	5737.37	2	1052.82	0	-1.13273	4992.92	6481.83	40	0.910639	0.770419
SERPINE2	12185.7	2	2154.09	0	0	10662.6	13708.9	45.5	1	10978.4	2	287.47	0	-1.80987	10775.1	11181.6	44.5	0.900919	0.659194	12094.5	2	1389.28	0	-5.13581e-05	11112.1	13076.9	46.5	0.992513	0.999988	11720.1	2	2412.27	0	-0.27091	10014.4	13425.8	52	0.961786	0.939526	5732.82	2	1717.78	0	-19.3848	4518.16	6947.47	54.5	0.470453	0.0115218
TOMM20	8136.23	2	83.2487	0	0	8077.37	8195.1	41	1	9131.34	2	1213.91	0	2.17456	8272.98	9989.7	48.5	1.12231	0.6061	8205.76	2	319.896	0	5.13581e-05	7979.56	8431.96	42	1.00854	0.999988	8792.53	2	1176.46	0	0.616734	7960.65	9624.42	39	1.08066	0.867614	5716.8	2	1839.54	0	-4.95675	4416.05	7017.55	51.5	0.702635	0.319393
MGEA5	6168.49	2	677.419	0	0	5689.48	6647.5	46	1	5248.19	2	519.583	0	-2.79718	4880.79	5615.59	41.5	0.850806	0.525149	6255.14	2	179.113	0	5.13581e-05	6128.49	6381.79	44.5	1.01405	0.999988	5421.45	2	99.9697	0	-1.91343	5350.77	5492.14	44.5	0.878895	0.643661	5704.3	2	151.456	0	-0.869517	5597.21	5811.4	39	0.924748	0.818556
GLB1	1868.6	2	46.8533	0.00547675	0	1835.46	1901.72	37.8333	1	1774.96	2	1.04871	0.000116396	-0.75099	1774.21	1775.7	36.8333	0.949889	0.841203	1800.04	2	150.74	0.000674996	-1.71194e-05	1693.45	1906.63	38	0.96331	0.999996	1673.2	2	67.7127	0.000601429	-3.11108	1625.32	1721.08	36.6667	0.895434	0.48853	5701.03	2	1156.59	0.000413153	26.269	4883.19	6518.86	36	3.05097	0.00236101
MAPRE1	7901.19	2	395.958	0	0	7621.21	8181.18	39	1	8105.41	2	600.639	0	0.968399	7680.7	8530.13	39	1.02585	0.800129	7921.85	2	511.278	0	5.13581e-05	7560.32	8283.38	39	1.00261	0.999988	8136.47	2	103.581	0	0.597474	8063.23	8209.71	28.5	1.02978	0.87147	5682.5	2	967.783	0	-11.7191	4998.17	6366.82	30.5	0.719195	0.0673122
TPM2	5750.91	2	496.18	1.5302e-08	0	5400.06	6101.76	44.3333	1	4184.01	2	369.559	2.90171e-07	-15.5279	3922.69	4445.33	43.1667	0.727539	0.0280033	6098.72	2	1145.11	1.5302e-08	5.13581e-05	5289	6908.43	46.5	1.06048	0.999988	4135.77	2	240.138	5.6674e-07	-19.8195	3965.97	4305.57	41.6667	0.719151	0.0104244	5644.52	2	1406.33	1.94392e-07	-0.840767	4650.1	6638.94	43.6667	0.9815	0.823993
LOC729603	6655.02	2	339.469	0	0	6414.98	6895.06	30	1	5656.48	2	2856.57	0	-1.20352	3636.58	7676.38	38.5	0.849957	0.757963	5018.42	2	1023.43	0	-5.13581e-05	4294.75	5742.09	33.5	0.754081	0.999988	5394.02	2	262.032	0	-29.2254	5208.74	5579.31	37	0.81052	0.00119525	5642.8	2	619.87	0	-2.0457	5204.48	6081.11	38.5	0.847901	0.624352
AURKAIP1	7923.27	2	301.514	0	0	7710.07	8136.47	38	1	7904.68	2	420.188	0	-0.0982503	7607.56	8201.8	38.5	0.997653	0.977631	6865.61	2	557.936	0	-5.13581e-05	6471.09	7260.13	33.5	0.866512	0.999988	7632.24	2	55.9031	0	-0.616734	7592.71	7671.77	44	0.963269	0.867614	5637.15	2	1011.83	0	-12.7183	4921.68	6352.62	35	0.711468	0.0534775
CST3	4655.65	2	167.175	0	0	4537.44	4773.86	37	1	4027.55	2	264.682	0	-8.87481	3840.39	4214.71	44	0.865088	0.129574	4221.86	2	330.339	0	-5.13581e-05	3988.27	4455.44	35.5	0.906824	0.999988	4024.78	2	556.697	0	-1.98146	3631.14	4418.43	34.5	0.864494	0.633657	5634.1	2	1056.1	0	2.01836	4887.33	6380.88	38.5	1.21016	0.628296
ACTR2	5818.28	2	462.635	0	0	5491.14	6145.41	29.5	1	6513.98	2	429.662	0	2.90145	6210.16	6817.79	37.5	1.11957	0.51269	6495.68	2	426.674	0	5.13581e-05	6193.97	6797.38	36.5	1.11643	0.999988	6460.57	2	195.569	0	2.77081	6322.28	6598.86	35.5	1.11039	0.528347	5628.82	2	862.361	0	-0.386328	5019.04	6238.61	39	0.967438	0.914887
HNRPAB	9519.46	2	465.258	0	0	9190.48	9848.45	40.3333	1	9878.6	2	627.965	0	4.3654	9434.56	10322.6	40.1667	1.03773	0.365983	9171	2	590.579	0	-1.71194e-05	8753.4	9588.6	44.5	0.963394	0.999996	9719.91	2	101.855	0	2.32468	9647.88	9791.93	42.6667	1.02106	0.585507	5617.4	2	1203.74	0	-35.5966	4766.23	6468.56	43.1667	0.590096	0.000275636
PPP1CC	9113.6	2	1271.46	0	0	8214.54	10012.7	43	1	10329	2	942.16	0	2.17199	9662.84	10995.2	53	1.13337	0.606459	9791.16	2	206.687	0	5.13581e-05	9645.01	9937.31	45.5	1.07435	0.999988	9866.07	2	836.424	0	0.616734	9274.63	10457.5	45	1.08256	0.867614	5616.33	2	1380.4	0	-11.7515	4640.23	6592.42	53.5	0.616258	0.0668112
HSBP1	5692.51	2	262.755	0	0	5506.72	5878.31	42	1	5382.05	2	78.4606	0	-2.25859	5326.57	5437.53	54	0.94546	0.594485	5779.39	2	88.6816	0	5.13581e-05	5716.69	5842.1	54.5	1.01526	0.999988	5363	2	22.6878	0	-1.0005	5346.96	5379.04	59.5	0.942115	0.794236	5613.76	2	1485.23	0	-0.124771	4563.54	6663.97	56	0.986165	0.971679
ARPC3	6107.28	2	1447.02	0	0	5084.08	7130.47	37	1	6896.59	2	68.0838	0	1.76996	6848.45	6944.73	45.5	1.12924	0.665279	6990.73	2	554.368	0	5.13581e-05	6598.73	7382.73	35.5	1.14466	0.999988	6940.4	2	291.781	0	0.626631	6734.08	7146.72	47	1.13642	0.865639	5610.33	2	858.56	0	-0.678856	5003.23	6217.42	35	0.91863	0.855292
UCHL1	4087.4	2	470.532	0	0	3754.68	4420.11	31	1	4537.21	2	59.7671	0	2.31334	4494.95	4579.48	38	1.11005	0.587037	4108.42	2	109.823	0	5.13581e-05	4030.76	4186.08	27	1.00514	0.999988	4143.64	2	863.204	0	0.112752	3533.27	4754.02	37	1.01376	0.974372	5596.78	2	330.968	0	4.74227	5362.75	5830.81	39	1.36928	0.335562
FLNB	1398.41	2	110.072	0	0	1320.58	1476.25	40.5	1	1353.98	2	95.9665	0	-1.04068	1286.12	1421.84	39.5	0.968226	0.786923	1486.69	2	174.638	0	5.13581e-05	1363.2	1610.18	39	1.06313	0.999988	1321.18	2	109.637	0	-0.616734	1243.66	1398.7	44	0.94477	0.867614	5576.43	2	2507.21	0	9.10453	3803.56	7349.29	39	3.98768	0.122898
NOL7	8449.88	2	275.694	0	0	8254.94	8644.83	39	1	9863.33	2	326.665	0	19.2297	9632.35	10094.3	34.5	1.16727	0.0119408	7591.89	2	90.0797	0	-0.399682	7528.19	7655.58	33.5	0.89846	0.912077	9742.65	2	203.176	0	12.4542	9598.98	9886.31	43.5	1.15299	0.0568308	5568.47	2	158.724	0	-21.1389	5456.24	5680.7	38.5	0.659	0.00769332
PALLD	3043	2	557.543	0	0	2648.76	3437.24	40	1	2078.5	2	445.283	0	-4.60565	1763.64	2393.36	40	0.683043	0.346286	3698.53	2	579.67	0	5.13581e-05	3288.64	4108.42	43	1.21542	0.999988	1945.36	2	9.31457	0	-11.3605	1938.77	1951.94	34	0.639289	0.0731047	5566.54	2	658.726	0	14.4957	5100.75	6032.33	42	1.82929	0.0355167
NQO1	1023.97	2	65.2549	0.00723614	0	977.83	1070.11	40	1	1312.59	2	276.719	0.000366329	4.26804	1116.92	1508.26	43.5	1.28186	0.374279	1276.19	2	158.18	0.00209056	5.13581e-05	1164.34	1388.04	45.5	1.24631	0.999988	1202.77	2	146.666	0.00380349	1.40449	1099.07	1306.48	41	1.17462	0.723688	5566.45	2	1375.5	1.80903e-05	35.1141	4593.83	6539.08	41	5.43614	0.000308026
SPP1	523.99	2	227.104	0	0	363.403	684.577	41.25	1	1057.03	2	213.285	0	8.20747	906.219	1207.85	43.75	2.01728	0.151096	717.269	2	48.8294	0	5.13581e-05	682.742	751.797	37.25	1.36886	0.999988	1056.01	2	313.947	0	4.85067	834.015	1278	39	2.01532	0.32729	5563.73	2	2472.08	0	14.0412	3815.7	7311.75	41.75	10.618	0.0394347
PTTG1	11113.3	2	372.217	0	0	10850.1	11376.5	45.5	1	12624.9	2	90.9301	0	12.2022	12560.6	12689.2	45	1.13601	0.0602261	10417.6	2	2141.04	0	-5.13581e-05	8903.63	11931.5	35	0.937393	0.999988	12925.4	2	745.288	0	11.1798	12398.4	13452.4	40.5	1.16305	0.0762114	5563.08	2	1206.51	0	-65.8747	4709.95	6416.21	27.5	0.500577	2.58543e-07
SPARC	2347.26	2	31.0121	0	0	2325.33	2369.18	51.5	1	3066.14	2	134.581	0	56.7535	2970.98	3161.31	53.5	1.30627	2.11179e-06	2667.02	2	455.458	0	5.13581e-05	2344.97	2989.08	42	1.13623	0.999988	2953.44	2	361.581	0	6.83668	2697.76	3209.11	41	1.25825	0.207173	5553.97	2	355.625	0	30.9131	5302.5	5805.43	40	2.36615	0.000810386
C19ORF37	6750.54	2	379.887	0	0	6481.92	7019.16	37.5	1	5342.77	2	45.0151	0	-37.5426	5310.94	5374.6	40	0.791458	0.000176091	6685.58	2	44.185	0	-5.13581e-05	6654.34	6716.82	33.5	0.990377	0.999988	5476.18	2	480.51	0	-13.4464	5136.41	5815.95	37.5	0.811221	0.0452234	5537.54	2	2182.35	0	-1.24175	3994.39	7080.7	44.5	0.820311	0.75132
NDUFB2	7041.64	2	448.842	0	0	6724.26	7359.02	37.5	1	6824.84	2	423.533	0	-1.2167	6525.36	7124.33	32.5	0.969212	0.755667	7420.59	2	433.532	0	5.13581e-05	7114.04	7727.15	32	1.05382	0.999988	6669.4	2	106.707	0	-0.657122	6593.95	6744.86	37.5	0.947138	0.859583	5523.04	2	815.142	0	-5.03174	4946.64	6099.43	40.5	0.78434	0.313925
VTCN1	567.36	2	74.8054	0	0	514.465	620.256	33	1	141.141	2	26.0137	0.00150376	-107.287	122.746	159.536	43.5	0.248768	1.86746e-11	501.892	2	161.537	0	-5.13581e-05	387.668	616.116	40	0.884609	0.999988	124.289	2	37.3894	0.00300752	-103.529	97.8507	150.727	42.5	0.219066	4.43698e-11	5513.84	2	146.711	0	79.4902	5410.1	5617.58	42	9.71841	1.12456e-08
LOC399900	6912.79	2	968.07	0	0	6228.26	7597.31	38.5	1	5153.79	2	1776.81	0	-2.28226	3897.4	6410.18	36	0.745544	0.591254	5017.18	2	1341.27	0	-5.13581e-05	4068.76	5965.6	39	0.725783	0.999988	5241.87	2	1152.7	0	-2.46186	4426.79	6056.95	45.5	0.758286	0.567301	5502.71	2	410.562	0	-2.56872	5212.4	5793.02	38.5	0.796019	0.553513
STAU1	7281.04	2	302.258	0	0	7067.31	7494.77	55.5	1	7716.65	2	240.478	0	2.31334	7546.6	7886.69	59	1.05983	0.587037	7591.29	2	40.0401	0	5.13581e-05	7562.98	7619.61	65	1.04261	0.999988	7461.71	2	388.508	0	0.55066	7186.99	7736.42	55	1.02481	0.880915	5482.69	2	1142.01	0	-7.13159	4675.17	6290.21	50	0.753009	0.193571
CYP1B1	351.634	2	63.864	0	0	306.475	396.792	45	1	220.768	2	4.54913	0	-11.4212	217.551	223.984	32.5	0.627834	0.0720916	425.719	2	20.2063	0	5.13581e-05	411.431	440.007	47	1.21069	0.999988	234.849	2	5.29176	0	-8.34215	231.107	238.591	43	0.66788	0.146482	5471.2	2	1421.86	0	48.6379	4465.79	6476.61	35.5	15.5594	1.36839e-05
ERP29	6251.95	2	595.257	0	0	5831.04	6672.86	46	1	6259.19	2	425.287	0	0.281598	5958.47	6559.91	52.25	1.00116	0.937217	5961.35	2	558.617	0	0	5566.35	6356.35	50.5	0.953518	1	6121.37	2	43.6901	0	-0.140261	6090.47	6152.26	45.75	0.979113	0.96822	5468.96	2	854.736	0	-0.933505	4864.57	6073.35	44.5	0.87476	0.806584
SCARB2	4833.02	2	267.16	0	0	4644.1	5021.93	41.5	1	4239.68	2	155.736	0	-10.5252	4129.56	4349.8	50	0.877232	0.0886099	4772.12	2	35.5266	0	-5.13581e-05	4747	4797.24	39.5	0.9874	0.999988	4416.32	2	233.439	0	-2.9512	4251.25	4581.38	43.5	0.913781	0.506851	5450.97	2	865.324	0	1.25939	4839.09	6062.84	40	1.12786	0.748275
PSMB3	7485.17	2	224.72	0	0	7326.27	7644.07	43	1	7901.53	2	131.376	0	2.23529	7808.64	7994.43	50	1.05562	0.597683	7071.4	2	1045.26	0	-5.13581e-05	6332.3	7810.51	46.5	0.944721	0.999988	7844.45	2	288.902	0	0.657122	7640.16	8048.73	45.5	1.048	0.859583	5450.64	2	1119.18	0	-9.75279	4659.26	6242.02	35	0.728191	0.105857
H2AFY2	10361.8	2	41.9841	0	0	10332.1	10391.5	50.5	1	6208.78	2	44.0061	0	-201.647	6177.66	6239.9	40.5	0.599201	6.8447e-21	9322.16	2	356.846	0	-5.13581e-05	9069.83	9574.49	53.5	0.899668	0.999988	6232.62	2	592.006	0	-103.757	5814.01	6651.23	50.5	0.601502	4.21005e-11	5431.29	2	1988.65	0	-20.3074	4025.1	6837.48	45	0.524166	0.00931671
EVL	7512.05	2	489.969	0	0	7165.59	7858.51	41	1	5385.79	2	13.4969	0	-59.0574	5376.24	5395.33	38	0.716953	1.2424e-06	6816.75	2	112.743	0	-5.13581e-05	6737.02	6896.47	43.5	0.907442	0.999988	5525.25	2	443.544	0	-31.531	5211.62	5838.89	35.5	0.735519	0.000702918	5425.29	2	2383.32	0	-2.00107	3740.03	7110.55	41.5	0.722211	0.630802
PFDN5	6704.91	2	679.931	0	0	6224.12	7185.69	44.5	1	5431.19	2	443.245	0	-5.14871	5117.77	5744.61	44	0.810032	0.305583	6611.65	2	238.636	0	0	6442.91	6780.39	41.25	0.986091	1	6224.5	2	300.512	0	-0.918598	6012.01	6436.99	46	0.92835	0.809357	5406.16	2	1918.25	0	-1.38086	4049.76	6762.57	40.75	0.806299	0.727636
TMCO1	5060.07	2	512.03	0	0	4698.01	5422.13	46	1	4440.49	2	397.926	0	-2.41791	4159.12	4721.87	40.5	0.877555	0.573072	5315	2	520.316	0	5.13581e-05	4947.08	5682.92	47	1.05038	0.999988	4485.9	2	25.9911	0	-1.93677	4467.52	4504.28	43	0.886529	0.640212	5358.3	2	849.447	0	0.632834	4757.65	5958.95	38	1.05894	0.864404
HES4	4444.93	2	849.82	0	0	3844.02	5045.84	25	1	1630.66	2	56.1381	0	-39.4499	1590.97	1670.36	43.5	0.366859	0.000113504	3902.69	2	270.7	0	-5.13581e-05	3711.28	4094.11	32	0.87801	0.999988	1777.13	2	432.707	0	-26.7644	1471.17	2083.11	34.5	0.399812	0.0021065	5356.56	2	1769.17	0	1.11221	4105.57	6607.56	35.5	1.20509	0.774067
CLIC1	4765.14	2	482.189	0	0	4424.18	5106.1	31	1	7047.64	2	194.304	0	62.8845	6910.25	7185.03	34	1.479	5.14694e-07	4863.58	2	345.471	0	5.13581e-05	4619.3	5107.86	39	1.02066	0.999988	6873.26	2	585.976	0	26.3487	6458.91	7287.6	42.5	1.4424	0.0023181	5353.7	2	290.245	0	1.17435	5148.46	5558.93	40	1.12351	0.763071
TMEM59	5088.81	2	40.5097	0	0	5060.16	5117.45	44	1	4643.51	2	149.325	0	-4.78808	4537.92	4749.09	54.5	0.912493	0.332041	5125.65	2	351.172	0	5.13581e-05	4877.33	5373.96	46.5	1.00724	0.999988	4646.17	2	29.6137	0	-3.74384	4625.23	4667.11	43	0.913018	0.422295	5352.98	2	1973.62	0	0.327299	3957.42	6748.54	41.5	1.05191	0.927406
EEF1B2	8731.12	2	465.68	0.00026605	0	8401.84	9060.41	32.75	1	8629.73	2	4.24788	0.00026605	0.716189	8626.73	8632.74	38.625	0.988387	0.847971	8605.61	2	836.713	0.00026605	2.56791e-05	8013.97	9197.26	39.375	0.985625	0.999994	8640.09	2	113.147	0.00026605	0.383914	8560.08	8720.1	37.875	0.989574	0.915395	5350.88	2	1349.4	0.00026605	-13.9435	4396.71	6305.05	34.75	0.612852	0.0403322
DAD1	5494.12	2	733.21	0	0	4975.67	6012.58	47	1	6576.49	2	287.95	0	4.81806	6372.88	6780.1	39.5	1.197	0.329757	6398.12	2	575.916	0	5.13581e-05	5990.89	6805.36	41	1.16454	0.999988	6365.47	2	247.067	0	2.36894	6190.77	6540.17	33	1.1586	0.579571	5346.48	2	435.01	0	-0.282193	5038.88	5654.08	35.5	0.973127	0.937089
AHCY	7300.96	2	214.227	0	0	7149.48	7452.45	36.5	1	8829.09	2	600.974	0	14.8329	8404.14	9254.04	39.5	1.2093	0.0328629	6902.81	2	973.003	0	-5.13581e-05	6214.8	7590.83	37.5	0.945466	0.999988	7977.34	2	1076.51	0	0.638193	7216.13	8738.55	34	1.09264	0.863338	5338.29	2	116.299	0	-10.2631	5256.06	5420.53	39.5	0.731177	0.094122
EPN1	7184.57	2	371.454	0	0	6921.91	7447.22	46	1	6261.78	2	314.265	0	-10.8427	6039.56	6484	41.5	0.871559	0.0823624	6354.95	2	82.6862	0	-2.59681	6296.49	6413.42	39.5	0.884529	0.549944	6437.58	2	150.869	0	-6.32599	6330.9	6544.26	41	0.896028	0.233024	5325.48	2	540.653	0	-9.15879	4943.19	5707.78	43	0.741239	0.121373
ATP5J	6607.66	2	635.683	0	0	6158.16	7057.16	44.5	1	7240.29	2	116.887	0	4.31903	7157.63	7322.94	42.1667	1.09574	0.369911	7246.45	2	510.142	0	5.13581e-05	6885.73	7607.18	41	1.09667	0.999988	7594.85	2	281.81	0	5.9878	7395.58	7794.12	39.1667	1.1494	0.251895	5323.5	2	1472.89	0	-1.79551	4282.01	6364.99	43.6667	0.805656	0.661377
HNRPK	6777.96	2	259.228	0	0	6594.65	6961.26	43.5	1	6995.36	2	375.031	0	1.44387	6730.18	7260.55	35.5	1.03208	0.717155	7791.12	2	408.923	0	1.70811	7501.97	8080.27	41	1.14948	0.674822	6806.71	2	803.532	0	0.0582215	6238.53	7374.9	43	1.00424	0.986684	5260.38	2	1030.96	0	-5.97305	4531.37	5989.38	44	0.776101	0.252752
C10ORF58	6519.81	2	111.551	0	0	6440.94	6598.69	30	1	5503.98	2	359.263	0	-13.3192	5249.94	5758.02	33	0.844193	0.0465675	6291.95	2	10.6525	0	-5.13581e-05	6284.42	6299.49	48	0.965051	0.999988	5266.74	2	101.965	0	-30.3029	5194.64	5338.84	40	0.807805	0.000932633	5256.55	2	639.438	0	-3.89266	4804.4	5708.7	37.5	0.806243	0.408069
HSPB1	5352.06	2	522.609	0	0	4982.52	5721.6	41	1	5208.45	2	120.678	0	-0.878083	5123.12	5293.79	54	0.973167	0.816943	4975.49	2	285.938	0	-5.13581e-05	4773.31	5177.68	48	0.929641	0.999988	5102.77	2	163.418	0	-0.601576	4987.22	5218.33	44.5	0.953422	0.870648	5253.31	2	139.362	0	-0.201531	5154.77	5351.85	41	0.981548	0.954656
MGC13017	6813.36	2	1157.86	0	0	5994.64	7632.09	42	1	5078.93	2	2749.86	0	-1.89342	3134.49	7023.37	46.5	0.745437	0.646633	4486.91	2	1249.48	0	-5.13581e-05	3603.39	5370.42	44.5	0.658545	0.999988	5144.37	2	565.726	0	-3.96083	4744.34	5544.4	49	0.755041	0.401714	5252.97	2	223.976	0	-2.77943	5094.6	5411.35	43.5	0.770981	0.527299
TMEM97	7599.52	2	1027.32	0	0	6873.09	8325.94	41	1	8031.66	2	608.264	0	1.25275	7601.56	8461.77	33.5	1.05686	0.74942	8177.33	2	562.887	0	5.13581e-05	7779.31	8575.35	38	1.07603	0.999988	8011.79	2	292.108	0	0.580003	7805.23	8218.34	46.5	1.05425	0.874983	5246.25	2	555.856	0	-8.48203	4853.2	5639.3	43	0.69034	0.14184
HNRPM	8727.24	2	80.9402	0	0	8670.01	8784.48	39.5	1	8312.83	2	282.903	0	-0.143464	8112.79	8512.88	38.25	0.952515	0.967506	8265.34	2	641.898	0	0	7811.45	8719.24	36.5	0.947074	1	7924	2	161.8	0	-2.32535	7809.59	8038.41	31.75	0.907961	0.585417	5245.66	2	271.307	0	-18.2965	5053.81	5437.5	38.5	0.601067	0.014803
ACLY	6475.79	2	812.205	0	0	5901.47	7050.1	29	1	7047.15	2	364.88	0	1.99288	6789.14	7305.16	28	1.08823	0.631993	6990.66	2	614.93	0	5.13581e-05	6555.84	7425.48	31.5	1.07951	0.999988	6858.74	2	259.966	0	0.601576	6674.92	7042.57	37.5	1.05914	0.870648	5232.27	2	343.616	0	-2.43863	4989.29	5475.24	25.5	0.807974	0.570344
SERF2	7470.74	2	1022.74	0	0	6747.56	8193.93	42.5	1	6905.12	2	389.516	0	-1.72583	6629.69	7180.55	36	0.924288	0.672074	8264.59	2	176.693	0	5.13581e-05	8139.65	8389.53	32	1.10626	0.999988	6641.67	2	478.348	0	-0.743279	6303.43	6979.91	39.5	0.889024	0.842698	5217.19	2	1664.9	0	-3.85544	4039.92	6394.45	37.5	0.698349	0.411582
CKAP4	6155.96	2	256.619	0	0	5974.5	6337.42	36	1	5098.31	2	577.033	0	-7.14537	4690.28	5506.33	37.5	0.82819	0.192958	6346.6	2	704.529	0	5.13581e-05	5848.43	6844.78	38	1.03097	0.999988	4975.47	2	13.1883	0	-30.089	4966.15	4984.8	43.5	0.808237	0.000979717	5216.19	2	259.565	0	-2.06051	5032.65	5399.73	39.5	0.84734	0.622227
MAT2A	8489.48	2	1134.8	0	0	7687.06	9291.91	45.5	1	6301.26	2	613.152	0	-8.2566	5867.7	6734.83	47.5	0.742244	0.149396	7654.42	2	1647.42	0	-5.13581e-05	6489.52	8819.33	47	0.901636	0.999988	6352.79	2	368.519	0	-9.34719	6092.2	6613.37	45	0.748313	0.11622	5209.77	2	1696.49	0	-8.38659	4010.17	6409.36	49	0.613673	0.144991
PTRF	2550.43	2	219.767	0	0	2395.03	2705.82	30.5	1	2251.18	2	324.428	0	-2.16532	2021.77	2480.58	34	0.882667	0.60739	3011.86	2	683.326	0	5.13581e-05	2528.68	3495.05	34	1.18093	0.999988	2192.27	2	545.041	0	-0.63995	1806.86	2577.67	50	0.859569	0.862989	5202.56	2	1583.04	0	9.03596	4083.18	6321.94	41.5	2.03988	0.124854
CTSL2	3339.6	2	802.14	0	0	2772.4	3906.8	46	1	1905.19	2	11.554	0	-9.30476	1897.02	1913.36	40.5	0.570486	0.117361	3308.76	2	687.174	0	-5.13581e-05	2822.85	3794.66	47	0.990766	0.999988	1967.46	2	62.2708	0	-8.17448	1923.42	2011.49	47	0.58913	0.152248	5197.59	2	252.135	0	6.42086	5019.3	5375.87	47	1.55635	0.227989
GLDC	3172.31	2	232.8	0	0	3007.7	3336.92	39	1	3221.85	2	553.645	0	0.259817	2830.36	3613.33	44.5	1.01562	0.941929	3106.86	2	76.7625	0	-5.13581e-05	3052.58	3161.14	46.5	0.97937	0.999988	2861.01	2	124.48	0	-2.71069	2772.99	2949.03	36.5	0.901869	0.535711	5195	2	2146.14	0	2.37897	3677.46	6712.55	38	1.63761	0.578233
LDHB	7643.76	2	61.335	0	0	7600.39	7687.13	42	1	6896.16	2	338.127	0	-5.38502	6657.07	7135.25	45.5	0.902195	0.2894	7168.28	2	469.897	0	-5.13581e-05	6836.01	7500.54	43	0.937795	0.999988	7585.87	2	194.881	0	-0.205806	7448.07	7723.67	52.5	0.992427	0.953717	5190.87	2	507.376	0	-17.4967	4832.1	5549.64	40	0.679099	0.0177963
CNDP2	6372.14	2	121.897	0	0	6285.94	6458.33	41	1	7291.93	2	246.012	0	13.7623	7117.98	7465.89	59.5	1.14435	0.0420501	6447.66	2	168.372	0	5.13581e-05	6328.6	6566.72	44.5	1.01185	0.999988	7072.33	2	25.2655	0	5.60816	7054.47	7090.2	52	1.10988	0.274906	5185.37	2	1052.93	0	-3.25566	4440.83	5929.9	56	0.813756	0.472535
NCL	8168.85	2	96.5692	0	0	8100.56	8237.13	28.5	1	9001.64	2	224.141	0	6.06737	8843.15	9160.13	31	1.10195	0.247322	7559.03	2	219.798	0	-5.13581e-05	7403.61	7714.45	33	0.925348	0.999988	9791.68	2	213.186	0	21.8626	9640.93	9942.42	34	1.19866	0.00651234	5175.46	2	1390.26	0	-14.6314	4192.4	6158.52	31	0.633561	0.0344238
NOLA3	7251.84	2	26.6199	0	0	7233.01	7270.66	48.5	1	8398.09	2	730.014	0	5.02136	7881.9	8914.29	50.5	1.15806	0.314676	7750.31	2	874.668	0	5.13581e-05	7131.83	8368.8	38.5	1.06874	0.999988	8844.22	2	416.99	0	26.8137	8549.36	9139.07	50.5	1.21958	0.00208271	5155.41	2	743.111	0	-12.7966	4629.95	5680.87	37	0.710911	0.0525215
GSPT1	6403.25	2	0.0788452	0	0	6403.19	6403.3	48	1	7579.18	2	158.166	0	23.413	7467.34	7691.02	53.5	1.18365	0.00455722	6462.09	2	171.733	0	5.13581e-05	6340.66	6583.52	52	1.00919	0.999988	7339.61	2	62.2943	0	11.1705	7295.56	7383.66	51	1.14623	0.0763756	5146.7	2	445.817	0	-4.03335	4831.46	5461.94	54.5	0.803764	0.395062
CTXN1	7347.68	2	291.389	0	0	7141.64	7553.72	19	1	4493.12	2	180.437	0	-185.581	4365.53	4620.71	18.5	0.611502	2.76615e-19	6394.17	2	196.765	0	-5.1263	6255.04	6533.3	14	0.87023	0.307164	4297.01	2	427.072	0	-110.548	3995.02	4598.99	14	0.584811	8.81398e-12	5130.28	2	1683.99	0	-4.97438	3939.52	6321.05	14.5	0.698218	0.318099
ANXA5	4699.4	2	310.849	0	0	4479.6	4919.2	41	1	6203.89	2	183.002	0	53.0466	6074.48	6333.29	51	1.32014	4.95838e-06	5227.22	2	419.601	0	5.13581e-05	4930.52	5523.92	53.5	1.11232	0.999988	6409.38	2	601.892	0	21.1461	5983.78	6834.98	49	1.36387	0.00768052	5128.41	2	374.14	0	0.995805	4863.85	5392.96	42	1.09129	0.795096
FBN2	2701.53	2	516.898	0	0	2336.03	3067.03	48.5	1	1949.51	2	137.863	0	-5.11075	1852.02	2046.99	54.5	0.721631	0.308265	2685.33	2	75.179	0	-5.13581e-05	2632.18	2738.49	41.5	0.994005	0.999988	2045.47	2	392.526	0	-1.80768	1767.91	2323.03	49.5	0.757153	0.659526	5125.45	2	1952.53	0	4.21561	3744.8	6506.1	46	1.89724	0.378825
DCTN2	5496.64	2	463.89	0	0	5168.62	5824.66	42.5	1	4463.91	2	115.675	0	-13.6061	4382.12	4545.7	42.5	0.812116	0.0435898	5502.8	2	254.009	0	5.13581e-05	5323.19	5682.41	36	1.00112	0.999988	4527.46	2	154.669	0	-10.6253	4418.09	4636.83	50.5	0.823677	0.0865894	5119.94	2	1015.84	0	-0.830567	4401.64	5838.25	51	0.931467	0.82593
RPL26	7774.76	2	1149.24	0	0	6962.12	8587.4	43	1	7939	2	497.313	0	0.428981	7587.35	8290.65	35	1.02112	0.905945	8491.66	2	902.908	0	5.13581e-05	7853.2	9130.11	40.5	1.09221	0.999988	8793.82	2	148.293	0	0.994589	8688.96	8898.68	44.5	1.13107	0.795319	5117.54	2	1372.2	0	-7.03037	4147.24	6087.83	45	0.658224	0.198136
PLEKHC1	6483.58	2	701.405	0	0	5987.61	6979.55	40.5	1	5578.83	2	41.6146	0	-3.6763	5549.41	5608.26	39	0.860456	0.428914	6439.24	2	343.793	0	-5.13581e-05	6196.14	6682.33	37.5	0.993161	0.999988	5856.31	2	401.987	0	-0.83281	5572.06	6140.56	44.5	0.903252	0.825504	5110.69	2	1137.16	0	-2.92346	4306.6	5914.79	44	0.788252	0.510099
PARK7	7500.48	2	470.501	0	0	7167.79	7833.18	47.5	1	7530.19	2	243.297	0	0.163424	7358.15	7702.22	39.5	1.00396	0.963069	7653.89	2	419.916	0	5.13581e-05	7356.96	7950.81	45.5	1.02045	0.999988	7768.27	2	4.76461	0	0.601576	7764.9	7771.64	43	1.0357	0.870648	5106.44	2	1144.06	0	-12.7966	4297.48	5915.41	42	0.680815	0.0525215
CIP29	6966.54	2	331.877	0	0	6731.87	7201.22	40	1	6348.63	2	394.152	0	-3.19002	6069.92	6627.34	45.5	0.911303	0.479731	7027.56	2	487.607	0	5.13581e-05	6682.77	7372.35	45	1.00876	0.999988	6751.83	2	273.355	0	-0.601576	6558.54	6945.12	41.5	0.969179	0.870648	5103.57	2	1343.74	0	-5.4836	4153.4	6053.74	41.5	0.732582	0.282905
RAB10	4959.67	2	472.235	0	0	4625.75	5293.6	41.5	1	5018.26	2	640.259	0	0.228445	4565.53	5470.99	39	1.01181	0.948758	5167.08	2	274.901	0	5.13581e-05	4972.7	5361.47	37.5	1.04182	0.999988	4667.4	2	98.4605	0	-0.625314	4597.77	4737.02	42.5	0.941069	0.865902	5088.04	2	1002.03	0	0.282838	4379.5	5796.58	41	1.02588	0.93695
DHX15	7953.73	2	770.471	0	0	7408.93	8498.54	32	1	8177.62	2	55.9354	0	0.924386	8138.07	8217.17	46.5	1.02815	0.808279	8317.99	2	475.041	0	5.13581e-05	7982.09	8653.9	33	1.0458	0.999988	8021.65	2	48.2353	0	0.151242	7987.54	8055.75	38	1.00854	0.965775	5075.95	2	597.314	0	-18.252	4653.59	5498.32	32.5	0.638185	0.0149555
LAPTM4B	11157.9	2	30.7868	0	0	11136.1	11179.7	36.5	1	12050.8	2	173.382	0	3.42818	11928.2	12173.4	48.5	1.08002	0.454132	11166.8	2	53.3994	0	5.13581e-05	11129.1	11204.6	50	1.0008	0.999988	11676.9	2	150.283	0	0.652853	11570.7	11783.2	44.5	1.04652	0.860428	5073.83	2	991.052	0	-108.708	4373.05	5774.61	38	0.45473	1.34636e-11
SHCBP1	5468.99	2	206.957	0	0	5322.65	5615.33	40.5	1	4352.84	2	1671.74	0	-2.01212	3170.74	5534.94	44	0.795914	0.6292	4710.75	2	448.922	0	-5.13581e-05	4393.31	5028.18	44.5	0.861357	0.999988	4136.96	2	267.251	0	-41.6431	3947.99	4325.94	59.5	0.75644	6.85002e-05	5066.46	2	206.899	0	-0.945567	4920.16	5212.76	42.5	0.926399	0.804347
SPCS1	6662.38	2	216.143	0	0	6509.54	6815.22	39.5	1	7359.63	2	165.146	0	6.42357	7242.86	7476.41	44	1.10466	0.227847	6817.94	2	837.397	0	5.13581e-05	6225.81	7410.07	40	1.02335	0.999988	6789.51	2	283.875	0	0.465397	6588.78	6990.24	45.5	1.01908	0.898381	5062.88	2	1829.88	0	-2.00981	3768.96	6356.8	40.5	0.759921	0.629534
VAMP8	2538.89	2	112.829	0	0	2459.11	2618.67	31	1	2028.09	2	37.0882	0	-36.8964	2001.86	2054.31	38.5	0.798809	0.000204344	2514.02	2	450.024	0	-5.13581e-05	2195.81	2832.24	40	0.990204	0.999988	2287.81	2	22.6798	0	-5.12141	2271.77	2303.85	45.5	0.901106	0.30751	5022.45	2	747.651	0	22.028	4493.78	5551.12	30.5	1.97821	0.00626902
COL5A1	4245.23	2	1104.54	0	0	3464.2	5026.25	47	1	3581.27	2	903.385	0	-1.5758	2942.48	4220.06	40.5	0.8436	0.695697	4952.69	2	888.92	0	5.13581e-05	4324.13	5581.25	50.5	1.16665	0.999988	3418.22	2	925.601	0	-0.628943	2763.72	4072.72	44.5	0.805192	0.865178	5006.66	2	990.908	0	1.18212	4305.99	5707.34	38.5	1.17936	0.761708
SLC16A12	6205.89	2	14.3839	0	0	6195.71	6216.06	45.5	1	5111.02	2	2190.84	0	-1.66763	3561.86	6660.18	42.5	0.823576	0.681141	4809.89	2	538.912	0	-5.1263	4428.82	5190.95	48.5	0.775052	0.307164	4608.72	2	436.374	0	-30.0671	4300.16	4917.28	39	0.742637	0.000984668	4989.6	2	49.8943	0	-4.01609	4954.32	5024.88	48.5	0.80401	0.396635
NGFRAP1	5483.15	2	286.732	0	0	5280.4	5685.9	38.8333	1	5523.76	2	316.108	0	-0.395119	5300.24	5747.28	38.8333	1.00741	0.913036	5379.61	2	12.659	0	-1.71194e-05	5370.66	5388.56	37.5	0.981117	0.999996	5409.77	2	316.066	0	-0.269459	5186.28	5633.26	37.6667	0.986617	0.93984	4954.6	2	1422.54	0	-0.870329	3948.71	5960.49	38	0.903605	0.818403
SIAHBP1	6986.4	2	531.354	0	0	6610.68	7362.13	43	1	6795.55	2	69.5832	0	-1.10666	6746.35	6844.76	44.5	0.972683	0.775057	6847.77	2	362.425	0	-5.13581e-05	6591.49	7104.04	45.5	0.980157	0.999988	6544.26	2	384.582	0	-0.657122	6272.32	6816.2	52	0.936714	0.859583	4946.29	2	1215.87	0	-7.59221	4086.54	5806.03	47	0.707988	0.174092
RPS23	3278.82	2	242.358	0	0	3107.44	3450.19	43.5	1	2593.19	2	314.663	0	-8.60267	2370.69	2815.69	41.5	0.790892	0.137954	3043.47	2	198.334	0	-5.13581e-05	2903.23	3183.71	44.5	0.928222	0.999988	2637.63	2	284.193	0	-8.37154	2436.68	2838.58	43	0.804446	0.145494	4939.75	2	2257.69	0	1.59815	3343.33	6536.18	47	1.50657	0.692125
COL5A2	3805.06	2	350.787	0	0	3557.02	4053.11	33.5	1	3270.2	2	421.642	0	-2.46084	2972.05	3568.34	29.5	0.859434	0.567435	4606.89	2	1190.71	0	5.13581e-05	3764.93	5448.84	35	1.21073	0.999988	3221.36	2	524.409	0	-1.33225	2850.55	3592.18	34	0.8466	0.735826	4934.78	2	269.576	0	3.39471	4744.16	5125.4	28	1.2969	0.457645
LOC653314	6230.19	2	665.196	0	0	5759.83	6700.56	39	1	5809.17	2	529.299	0	-1.66789	5434.9	6183.44	40.5	0.932423	0.6811	5862.51	2	437.768	0	-5.13581e-05	5552.96	6172.06	48	0.940984	0.999988	5596.2	2	91.1495	0	-1.15273	5531.74	5660.65	35	0.898238	0.76688	4933.89	2	640.331	0	-3.44797	4481.1	5386.67	35	0.791931	0.452068
PPA1	6367.47	2	386.666	0	0	6094.06	6640.89	39	1	7067.31	2	448.721	0	3.35197	6750.02	7384.6	42	1.10991	0.462171	6494.3	2	131.455	0	5.13581e-05	6401.34	6587.25	42	1.01992	0.999988	6866.4	2	306.12	0	1.60883	6649.94	7082.85	44.5	1.07835	0.690426	4933.81	2	1612.24	0	-2.0288	3793.79	6073.84	48	0.774846	0.626787
PTPRF	3250.02	2	464.502	0	0	2921.57	3578.48	37.25	1	2170.68	2	248.271	0	-29.47	1995.12	2346.23	38.25	0.667896	0.0011298	3035.51	2	706.118	0	-5.13581e-05	2536.21	3534.81	47.5	0.933996	0.999988	2149.74	2	142.411	0	-112.787	2049.04	2250.44	39.25	0.661455	5.2635e-12	4923.49	2	726.92	0	6.43206	4409.48	5437.5	44	1.51491	0.227402
STMN2	1633.86	2	89.8027	0	0	1570.36	1697.36	39	1	929.139	2	68.1928	0	-152.094	880.92	977.359	37.5	0.568677	6.17416e-16	1769.42	2	369.549	0	5.13581e-05	1508.11	2030.73	47	1.08297	0.999988	1095.85	2	3.38652	0	-97.0273	1093.45	1098.24	36.5	0.670711	1.98276e-10	4922.28	2	1950.08	0	9.33891	3543.36	6301.19	40	3.01267	0.116442
NDUFB5	7095.81	2	780.495	0	0	6543.91	7647.7	53	1	7843.7	2	140.526	0	2.31334	7744.34	7943.07	51.5	1.1054	0.587037	7700.61	2	1217.57	0	5.13581e-05	6839.66	8561.57	47	1.08523	0.999988	7920.01	2	421.611	0	1.35412	7621.89	8218.13	46.5	1.11615	0.73213	4921.61	2	1561.07	0	-4.63553	3817.77	6025.46	47	0.693595	0.343911
ITIH5	5088.46	2	242.835	0.364517	0	4916.75	5260.17	41	1	4258.32	2	1427.18	0.262545	1.36549	3249.15	5267.49	43.875	0.836859	0.730215	4310.15	2	304.201	0.264246	-0.547103	4095.04	4525.25	46.5	0.847043	0.881637	4546.41	2	283.713	0.190748	-0.686432	4345.8	4747.03	44.125	0.893476	0.853801	4908.31	2	393.814	0.0033767	2.14529	4629.84	5186.78	41.125	0.964597	0.610198
NPTN	4491.23	2	208.693	0	0	4343.66	4638.8	53.5	1	4496.86	2	130.462	0	0.0584587	4404.61	4589.11	46	1.00125	0.98663	4834.61	2	326.255	0	5.13581e-05	4603.92	5065.31	45.5	1.07646	0.999988	4791.92	2	73.2287	0	1.26972	4740.14	4843.7	37.5	1.06695	0.746497	4896.34	2	364.459	0	1.0014	4638.63	5154.06	43.5	1.0902	0.794072
C20ORF52	8579	2	727.16	0	0	8064.82	9093.18	31.5	1	7751.35	2	23.4165	0	-2.68026	7734.79	7767.91	34.5	0.903526	0.539479	8407.95	2	160.591	0	-5.13581e-05	8294.39	8521.5	25	0.980061	0.999988	7359.52	2	436.327	0	-5.26619	7050.99	7668.05	33	0.857853	0.297427	4895.59	2	1167.58	0	-25.8997	4069.99	5721.19	35.5	0.570648	0.0025706
COPA	4973.65	2	257.833	0	0	4791.33	5155.96	48	1	4432.95	2	132.968	0	-8.47694	4338.93	4526.98	38.5	0.891288	0.142006	4823.57	2	256.514	0	-5.13581e-05	4642.19	5004.95	50.5	0.969825	0.999988	4238.15	2	294.531	0	-10.4185	4029.88	4446.41	49	0.852121	0.0908144	4888.3	2	522.612	0	-0.202145	4518.76	5257.84	44.5	0.98284	0.954521
HNRPA0	6555.9	2	758.184	0	0	6019.78	7092.01	52	1	6206.46	2	198.076	0	-1.49437	6066.4	6346.52	41	0.9467	0.708864	7648.87	2	474.014	0	5.13581e-05	7313.69	7984.04	41.5	1.16672	0.999988	6338.65	2	243.934	0	-0.464164	6166.17	6511.14	50	0.966863	0.898636	4868.89	2	1980.42	0	-1.79278	3468.52	6269.27	50.5	0.742674	0.661793
BEX1	5092.03	2	59.3136	0	0	5050.09	5133.97	33	1	5940.84	2	262.312	0	16.8654	5755.36	6126.32	39.5	1.16669	0.0205807	5191.57	2	384.059	0	5.13581e-05	4920	5463.14	48.5	1.01955	0.999988	6238.87	2	546.933	0	10.6097	5852.13	6625.61	40	1.22522	0.0869029	4864.55	2	3849.4	0	-0.137372	2142.61	7586.49	39	0.955327	0.968864
C9ORF88	3027.81	2	614.053	0	0	2593.61	3462.01	39	1	3869.21	2	162.599	0	4.37817	3754.23	3984.18	48	1.27789	0.364908	3015.19	2	93.3425	0	-5.13581e-05	2949.19	3081.19	44	0.995831	0.999988	3523.33	2	387.014	0	0.657763	3249.67	3796.99	47.5	1.16365	0.859456	4839.26	2	1049.51	0	7.08219	4097.14	5581.38	42	1.59827	0.195786
ATP6V1G1	5136.71	2	416.695	0	0	4842.07	5431.36	37.5	1	4836.14	2	192.768	0	-2.00504	4699.83	4972.45	41.5	0.941485	0.630225	5436.03	2	195.756	0	5.13581e-05	5297.61	5574.45	46	1.05827	0.999988	5217.05	2	138.327	0	0.304403	5119.23	5314.86	46.5	1.01564	0.932309	4835.33	2	1743.76	0	-0.408832	3602.3	6068.35	48.5	0.941327	0.910158
MCM3	11343.6	2	603.295	0	0	10917	11770.2	40	1	11274.9	2	604.152	0	-0.25369	10847.7	11702.1	53	0.99394	0.943259	10297.3	2	423.642	0	-5.13581e-05	9997.77	10596.9	46	0.907764	0.999988	11567.7	2	249.648	0	0.476431	11391.1	11744.2	46	1.01975	0.896101	4829.95	2	888.773	0	-132.283	4201.49	5458.41	45	0.425786	5.91115e-14
AARS	6947.43	2	859.721	0	0	6339.52	7555.35	38.5	1	8051.19	2	202.109	0	3.49349	7908.27	8194.1	40.5	1.15887	0.447353	6559.25	2	10.6119	0	-5.13581e-05	6551.74	6566.75	39.5	0.944126	0.999988	8125.67	2	571.282	0	2.69897	7721.72	8529.63	43.5	1.16959	0.537159	4829.81	2	170.331	0	-8.93324	4709.37	4950.26	34.5	0.695194	0.127843
SMARCA4	7412.3	2	247.757	0	0	7237.11	7587.49	39.5	1	6687.59	2	51.3854	0	-6.54072	6651.25	6723.92	47	0.902229	0.221783	6758.17	2	698.326	0	-5.13581e-05	6264.38	7251.97	36	0.911751	0.999988	6506.85	2	784.982	0	-1.96771	5951.78	7061.91	42.5	0.877845	0.635665	4826.66	2	1103.36	0	-17.1154	4046.47	5606.85	37.5	0.651169	0.0194292
BANF1	7551.45	2	1172.14	0	0	6722.62	8380.28	37.5	1	8296.65	2	98.6323	0	1.94284	8226.91	8366.4	47.5	1.09868	0.639316	7528.99	2	344.792	0	-5.13581e-05	7285.19	7772.8	46	0.997026	0.999988	8232.43	2	749.561	0	0.613884	7702.41	8762.45	37.5	1.09018	0.868184	4825.63	2	1136.94	0	-9.15729	4021.69	5629.57	42	0.639034	0.121415
SLC25A3	5211.42	2	769.008	4.52259e-06	0	4667.65	5755.19	37.5	1	5573.21	2	128.096	1.13065e-06	1.86484	5482.63	5663.78	36.75	1.06942	0.650903	5546.43	2	9.38844	1.13065e-06	5.13581e-05	5539.79	5553.07	36.25	1.06428	0.999988	5147.38	2	15.6038	4.52259e-06	-0.0267348	5136.35	5158.41	43.5	0.987711	0.993863	4804.55	2	813.892	0	-0.140403	4229.04	5380.06	38.75	0.921926	0.968188
C15ORF15	6253.2	2	49.3764	0	0	6218.29	6288.12	57	1	6646.33	2	106.057	0	2.36348	6571.34	6721.33	55	1.06287	0.580299	6568.09	2	588.995	0	5.13581e-05	6151.61	6984.57	50	1.05036	0.999988	6853.22	2	420.444	0	2.6086	6555.92	7150.52	53	1.09595	0.548454	4798.8	2	977.537	0	-6.24192	4107.58	5490.02	47	0.767415	0.237579
ATP5I	8612.57	2	448.558	0	0	8295.39	8929.75	43.25	1	9020.99	2	55.1194	0	29.2367	8982.02	9059.97	45.25	1.04742	0.00119214	8016.85	2	149.25	0	0	7911.31	8122.39	43.5	0.930832	1	9270.5	2	639.466	0	27.2737	8818.33	9722.67	48	1.07639	0.00187338	4795.03	2	1457.51	0	-14.8115	3764.41	5825.65	42.75	0.556748	0.0330255
TINP1	6714.07	2	541.252	0	0	6331.35	7096.8	39.5	1	6439.78	2	15.3359	0	-1.54879	6428.94	6450.63	50	0.959147	0.700036	6880.61	2	356.578	0	5.13581e-05	6628.47	7132.75	50.5	1.0248	0.999988	6572.02	2	257.2	0	-0.417238	6390.15	6753.89	45.5	0.978842	0.908398	4778.14	2	1258.8	0	-6.25187	3888.03	5668.25	44.5	0.71166	0.237035
NDN	4588.33	2	136.072	0	0	4492.11	4684.54	42.5	1	4627.98	2	106.661	0	0.425454	4552.56	4703.4	37.5	1.00864	0.906681	4574.45	2	88.0926	0	-5.13581e-05	4512.16	4636.74	42	0.996976	0.999988	4739.96	2	794.041	0	0.340628	4178.48	5301.43	34	1.03305	0.924565	4775.35	2	1808.31	0	0.246594	3496.68	6054.02	36	1.04076	0.944801
TOP2B	5000.76	2	180.31	0	0	4873.26	5128.26	46.5	1	4778.2	2	415.094	0	-1.54245	4484.69	5071.72	38.5	0.955495	0.701059	5287.64	2	268.702	0	5.13581e-05	5097.64	5477.64	46	1.05737	0.999988	4862.59	2	0.893712	0	-0.582197	4861.96	4863.22	47	0.97237	0.874541	4771.44	2	851.731	0	-0.580799	4169.18	5373.71	38.5	0.954144	0.874823
RPN1	5804.77	2	226.597	0	0	5644.55	5965	49.5	1	5948.63	2	279.28	0	1.21129	5751.15	6146.11	47	1.02478	0.756607	5517.41	2	389.719	0	-5.13581e-05	5241.83	5792.98	55	0.950494	0.999988	5325.23	2	155.752	0	-3.18776	5215.09	5435.36	47.5	0.917387	0.479981	4763.64	2	268.457	0	-3.11713	4573.81	4953.47	48	0.820642	0.487851
CKS1B	8238.67	2	131.228	0	0	8145.87	8331.46	43	1	9976.66	2	385.905	0	31.5306	9703.78	10249.5	52	1.21096	0.000702971	8954.75	2	1278.15	0	5.13581e-05	8050.96	9858.54	46.5	1.08692	0.999988	9634.72	2	806.589	0	6.23925	9064.37	10205.1	35	1.16945	0.237725	4748.79	2	869.173	0	-42.9263	4134.19	5363.39	47	0.576403	5.09767e-05
POLR1D	7658.85	2	570.396	0	0	7255.52	8062.18	38.5	1	7405.68	2	384.471	0	-1.2744	7133.82	7677.54	42.5	0.966944	0.745694	7460.9	2	145.994	0	-5.13581e-05	7357.67	7564.13	33	0.974154	0.999988	6937.08	2	185.372	0	-2.3325	6806	7068.16	39	0.90576	0.584454	4724.56	2	1371.17	0	-13.3885	3755	5694.13	36	0.616876	0.0458295
KRTCAP2	6548.12	2	490.368	0	0	6201.38	6894.87	43	1	5889.37	2	142.953	0	-3.54503	5788.29	5990.46	43	0.899399	0.442076	5591.65	2	83.4155	0	-1.39164	5532.66	5650.63	40	0.853931	0.725831	5891.77	2	42.8875	0	-2.82753	5861.44	5922.1	51.5	0.899765	0.521491	4721.49	2	372.487	0	-10.0014	4458.1	4984.88	58.5	0.721045	0.0999684
SNX3	4885.88	2	324.292	0	0	4656.57	5115.18	38	1	5173.76	2	583.799	0	1.47145	4760.95	5586.57	33.5	1.05892	0.712615	5147.43	2	136.292	0	5.13581e-05	5051.06	5243.81	27.5	1.05353	0.999988	5069.97	2	244.119	0	0.602245	4897.35	5242.59	33.5	1.03768	0.870514	4712.69	2	1250.08	0	-0.331354	3828.75	5596.63	40.5	0.964555	0.926541
TSPAN9	3978.03	2	401.232	0	0	3694.31	4261.74	51.5	1	3371.26	2	120.409	0	-5.33859	3286.12	3456.41	46.5	0.847471	0.29251	4072.31	2	287.253	0	5.13581e-05	3869.2	4275.43	48	1.0237	0.999988	3255.94	2	32.2607	0	-7.85322	3233.12	3278.75	54.5	0.81848	0.163938	4706.56	2	790.386	0	1.57659	4147.67	5265.44	46.5	1.18314	0.69557
NIF3L1BP1	5764.18	2	333.018	0	0	5528.7	5999.66	47	1	5717.19	2	325.307	0	-0.324574	5487.16	5947.21	49.5	0.991847	0.927988	5605.85	2	166.887	0	-5.13581e-05	5487.85	5723.86	49	0.972532	0.999988	5809.54	2	1.19598	0	0.201984	5808.69	5810.39	54	1.00787	0.954557	4690.14	2	1057.72	0	-2.55737	3942.22	5438.06	47	0.81367	0.554961
PABPC4	4929.89	2	59.6849	0	0	4887.68	4972.09	41.5	1	5843.33	2	1034.58	0	2.26503	5111.77	6574.88	49.5	1.18529	0.593604	4394.89	2	435.352	0	-5.13581e-05	4087.05	4702.73	37.5	0.891479	0.999988	4691.24	2	313.675	0	-0.638193	4469.43	4913.04	46.5	0.951591	0.863338	4670.85	2	191.085	0	-0.67552	4535.74	4805.97	37.5	0.947457	0.855949
PFKP	2061.44	2	77.6582	0	0	2006.52	2116.35	35.5	1	2107.98	2	60.1522	0	1.14142	2065.45	2150.52	49	1.02258	0.768879	1954.78	2	39.9163	0	-5.13581e-05	1926.56	1983.01	46	0.948261	0.999988	2027.05	2	248.851	0	-0.238736	1851.09	2203.02	37.5	0.98332	0.946513	4664.92	2	710.3	0	28.7464	4162.66	5167.18	38.5	2.26295	0.00133462
SQSTM1	1664.07	2	524.776	0	0	1293	2035.14	33	1	1692.52	2	63.6628	0	0.165072	1647.5	1737.53	35.5	1.0171	0.962704	1443.36	2	124.972	0	-5.13581e-05	1354.99	1531.73	32	0.867368	0.999988	1576.14	2	58.8215	0	-0.305343	1534.55	1617.73	33	0.94716	0.932107	4654.27	2	1557.08	0	11.1407	3553.24	5755.29	30.5	2.79692	0.0769002
CETN2	6033.91	2	130.013	0	0	5941.98	6125.85	32.5	1	5484.54	2	81.7215	0	-5.36372	5426.76	5542.33	43.5	0.908953	0.290823	6661.24	2	454.447	0	5.13581e-05	6339.9	6982.58	41	1.10397	0.999988	5689.45	2	626.455	0	-0.616734	5246.48	6132.42	33.5	0.942913	0.867614	4637.64	2	1746.8	0	-1.76534	3402.47	5872.81	33.5	0.768596	0.665988
YWHAB	5089.43	2	877.104	0	0	4469.23	5709.64	40.75	1	5630.36	2	126.791	0	1.97238	5540.7	5720.02	45	1.10628	0.634983	5246.6	2	225.855	0	5.13581e-05	5086.9	5406.31	44	1.03088	0.999988	5499.19	2	32.6975	0	0.639637	5476.07	5522.31	43.25	1.08051	0.863051	4619.76	2	670.872	0	0.0716417	4145.39	5094.14	41.5	0.907717	0.983639
SUMO3	8962.13	2	818.861	0	0	8383.1	9541.15	38.5	1	8446.54	2	40.1946	0	-1.89468	8418.12	8474.97	40.5	0.942471	0.646446	8717.3	2	186.541	0	-5.13581e-05	8585.39	8849.2	40	0.972682	0.999988	9074.04	2	1099.93	0	0.158645	8296.27	9851.81	43.5	1.01249	0.96413	4619.68	2	2038.54	0	-13.3929	3178.22	6061.15	36	0.515467	0.0457839
MTPN	4563.64	2	361.467	0	0	4308.04	4819.23	43	1	4493.43	2	211.917	0	-0.564199	4343.58	4643.28	45	0.984615	0.878173	4587.8	2	168.55	0	5.13581e-05	4468.62	4706.99	38	1.0053	0.999988	5116.39	2	316.793	0	2.76436	4892.39	5340.4	46	1.12112	0.529132	4612.9	2	888.648	0	0.120428	3984.53	5241.27	39.5	1.01079	0.972652
YARS	3801.44	2	643.92	0	0	3346.12	4256.76	47	1	4783.19	2	4.79639	0	5.65579	4779.8	4786.59	44	1.25826	0.271908	3862.49	2	182.632	0	5.13581e-05	3733.36	3991.64	44.5	1.01606	0.999988	4553.35	2	478.605	0	1.38314	4214.92	4891.77	55	1.1978	0.727254	4600.99	2	186.899	0	1.57263	4468.84	4733.15	48	1.21033	0.696205
CYB5-M	6566.41	2	306.846	0	0	6349.44	6783.38	50	1	7068.03	2	351.855	0	2.60976	6819.23	7316.83	46	1.07639	0.548307	6831.11	2	506.356	0	5.13581e-05	6473.06	7189.16	43	1.04031	0.999988	7031.39	2	19.6939	0	1.53925	7017.46	7045.31	40.5	1.07081	0.701577	4600.14	2	885.077	0	-14.1794	3974.3	5225.98	40	0.700557	0.0381993
RAB5B	3858.98	2	310.784	0	0	3639.23	4078.74	35.5	1	3893.07	2	292.568	0	0.251606	3686.2	4099.95	33	1.00883	0.943712	3673.41	2	196.724	0	-5.13581e-05	3534.3	3812.51	35.5	0.95191	0.999988	3625.49	2	314.166	0	-0.616734	3403.34	3847.64	36.5	0.939493	0.867614	4599.08	2	322.201	0	1.71794	4371.25	4826.91	30	1.19179	0.673296
CGN	1896.18	2	30.841	0	0	1874.38	1917.99	38.5	1	1383.88	2	88.5203	0	-52.6077	1321.28	1446.47	38.5	0.729821	5.48567e-06	1763.33	2	39.2119	0	-5.13581e-05	1735.6	1791.06	43	0.929935	0.999988	1424.15	2	60.1957	0	-51.8274	1381.58	1466.71	34.5	0.751059	6.5653e-06	4586.11	2	423.477	0	31.9918	4286.66	4885.55	40	2.4186	0.000632147
ARPC5	3504.9	2	444.389	0	0	3190.67	3819.13	38	1	3007.71	2	105.13	0	-2.79718	2933.37	3082.04	48.5	0.858144	0.525149	3897.12	2	191.766	0	5.13581e-05	3761.52	4032.72	43	1.11191	0.999988	3197.97	2	259.654	0	-0.638193	3014.36	3381.57	39	0.912428	0.863338	4583.92	2	97.1767	0	3.23135	4515.2	4652.63	47.5	1.30786	0.475188
LSM1	4981.16	2	492.178	0	0	4633.14	5329.19	39	1	4798.3	2	126.61	0	-1.19969	4708.77	4887.82	49	0.963288	0.758632	4790.48	2	147.01	0	-5.13581e-05	4686.53	4894.44	42.5	0.96172	0.999988	5099.75	2	84.9128	0	0.397425	5039.71	5159.79	46.5	1.02381	0.912552	4583.81	2	1585.85	0	-0.594385	3462.45	5705.18	38.5	0.920229	0.87209
KIF1A	2138.94	2	65.344	0	0	2092.73	2185.14	35	1	2199.99	2	232.153	0	0.806698	2035.84	2364.15	29	1.02854	0.830482	2116.59	2	233.318	0	-5.13581e-05	1951.61	2281.57	42.5	0.989553	0.999988	2140.5	2	203.877	0	0.0110755	1996.34	2284.67	48	1.00073	0.997453	4583.69	2	114.676	0	26.0645	4502.6	4664.78	32.5	2.14298	0.00247484
CCT2	6851.16	2	439.071	0	0	6540.69	7161.64	42	1	7581.74	2	670.01	0	2.32444	7107.97	8055.51	39.5	1.10663	0.585539	6939.57	2	403.796	0	5.13581e-05	6654.04	7225.09	44	1.0129	0.999988	7536.02	2	583.351	0	1.38808	7123.53	7948.52	43	1.09996	0.726427	4572.68	2	1127.67	0	-12.0178	3775.3	5370.07	33	0.667431	0.0628377
TETRAN	5830.37	2	62.6547	0	0	5786.07	5874.68	48	1	5419.36	2	360.947	0	-2.28741	5164.14	5674.59	42	0.929506	0.590554	5805.7	2	305.981	0	-5.13581e-05	5589.34	6022.07	36	0.995769	0.999988	5540.27	2	100.625	0	-0.706145	5469.12	5611.43	44.5	0.950244	0.849935	4566.73	2	984.072	0	-4.4545	3870.88	5262.57	50.5	0.783265	0.35855
VDAC1	5367.16	2	231.62	0	0	5203.38	5530.94	42.5	1	6942.58	2	487.813	0	27.3939	6597.65	7287.52	44	1.29353	0.00182226	5519.06	2	190.258	0	5.13581e-05	5384.52	5653.59	42	1.0283	0.999988	7181.36	2	394.659	0	51.5467	6902.29	7460.42	42	1.33802	7.00376e-06	4557.69	2	523.5	0	-2.01693	4187.52	4927.87	43	0.849182	0.628502
NAP1L4	6652.93	2	396.209	0	0	6372.77	6933.09	35.5	1	6076.85	2	581.557	0	-2.21833	5665.62	6488.07	44.5	0.913409	0.600021	5935.93	2	426.239	0	-5.13581e-05	5634.54	6237.33	47.5	0.892229	0.999988	5762.75	2	548.208	0	-4.14691	5375.1	6150.39	38	0.866197	0.384866	4539.78	2	76.4495	0	-16.2105	4485.73	4593.84	44	0.682374	0.0239304
PNPT1	5404.96	2	233.314	0	0	5239.99	5569.94	53	1	4497.35	2	1513.82	0	-1.90796	3426.92	5567.78	52.5	0.832078	0.644472	4454.16	2	960.215	0	-5.13581e-05	3775.18	5133.13	55	0.824087	0.999988	4312.76	2	368.507	0	-17.9967	4052.19	4573.34	55	0.797926	0.0158609	4538.66	2	239.256	0	-2.31641	4369.48	4707.84	44.5	0.839721	0.586623
PPP2R1A	6806.54	2	587.283	0	0	6391.27	7221.81	40.5	1	6250.8	2	861.175	0	-1.76486	5641.85	6859.74	39.5	0.918352	0.666061	5972.81	2	147.469	0	-5.13581e-05	5868.53	6077.08	30	0.87751	0.999988	6034.17	2	96.6363	0	-2.97975	5965.84	6102.5	32.5	0.886525	0.50353	4535.72	2	874.536	0	-15.6265	3917.33	5154.11	30.5	0.666378	0.027375
YBX1	6003.19	2	334.933	0	0	5766.36	6240.03	52.5	1	5459.64	2	181.805	0	-4.66384	5331.09	5588.2	42.5	0.909456	0.341677	5425.99	2	316.185	0	-5.13581e-05	5202.41	5649.56	44.5	0.90385	0.999988	5929.71	2	272.828	0	-0.307105	5736.8	6122.63	41.5	0.98776	0.931729	4531.57	2	145.474	0	-7.65382	4428.7	4634.43	45	0.754859	0.17164
RRM1	7114.04	2	158.315	0	0	7002.1	7225.99	37.5	1	6780.78	2	143.829	0	-2.1257	6679.08	6882.48	49.5	0.953154	0.612956	6925.6	2	132.19	0	-5.13581e-05	6832.13	7019.07	47	0.973511	0.999988	6925.29	2	186.49	0	-0.580003	6793.43	7057.16	47.5	0.973468	0.874983	4523.19	2	895.599	0	-25.8313	3889.91	5156.48	41.5	0.635812	0.0026114
HDAC2	6352.87	2	165.388	0	0	6235.92	6469.81	46	1	6239.2	2	291.326	0	-0.888734	6033.2	6445.2	37	0.982107	0.814942	6656.49	2	602.205	0	5.13581e-05	6230.67	7082.32	41	1.04779	0.999988	6264.8	2	435.772	0	-0.298577	5956.66	6572.94	42	0.986138	0.93356	4516.35	2	1427.96	0	-4.70016	3506.63	5526.07	42	0.710915	0.338831
RPRC1	4162.45	2	761.941	0	0	3623.68	4701.22	39.5	1	3861.37	2	434.352	0	-1.19004	3554.24	4168.51	32	0.927668	0.76032	4849.77	2	214.429	0	5.13581e-05	4698.15	5001.4	45	1.16512	0.999988	3964.5	2	662.601	0	-0.364703	3495.97	4433.03	33.5	0.952444	0.919453	4513.17	2	213.223	0	0.742616	4362.4	4663.94	45	1.08426	0.842827
PHPT1	5147.02	2	324.6	0	0	4917.49	5376.54	45	1	4495.57	2	10.4184	0	-8.94061	4488.21	4502.94	42	0.873433	0.127626	4939.68	2	53.4661	0	-5.13581e-05	4901.87	4977.48	42	0.959717	0.999988	4381.13	2	53.4177	0	-11.8076	4343.36	4418.9	49.5	0.851198	0.0659545	4476	2	1099.05	0	-1.30648	3698.86	5253.14	47.5	0.86963	0.740204
PIK3R2	6347.49	2	885.901	0	0	5721.06	6973.91	44.5	1	5411.88	2	342.461	0	-2.49987	5169.72	5654.03	49.5	0.852602	0.562358	5998.67	2	455.727	0	-5.13581e-05	5676.42	6320.92	58.5	0.945047	0.999988	4839.07	2	150.857	0	-7.53932	4732.4	4945.75	55	0.762361	0.176225	4471.92	2	190.986	0	-7.19422	4336.88	4606.97	44	0.704519	0.1908
XBP1	3368	2	426.115	0	0	3066.69	3669.3	46.25	1	3606.86	2	81.3371	0	1.61252	3549.35	3664.38	42.25	1.07092	0.68984	3439.16	2	146.315	0	5.13581e-05	3335.7	3542.62	42	1.02113	0.999988	3509.72	2	95.023	0	0.467683	3442.53	3576.91	42	1.04208	0.897908	4438.88	2	622.355	0	3.43936	3998.81	4878.95	40.75	1.31796	0.452964
RPS24	7289.99	2	401.285	0	0	7006.24	7573.74	43	1	7813.75	2	293.669	0	48.6803	7606.1	8021.41	35.5	1.07185	1.3551e-05	7442.52	2	306.677	0	0	7225.66	7659.37	33.75	1.02092	1	8094.46	2	139.621	0	51.0689	7995.73	8193.19	35.5	1.11035	7.81822e-06	4437.66	2	770.326	0	-36.7649	3892.96	4982.36	34.75	0.608733	0.000210627
C21ORF24	5045.37	2	315.902	0	0	4821.99	5268.74	36.5	1	3934.86	2	2133.93	0	-1.72456	2425.94	5443.77	46	0.779895	0.67227	3546.26	2	999.561	0	-5.13581e-05	2839.46	4253.05	39	0.702874	0.999988	3653.15	2	739.062	0	-8.58456	3130.55	4175.74	46	0.72406	0.13853	4432.23	2	141.983	0	-1.44	4331.84	4532.63	41.5	0.878475	0.717794
MAGED1	5210.94	2	307.188	0.00452984	0	4993.73	5428.16	41.375	1	4486.19	2	31.9675	0.000709904	-6.59334	4463.59	4508.8	42.5	0.860918	0.219112	5406.45	2	263.397	0.00203394	5.13581e-05	5220.2	5592.7	41.5	1.03752	0.999988	4405.43	2	254.059	0.00697146	-6.73598	4225.78	4585.07	44.625	0.845418	0.212032	4428.98	2	1094.49	0.00190374	-0.499219	3655.06	5202.9	42.625	0.849938	0.891411
KIAA0738	5001.24	2	496.198	0	0	4650.37	5352.1	34.5	1	3939.75	2	1491.75	0	-2.0365	2884.93	4994.58	28	0.787755	0.625677	4252.71	2	623.011	0	-5.13581e-05	3812.18	4693.25	31	0.850332	0.999988	3786.81	2	539.111	0	-7.67413	3405.6	4168.02	29.5	0.757174	0.170839	4416.74	2	348.984	0	-1.30295	4169.97	4663.51	28.5	0.88313	0.740807
LITAF	4832.42	2	390.533	0	0	4556.27	5108.57	41	1	4108.39	2	84.2102	0	-8.36629	4048.85	4167.94	41	0.850173	0.14567	4631.27	2	88.9336	0	-5.13581e-05	4568.39	4694.16	41	0.958375	0.999988	3743.81	2	163.542	0	-21.1461	3628.16	3859.45	35.5	0.774727	0.00768052	4415.59	2	739.03	0	-1.05778	3893.02	4938.16	36	0.913743	0.783831
HLA-A	6843.43	2	185.247	0	0	6712.44	6974.42	49.5	1	9435.77	2	25.745	0	98.1879	9417.56	9453.97	40	1.37881	1.51779e-10	6583.95	2	846.69	0	-5.13581e-05	5985.25	7182.65	40	0.962083	0.999988	8884.03	2	363.98	0	48.9955	8626.66	9141.41	45.5	1.29818	1.26023e-05	4413.34	2	1166.54	0	-13.6345	3588.47	5238.21	35	0.644902	0.0433059
PRDX4	6000.88	2	178.211	0	0	5874.87	6126.9	27.5	1	6439.21	2	10.6605	0	2.80715	6431.67	6446.74	30	1.07304	0.523944	5923.53	2	738.993	0	-5.13581e-05	5400.98	6446.08	32.5	0.98711	0.999988	6391.48	2	203.429	0	1.18664	6247.64	6535.33	47	1.06509	0.760915	4407.87	2	637.576	0	-9.86953	3957.04	4858.7	30	0.734537	0.10305
NARS	3634.92	2	356.588	0	0	3382.77	3887.06	45.5	1	4068.39	2	656.459	0	1.89106	3604.2	4532.57	36	1.11925	0.646985	3785.48	2	20.7398	0	5.13581e-05	3770.81	3800.14	44.5	1.04142	0.999988	4765.26	2	296.164	0	19.497	4555.84	4974.68	38.5	1.31097	0.0112279	4407.19	2	170.22	0	1.87222	4286.83	4527.56	35	1.21246	0.649797
M6PRBP1	5241.25	2	948.816	0	0	4570.34	5912.16	41.5	1	5057.67	2	117.062	0	-0.643501	4974.9	5140.45	44	0.964974	0.862283	5231.22	2	316.452	0	-5.13581e-05	5007.46	5454.99	46	0.998087	0.999988	5214.6	2	72.5951	0	-0.0502576	5163.27	5265.94	38	0.994916	0.988495	4403.38	2	329.33	0	-1.42031	4170.51	4636.25	45	0.84014	0.721056
LSM14A	4970.12	2	184.266	0	0	4839.83	5100.42	38.5	1	5208.26	2	65.0777	0	2.09859	5162.24	5254.27	38	1.04791	0.616795	4964.77	2	223.243	0	-5.13581e-05	4806.92	5122.63	35.5	0.998924	0.999988	4988.82	2	284.783	0	0.0899338	4787.45	5190.19	41.5	1.00376	0.979505	4400.22	2	600.398	0	-1.3795	3975.68	4824.77	33.5	0.885335	0.727863
RCC2	10518.2	2	783.187	0	0	9964.38	11072	34.5	1	12247.6	2	291.588	0	10.6201	12041.4	12453.8	35	1.16442	0.0866935	9775.79	2	473.222	0	-5.13581e-05	9441.17	10110.4	33.5	0.929419	0.999988	11384.5	2	275.466	0	1.26384	11189.7	11579.3	33.5	1.08237	0.747509	4399.26	2	294.534	0	-107.268	4190.99	4607.52	38	0.418253	1.87599e-11
PSMB4	6784.29	2	311.516	0	0	6564.02	7004.57	38.5	1	6884.24	2	504.465	0	0.54574	6527.53	7240.95	43	1.01473	0.881913	6634.37	2	487.213	0	-5.13581e-05	6289.86	6978.88	41.5	0.977902	0.999988	6633.15	2	249.892	0	-0.526843	6456.45	6809.85	53	0.977723	0.885759	4395.64	2	736.09	0	-23.3402	3875.14	4916.13	38	0.647914	0.00463428
TMED9	3566.31	2	175.498	0	0	3442.22	3690.41	45.5	1	3698.51	2	219.285	0	1.54879	3543.45	3853.57	46	1.03707	0.700036	3865.01	2	86.5799	0	5.13581e-05	3803.79	3926.23	44	1.08376	0.999988	4042.52	2	78.2202	0	8.80664	3987.21	4097.83	52.5	1.13353	0.131624	4389.42	2	225.001	0	2.34943	4230.32	4548.52	54	1.2308	0.58218
JARID1B	5870.73	2	115.091	0	0	5789.35	5952.11	47.5	1	5481.89	2	883.072	0	-1.42513	4857.47	6106.32	42	0.933767	0.720256	5747.68	2	622.331	0	-5.13581e-05	5307.63	6187.74	42.5	0.979041	0.999988	4770.78	2	60.2221	0	-28.3364	4728.19	4813.36	50.5	0.812639	0.00146676	4388.22	2	671.744	0	-8.50379	3913.23	4863.22	42	0.747475	0.141131
ATP6V0E1	3688.03	2	18.0363	0	0	3675.28	3700.78	53.5	1	3058.16	2	177.543	0	-19.0126	2932.62	3183.7	47.5	0.829212	0.0125529	3637.07	2	192.976	0	-5.13581e-05	3500.62	3773.53	46.5	0.986183	0.999988	3015.11	2	51.3976	0	-25.9272	2978.77	3051.45	61	0.817539	0.00255438	4382.14	2	305.161	0	1.75443	4166.36	4597.92	49	1.18821	0.667663
COL3A1	4986.88	2	611.226	0	0	4554.67	5419.08	33.5	1	2716.78	2	652.906	0	-21.8075	2255.11	3178.45	37.5	0.544786	0.00659557	5155.7	2	1404.9	0	5.13581e-05	4162.29	6149.11	32	1.03385	0.999988	2732.72	2	242.813	0	-42.1563	2561.03	2904.42	35.5	0.547983	6.08654e-05	4381.12	2	1569.5	0	-0.883221	3271.31	5490.93	41.5	0.87853	0.815977
IL18	4698.6	2	311.765	0	0	4478.15	4919.05	37	1	4005.8	2	1968.19	0	-1.20526	2614.07	5397.52	38	0.852551	0.757659	3738.37	2	807.775	0	-5.13581e-05	3167.19	4309.55	39.5	0.795635	0.999988	3713.38	2	324.739	0	-15.128	3483.76	3943.01	39	0.790316	0.0307044	4369.46	2	56.3549	0	-0.882736	4329.61	4409.31	38.5	0.92995	0.816068
DNAJB11	4852.35	2	286.274	0	0	4649.92	5054.78	46.5	1	4615.77	2	253.831	0	-1.94997	4436.28	4795.25	48.5	0.951244	0.638267	4951.93	2	51.0457	0	5.13581e-05	4915.84	4988.02	45.5	1.02052	0.999988	4637.65	2	338.989	0	-0.613884	4397.95	4877.36	49.5	0.955754	0.868184	4366.04	2	540.152	0	-1.21738	3984.09	4747.98	51.5	0.899778	0.755548
TEAD2	12390.8	2	1238.06	0	0	11515.4	13266.2	36	1	10186.3	2	162.485	0	-8.20446	10071.5	10301.2	50	0.822089	0.151201	12192.4	2	990.608	0	-5.13581e-05	11491.9	12892.8	51.5	0.983985	0.999988	10096.6	2	145.236	0	-8.49406	9993.89	10199.3	49.5	0.814846	0.141447	4355.07	2	960.126	0	-102.711	3676.16	5033.98	46.5	0.351476	5.35704e-11
PSMA5	5591.81	2	431.971	0	0	5286.36	5897.26	49	1	6389.23	2	647.884	0	2.61193	5931.11	6847.36	50	1.14261	0.548033	5636.06	2	490.291	0	5.13581e-05	5289.37	5982.74	49	1.00791	0.999988	6777.1	2	183.593	0	15.1098	6647.28	6906.92	47	1.21197	0.0308335	4345.52	2	1184.27	0	-2.67768	3508.12	5182.93	46	0.777124	0.539798
LOC643668	4670.56	2	1919.89	0	0	3313	6028.13	51	1	6729.2	2	144.664	0	2.73307	6626.91	6831.5	47	1.44077	0.532958	6294.05	2	186.882	0	5.13581e-05	6161.9	6426.2	53.5	1.3476	0.999988	6410.37	2	121.213	0	1.21239	6324.66	6496.08	55.5	1.37251	0.756416	4335.59	2	945.544	0	-0.385219	3666.99	5004.19	46.5	0.92828	0.91512
NUDC	7451.14	2	271.046	0	0	7259.48	7642.8	42.5	1	7511.69	2	642.419	0	0.25398	7057.43	7965.95	32.5	1.00813	0.943196	7027.97	2	816.203	0	-5.13581e-05	6450.83	7605.11	36	0.943208	0.999988	7150.05	2	398.764	0	-0.623494	6868.08	7432.02	30.5	0.959591	0.866265	4334.88	2	772.73	0	-41.054	3788.47	4881.28	31.5	0.581774	7.84511e-05
PCMT1	4633.41	2	396.323	0	0	4353.17	4913.66	48.5	1	4254.35	2	32.9023	0	-2.29267	4231.08	4277.61	38	0.918189	0.589839	4831.96	2	440.866	0	5.13581e-05	4520.22	5143.7	41.5	1.04285	0.999988	4276.53	2	118.075	0	-0.881514	4193.04	4360.02	41	0.922976	0.816298	4332.98	2	1800.72	0	-0.396458	3059.68	5606.28	45.5	0.935159	0.912755
LDLR	5623.93	2	238.921	0	0	5454.99	5792.87	39.5	1	7093.03	2	746.019	0	10.0326	6565.52	7620.55	36.5	1.26122	0.0992531	5966.39	2	552.645	0	5.13581e-05	5575.61	6357.16	43.5	1.06089	0.999988	6457.3	2	216.613	0	11.4565	6304.13	6610.47	38.5	1.14818	0.0715077	4307.19	2	1133.53	0	-3.62524	3505.66	5108.71	43	0.765868	0.433986
D4S234E	768.024	2	83.3148	0	0	709.112	826.937	51	1	684.138	2	12.7307	0	-2.34324	675.136	693.14	49	0.890776	0.58301	774.458	2	84.8845	0	5.13581e-05	714.435	834.48	44.5	1.00838	0.999988	617.441	2	28.825	0	-7.53249	597.058	637.823	51	0.803934	0.176503	4278.7	2	1321.46	0	25.337	3344.29	5213.12	48	5.57105	0.0029262
BAMBI	4483.31	2	582.138	0	0	4071.68	4894.95	13	1	2342.68	2	253.502	0	-41.2542	2163.43	2521.93	11.5	0.522533	7.49171e-05	4412.81	2	139.282	0	-5.13581e-05	4314.32	4511.3	11.5	0.984275	0.999988	2507.19	2	692.739	0	-15.0753	2017.35	2997.03	14.5	0.559226	0.0310791	4274.96	2	981.477	0	-0.449255	3580.95	4968.97	11.5	0.953527	0.901726
ATP5F1	5028.56	2	604.58	0	0	4601.06	5456.06	42.25	1	5397.93	2	24.7292	0	1.83865	5380.44	5415.41	46.5	1.07345	0.65484	5261.24	2	235.019	0	5.13581e-05	5095.06	5427.42	39	1.04627	0.999988	5493.58	2	217.078	0	0.929993	5340.08	5647.07	46.5	1.09247	0.807236	4264.33	2	840.379	0	-1.43641	3670.1	4858.57	46.25	0.848023	0.718387
GPR177	3814.51	2	762.891	0	0	3275.06	4353.95	35.5	1	1570.34	2	73.8639	0	-22.0195	1518.11	1622.57	36.1667	0.411676	0.00628126	4342.19	2	23.7692	0	5.13581e-05	4325.38	4359	39	1.13834	0.999988	1599.42	2	329.983	0	-17.2377	1366.09	1832.76	40.8333	0.4193	0.0188897	4261.41	2	1309.42	0	3.14147	3335.51	5187.32	40	1.11716	0.485125
CLIC4	3373.68	2	323.84	0	0	3144.69	3602.67	40	1	3922.39	2	446.692	0	2.52341	3606.53	4238.24	49	1.16264	0.559318	4029.2	2	26.2441	0	1.7643	4010.64	4047.75	49	1.1943	0.666147	4048.1	2	327.439	0	5.52954	3816.57	4279.64	45	1.19991	0.279928	4253.47	2	162.858	0	2.62728	4138.31	4368.63	45	1.26078	0.546099
PIN1	5229.12	2	301.822	0	0	5015.7	5442.54	37	1	4901.06	2	105.095	0	-2.32149	4826.75	4975.38	41	0.937263	0.585936	4530.88	2	344.052	0	-5.13581e-05	4287.6	4774.17	41.5	0.866471	0.999988	4871.27	2	14.6715	0	-1.36786	4860.9	4881.65	46	0.931566	0.729817	4249.23	2	586.825	0	-3.44887	3834.29	4664.18	31	0.812609	0.451973
CRABP2	13118.6	2	2317.31	0	0	11480.1	14757.2	46	1	6212.38	2	299.304	0	-30.9165	6000.74	6424.02	53.5	0.473553	0.00080974	12390.7	2	2380.89	0	-5.13581e-05	10707.1	14074.2	52	0.94451	0.999988	6214.57	2	1298.98	0	-22.6698	5296.05	7133.08	59.5	0.47372	0.00540783	4235.81	2	1870.72	0	-32.5808	2913.01	5558.61	47.5	0.322884	0.000551972
SNX2	2569.54	2	93.2956	0	0	2503.57	2635.51	37	1	2596.81	2	355.011	0	0.221912	2345.78	2847.84	31	1.01061	0.950186	2705.07	2	82.1064	0	5.13581e-05	2647.01	2763.13	34	1.05275	0.999988	2413.89	2	25.6627	0	-1.0677	2395.75	2432.04	37	0.939427	0.782041	4231.74	2	27.7963	0	13.2725	4212.09	4251.4	36	1.64689	0.0470704
COX17	4337.38	2	612.192	0	0	3904.5	4770.27	34	1	5995.61	2	176.207	0	21.5084	5871.02	6120.21	34.5	1.38231	0.00706584	4906.49	2	735.724	0	5.13581e-05	4386.25	5426.72	40	1.13121	0.999988	6091.07	2	297.547	0	22.1684	5880.67	6301.47	34	1.40432	0.00606959	4219.76	2	739.418	0	-0.279687	3696.91	4742.6	37.5	0.97288	0.93763
ATP6V1D	4344.73	2	69.7945	0	0	4295.38	4394.08	44.5	1	4181.98	2	4.57796	0	-1.87778	4178.74	4185.21	39	0.962541	0.648966	4368.17	2	142.98	0	5.13581e-05	4267.07	4469.27	47	1.0054	0.999988	4224.6	2	554.488	0	-0.370154	3832.51	4616.68	50	0.97235	0.9183	4215.9	2	433.488	0	-0.368414	3909.38	4522.42	43	0.970349	0.918668
WDR6	6209.28	2	171.788	0	0	6087.81	6330.75	48.5	1	5073.9	2	226.097	0	-29.0797	4914.02	5233.77	41	0.817148	0.00123603	5670.16	2	253.119	0	-5.13581e-05	5491.18	5849.15	38	0.913176	0.999988	4824.19	2	165.897	0	-43.3904	4706.88	4941.5	41.5	0.776933	4.58096e-05	4211.57	2	1092.66	0	-10.2299	3438.95	4984.2	46.5	0.678271	0.094844
MRPL51	5287.5	2	13.1634	0	0	5278.19	5296.81	35.5	1	5591.35	2	483.954	0	1.79913	5249.14	5933.56	46	1.05747	0.660825	5419.19	2	332.58	0	5.13581e-05	5184.02	5654.36	35.5	1.02491	0.999988	6229.81	2	446.862	0	9.37658	5913.83	6545.79	39.5	1.17821	0.115436	4209.4	2	542.809	0	-4.51286	3825.58	4593.22	35	0.796104	0.353765
MGC11257	5097.09	2	27.4966	0	0	5077.64	5116.53	47	1	4047.49	2	13.4041	0	-40.9906	4038.01	4056.97	40	0.79408	7.96046e-05	4708.67	2	385.933	0	-5.13581e-05	4435.78	4981.57	42.5	0.923797	0.999988	4133.49	2	283.332	0	-20.241	3933.15	4333.84	46.5	0.810952	0.00946012	4206.85	2	564.159	0	-2.88264	3807.93	4605.77	45.5	0.825344	0.514915
TXNL5	7849.67	2	541.275	0	0	7466.93	8232.41	40	1	8660.05	2	541.273	0	2.71666	8277.31	9042.78	40	1.10324	0.534976	7129.97	2	224.868	0	-5.13581e-05	6970.96	7288.97	38.5	0.908315	0.999988	9057.09	2	234.866	0	8.63323	8891.01	9223.16	33	1.15382	0.136986	4202.5	2	1137.6	0	-30.5672	3398.1	5006.9	35.5	0.535373	0.00087756
UBE2M	5434.35	2	371.184	0	0	5171.88	5696.81	47	1	5470.05	2	71.2105	0	0.260978	5419.69	5520.4	42	1.00657	0.941677	4843.35	2	459.022	0	-5.13581e-05	4518.77	5167.93	53	0.891248	0.999988	5324.5	2	207.801	0	-0.433184	5177.56	5471.44	35.5	0.979787	0.905069	4186.87	2	383.988	0	-5.89331	3915.35	4458.39	35.5	0.770446	0.257436
CYB5R3	4952.96	2	482.978	0	0	4611.44	5294.48	40	1	5107.05	2	156.902	0	0.667176	4996.1	5218	37	1.03111	0.857595	5128.64	2	66.4686	0	0	5081.64	5175.64	41	1.03547	1	5067.3	2	35.402	0	-0.141495	5042.26	5092.33	44.5	1.02308	0.967945	4184.27	2	331.934	0	-1.45274	3949.56	4418.99	41	0.844803	0.715691
RPS28	5816.98	2	115.276	0	0	5735.47	5898.49	43	1	4612.38	2	222.41	0	-36.966	4455.11	4769.64	39.5	0.792916	0.000201093	5017.19	2	525.465	0	-5.13581e-05	4645.63	5388.75	46.5	0.862507	0.999988	5427.35	2	8.17363	0	-1.57035	5421.58	5433.14	46	0.93302	0.696571	4179.21	2	1538.91	0	-3.03117	3091.04	5267.39	48.5	0.718451	0.497604
NDUFS4	4825.48	2	631.794	0	0	4378.73	5272.23	28.5	1	5178.6	2	447.22	0	1.54871	4862.37	5494.84	32	1.07318	0.70005	4977.53	2	592.006	0	5.13581e-05	4558.92	5396.15	37	1.03151	0.999988	5164.99	2	46.7895	0	0.616734	5131.9	5198.07	33	1.07036	0.867614	4177.01	2	1144.48	0	-1.15356	3367.74	4986.28	29.5	0.865615	0.766733
DAG1	2211.87	2	83.298	0	0	2152.97	2270.77	36	1	1565.1	2	146.427	0	-42.7271	1461.56	1668.64	39	0.707591	5.33694e-05	1961.52	2	238.544	0	-5.13581e-05	1792.84	2130.2	48	0.886814	0.999988	1399.91	2	43.3552	0	-135.421	1369.26	1430.57	42	0.632908	2.87045e-14	4172.56	2	268.857	0	19.7021	3982.45	4362.67	43	1.88644	0.01071
HEXB	3662.99	2	27.9749	0	0	3643.21	3682.77	40	1	5384.62	2	376.555	0	62.2985	5118.36	5650.89	43.5	1.47001	5.8905e-07	3715.43	2	285.721	0	5.13581e-05	3513.4	3917.47	48	1.01432	0.999988	5131.43	2	120.33	0	83.1836	5046.34	5216.52	46	1.40089	4.80438e-09	4171.32	2	198.153	0	1.32972	4031.21	4311.44	33	1.13878	0.736254
LDHA	12493.3	2	22.295	0	0	12477.5	12509.1	42.5	1	18501.2	2	2673.97	0	15.3872	16610.4	20391.9	50	1.48088	0.0289255	13160.3	2	196.428	0	5.13581e-05	13021.4	13299.2	37.5	1.05339	0.999988	18077.3	2	80.1688	0	103.495	18020.6	18134	46	1.44696	4.47207e-11	4168.27	2	685.524	0	-260.281	3683.53	4653.01	45.5	0.33364	9.37266e-27
SET	6751.88	2	185.005	0	0	6621.06	6882.69	32	1	6552.31	2	304.627	0	-1.46649	6336.91	6767.71	37	0.970443	0.71343	6601.37	2	507.356	0	-5.13581e-05	6242.61	6960.12	30	0.977709	0.999988	7194.54	2	81.559	0	1.21854	7136.87	7252.21	30.5	1.06556	0.755345	4167.82	2	837.589	0	-29.4759	3575.55	4760.08	31	0.617283	0.00112825
TIMP1	4050.24	2	23.7806	0	0	4033.43	4067.06	48.5	1	6593.98	2	172.637	0	348.835	6471.9	6716.05	41.5	1.62804	1.30761e-35	4088.46	2	138.629	0	5.13581e-05	3990.43	4186.48	46	1.00943	0.999988	6443.1	2	595.571	0	52.5401	6021.97	6864.23	47	1.59079	5.57177e-06	4167.74	2	8.27856	0	0.341826	4161.88	4173.59	40	1.02901	0.924309
LSM2	7318.16	2	407.773	0	0	7029.82	7606.5	29	1	7287.17	2	134.102	0	-0.191998	7192.34	7381.99	25.5	0.995765	0.956754	7039.66	2	697.831	0	-5.13581e-05	6546.22	7533.1	29	0.961944	0.999988	6789.43	2	375.873	0	-1.47192	6523.65	7055.21	32	0.927751	0.712538	4158.4	2	1035.89	0	-29.3208	3425.92	4890.89	27	0.568231	0.00116929
PSMB2	6055.59	2	209.108	0	0	5907.73	6203.45	47.5	1	6920.5	2	70.679	0	13.4211	6870.52	6970.48	35	1.14283	0.0454869	6341.6	2	266.702	0	5.13581e-05	6153.01	6530.19	47	1.04723	0.999988	6185.11	2	634.927	0	0.340569	5736.15	6634.07	44	1.02139	0.924577	4150.02	2	704.698	0	-16.4737	3651.72	4648.31	48	0.68532	0.0225229
SS18L2	7337.64	2	181.779	0	0	7209.11	7466.18	43	1	7295.18	2	398.205	0	-0.24287	7013.6	7576.75	45.5	0.994213	0.945612	7584.45	2	59.6621	0	5.13581e-05	7542.26	7626.64	49.5	1.03364	0.999988	7486.85	2	117.058	0	0.484832	7404.07	7569.62	47.5	1.02033	0.894369	4138.2	2	1415.72	0	-16.5978	3137.14	5139.27	49	0.563969	0.0218887
RPL21	5651.98	2	1275.55	0	0	4750.03	6553.94	42	1	5216.52	2	76.7194	0	-1.16873	5162.27	5270.77	46	0.922954	0.764059	6604.57	2	808.765	0	5.13581e-05	6032.69	7176.45	48	1.16854	0.999988	6581.49	2	361.546	0	0.685869	6325.84	6837.14	39	1.16446	0.853912	4136.47	2	1067.62	0	-2.24204	3381.55	4891.4	44.5	0.731862	0.596755
ATP6V1E1	4058.59	2	42.0015	0	0	4028.89	4088.29	46.25	1	4473.24	2	184.918	0	4.98464	4342.48	4603.99	50.75	1.10217	0.317348	4241.3	2	110.652	0	0	4163.05	4319.54	51.75	1.04502	1	4370.91	2	66.5588	0	2.1385	4323.85	4417.98	52	1.07695	0.611153	4118.85	2	649.071	0	0.152513	3659.89	4577.81	46	1.01485	0.965492
EIF4H	5269.64	2	516.68	0	0	4904.29	5634.99	39.5	1	5558.39	2	132.534	0	1.71873	5464.67	5652.1	41	1.0548	0.673174	4465.51	2	267.543	0	-5.13581e-05	4276.32	4654.69	44.5	0.847402	0.999988	5345.64	2	244.321	0	0.248601	5172.88	5518.4	40	1.01442	0.944365	4113.3	2	391.873	0	-4.24033	3836.2	4390.39	33.5	0.780565	0.376675
HMGN2	5631.25	2	1036.93	0	0	4898.03	6364.48	32.5	1	5204.36	2	336.361	0	-1.34404	4966.52	5442.2	34.5	0.924192	0.73383	6067.01	2	1012.7	0	5.13581e-05	5350.93	6783.1	41	1.07738	0.999988	5335.07	2	242.768	0	-0.480619	5163.41	5506.74	36	0.947404	0.895237	4109.38	2	1245.34	0	-2.39165	3228.79	4989.96	34.5	0.729745	0.576547
EIF2AK1	6121.55	2	235.051	0	0	5955.34	6287.75	36	1	5574.32	2	284.83	0	-4.03757	5372.92	5775.73	39.5	0.910607	0.394678	5966.59	2	529.116	0	-5.13581e-05	5592.45	6340.73	36	0.974687	0.999988	5960.77	2	199.975	0	-0.580003	5819.36	6102.17	43.5	0.973736	0.874983	4108.17	2	937.227	0	-14.2373	3445.45	4770.89	42.5	0.6711	0.0376941
HSPC152	6244.72	2	991.775	0	0	5543.43	6946.01	35.5	1	7358.73	2	8.00639	0	2.79341	7353.07	7364.39	49.5	1.17839	0.525605	5485.21	2	416.054	0	-5.13581e-05	5191.02	5779.41	39.5	0.878377	0.999988	6889.66	2	102.233	0	0.63995	6817.37	6961.95	40	1.10328	0.862989	4105.77	2	1261.17	0	-5.43275	3213.99	4997.55	46.5	0.657479	0.286237
PRSS8	1797.73	2	380.743	0	0	1528.5	2066.95	29	1	1722.15	2	169.515	0	-0.614906	1602.29	1842.02	35	0.95796	0.867979	1681.74	2	504.885	0	-5.13581e-05	1324.73	2038.75	39.5	0.935483	0.999988	1722.41	2	5.13501	0	-0.359995	1718.78	1726.04	46.5	0.958106	0.920451	4101.51	2	1030.93	0	15.2062	3372.53	4830.49	38	2.2815	0.0301567
TYMS	5681.56	2	103.01	0	0	5608.72	5754.4	31.5	1	6666.24	2	541.536	0	7.06496	6283.31	7049.16	34.5	1.17331	0.196564	5659.26	2	71.5479	0	-5.13581e-05	5608.66	5709.85	35.5	0.996075	0.999988	6851.34	2	1126.68	0	1.77641	6054.65	7648.02	38.5	1.20589	0.664293	4093.94	2	932.183	0	-8.59251	3434.79	4753.1	44.5	0.720567	0.138277
RPP21	6066.24	2	11.462	0	0	6058.14	6074.35	39	1	5362.37	2	78.2907	0	-10.1458	5307.01	5417.73	43.5	0.88397	0.0966981	5407.81	2	122.564	0	-1.42627	5321.14	5494.47	45.5	0.891459	0.720067	5253.3	2	416.752	0	-6.51633	4958.61	5547.99	36	0.86599	0.223032	4085.93	2	894.721	0	-15.0719	3453.27	4718.59	40.5	0.673552	0.0311034
VPS37C	3644.4	2	439.479	0	0	3333.64	3955.16	36	1	3175	2	59.7862	0	-2.612	3132.73	3217.28	47.5	0.871201	0.548024	3522.88	2	103.677	0	-5.13581e-05	3449.57	3596.19	42.5	0.966655	0.999988	3033.15	2	298.533	0	-2.76876	2822.05	3244.24	48.5	0.832278	0.528597	4082.1	2	193.471	0	1.13062	3945.3	4218.91	35	1.1201	0.770794
DDIT4	2695.52	2	224.88	0	0	2536.51	2854.54	43	1	2397.26	2	384.423	0	-2.03064	2125.43	2669.09	37	0.889349	0.626522	2272.48	2	607.807	0	-5.13581e-05	1842.7	2702.26	40.5	0.843057	0.999988	2270.15	2	74.2352	0	-8.06626	2217.66	2322.64	40.5	0.842193	0.15609	4075.28	2	1030.27	0	5.18939	3346.78	4803.79	38.5	1.51187	0.302734
RPA1	7125.33	2	633.117	0	0	6677.65	7573.01	36.5	1	6329.97	2	485.53	0	-2.52498	5986.64	6673.29	37.5	0.888375	0.559116	6529.57	2	482.131	0	-5.13581e-05	6188.65	6870.49	43.5	0.916388	0.999988	6203.8	2	95.2196	0	-4.14414	6136.47	6271.13	36	0.870668	0.385111	4074.34	2	732.562	0	-32.6008	3556.34	4592.34	32	0.571811	0.000549444
RPAIN	5489.33	2	132.427	0	0	5395.69	5582.97	49.5	1	5152.83	2	179.791	0	-2.40911	5025.7	5279.97	43.5	0.9387	0.574234	5724.28	2	44.8467	0	5.13581e-05	5692.57	5755.99	42	1.0428	0.999988	5681.63	2	393.534	0	0.58352	5403.36	5959.9	42.5	1.03503	0.874275	4068.81	2	1423.14	0	-2.62364	3062.5	5075.12	39.5	0.741222	0.546558
FAM62B	2696.51	2	86.7319	0	0	2635.18	2757.83	44.5	1	2238.09	2	161.61	0	-14.3126	2123.81	2352.36	40	0.829995	0.037046	2552.48	2	260.99	0	-5.13581e-05	2367.93	2737.03	41.5	0.946589	0.999988	2095.99	2	84.2668	0	-41.1223	2036.4	2155.57	38.5	0.777297	7.72272e-05	4068.58	2	139.5	0	9.3408	3969.94	4167.22	38.5	1.50883	0.116391
ATP6V1A	3423.29	2	184.579	0	0	3292.78	3553.81	43	1	3813.74	2	382.783	0	2.33153	3543.07	4084.41	49	1.11406	0.584585	3529.94	2	46.3069	0	5.13581e-05	3497.2	3562.68	45	1.03115	0.999988	4010.74	2	52.3366	0	15.0484	3973.73	4047.74	51	1.1716	0.0312725	4068.32	2	1323.34	0	1.13521	3132.57	5004.06	42	1.18842	0.76998
WBP2	4559.16	2	722.294	0	0	4048.42	5069.9	43	1	4474.81	2	338.91	0	-0.340275	4235.16	4714.46	43.5	0.981498	0.92464	3954.66	2	223.919	0	-5.13581e-05	3796.33	4112.99	38.5	0.867409	0.999988	4556.17	2	304.714	0	-0.00455261	4340.7	4771.64	38.5	0.999344	0.998952	4068.07	2	652.866	0	-1.09571	3606.42	4529.71	32	0.892284	0.777013
DNMT1	7145.73	2	729.924	0	0	6629.6	7661.86	43	1	7742.39	2	226.096	0	2.1546	7582.52	7902.27	36	1.0835	0.608892	6793.19	2	5.26859	0	-5.13581e-05	6789.46	6796.91	39	0.950664	0.999988	7061.76	2	359.296	0	-0.200822	6807.69	7315.82	36.5	0.988248	0.954812	4067.2	2	80.6419	0	-29.3502	4010.18	4124.23	39	0.56918	0.0011614
DYNC1LI2	4310.93	2	67.3551	0	0	4263.3	4358.56	48	1	3547.12	2	36.7847	0	-28.5134	3521.11	3573.13	36	0.82282	0.00140818	4248.74	2	340.217	0	-5.13581e-05	4008.17	4489.31	40.5	0.985575	0.999988	3804.82	2	191.939	0	-8.27216	3669.1	3940.54	55	0.882598	0.148862	4053.11	2	1207.28	0	-0.517371	3199.43	4906.78	43	0.940193	0.887693
NDUFB3	4291.67	2	306.722	0	0	4074.79	4508.56	37	1	4571.35	2	110.876	0	2.17628	4492.94	4649.75	32	1.06517	0.605859	4673.48	2	196.064	0	5.13581e-05	4534.84	4812.12	34.5	1.08896	0.999988	4931.36	2	17.427	0	7.50745	4919.04	4943.69	45	1.14905	0.177523	4047.54	2	1337	0	-0.43617	3102.14	4992.94	51	0.943115	0.904447
HDDC2	6063.33	2	609.414	0	0	5632.41	6494.25	36	1	6310.92	2	116.616	0	1.29404	6228.46	6393.38	50.5	1.04083	0.742327	6000.85	2	146.528	0	-5.13581e-05	5897.24	6104.46	44	0.989696	0.999988	6431.23	2	527.957	0	0.606775	6057.9	6804.55	36.5	1.06068	0.869606	4040.99	2	751.441	0	-13.982	3509.64	4572.34	46	0.666464	0.0399756
CCDC90B	4485.21	2	368.598	0	0	4224.57	4745.85	46.5	1	4611.71	2	240.531	0	0.98872	4441.63	4781.79	50.5	1.0282	0.796394	4225.79	2	205.288	0	-5.13581e-05	4080.63	4370.95	59.5	0.942161	0.999988	4517.67	2	328.473	0	0.127183	4285.41	4749.94	62.5	1.00724	0.97114	4034.98	2	534.039	0	-1.18212	3657.36	4412.6	44.5	0.899619	0.761708
EIF3S7	5467.56	2	9.35714	0	0	5460.94	5474.17	48.5	1	5200.62	2	369.653	0	-1.87056	4939.24	5462.01	45	0.951179	0.650046	4932.5	2	654.638	0	-5.13581e-05	4469.6	5395.4	49.5	0.902139	0.999988	5313.82	2	122.513	0	-0.58811	5227.19	5400.45	53	0.971883	0.873351	4018.92	2	616.365	0	-9.80624	3583.09	4454.76	49	0.735049	0.104563
GSTO1	6148.06	2	5.33495	0	0	6144.29	6151.83	35	1	6351.46	2	199.252	0	1.67285	6210.57	6492.35	47.5	1.03308	0.680323	5690.72	2	354.476	0	-5.13581e-05	5440.07	5941.37	43	0.925612	0.999988	6701.9	2	64.502	0	3.27728	6656.29	6747.51	42	1.09008	0.470188	4009.37	2	488.315	0	-22.4437	3664.08	4354.66	50.5	0.652135	0.00569679
TAX1BP1	3572.24	2	186.849	0	0	3440.12	3704.36	42.25	1	3353.8	2	82.7138	0	-1.81441	3295.31	3412.29	47.5	0.93885	0.658505	3719.17	2	113.132	0	5.13581e-05	3639.17	3799.16	43.25	1.04113	0.999988	3313.52	2	50.0414	0	-1.61904	3278.14	3348.91	45.25	0.927575	0.688805	4001.93	2	112.701	0	1.19516	3922.24	4081.62	48.75	1.12029	0.759424
SSR4	5326.2	2	436.005	0	0	5017.9	5634.5	33.5	1	5097.8	2	119.774	0	-1.60189	5013.1	5182.49	40.5	0.957117	0.691531	4803.37	2	451.979	0	-5.13581e-05	4483.77	5122.97	30.5	0.901838	0.999988	4743.76	2	93.7096	0	-3.00601	4677.5	4810.02	41.5	0.890646	0.500494	4000.61	2	1157.41	0	-3.23135	3182.2	4819.03	32.5	0.751119	0.475188
TACC1	1137.24	2	156.454	0	0	1026.61	1247.87	44.5	1	1117.07	2	46.5017	0	-0.398607	1084.19	1149.95	37.5	0.982266	0.912303	1289.85	2	37.343	0	5.13581e-05	1263.45	1316.26	45	1.1342	0.999988	1246.25	2	216.338	0	0.594369	1093.28	1399.23	45.5	1.09586	0.872094	3998.26	2	228.572	0	47.6226	3836.64	4159.89	50.5	3.51577	1.72878e-05
TAF15	5603.14	2	742.146	0	0	5078.36	6127.91	49.25	1	5019.5	2	18.1089	0	-1.45049	5006.69	5032.3	51.75	0.895837	0.716063	5397.18	2	588.536	0	0	4981.02	5813.33	50.5	0.963242	1	5060.16	2	64.884	0	-0.666189	5014.28	5106.04	49.25	0.903094	0.85779	3995.12	2	360.144	0	-5.20321	3740.46	4249.78	45.5	0.713015	0.301772
ATP6AP2	3927.95	2	107.192	0	0	3852.16	4003.75	41.5	1	4028.2	2	270.584	0	1.01361	3836.86	4219.53	33.5	1.02552	0.791844	3735.87	2	195.039	0	-5.13581e-05	3597.96	3873.79	35.5	0.951099	0.999988	3934.87	2	10.0773	0	0.0453456	3927.74	3941.99	40	1.00176	0.989613	3991.74	2	581.602	0	0.187551	3580.49	4403	41.5	1.01624	0.957734
SQLE	4780.1	2	17.68	0	0	4767.6	4792.61	44.5	1	5604.14	2	794.151	0	2.51956	5042.59	6165.69	41.5	1.17239	0.559815	5465.08	2	70.7031	0	5.22643	5415.09	5515.08	42.5	1.1433	0.300163	5480.14	2	189.309	0	11.0978	5346.28	5614	43	1.14645	0.0776638	3985.88	2	532.79	0	-2.53083	3609.14	4362.62	34	0.833849	0.558364
PCNP	4943.58	2	487.715	0	0	4598.71	5288.44	45.5	1	5447.58	2	238.466	0	2.35134	5278.96	5616.2	40.5	1.10195	0.581923	5171.41	2	297.529	0	5.13581e-05	4961.03	5381.8	41	1.04609	0.999988	5627.22	2	26.457	0	3.33056	5608.52	5645.93	44.5	1.13829	0.464456	3970.96	2	1107.48	0	-1.81726	3187.85	4754.06	35.5	0.803256	0.658073
CDC20	8548.35	2	988.485	0	0	7849.39	9247.32	56	1	9383.34	2	411.674	0	2.17456	9092.24	9674.44	49	1.09768	0.6061	8287.26	2	1454.5	0	-5.13581e-05	7258.78	9315.75	37	0.969458	0.999988	9082.19	2	292.107	0	0.616734	8875.64	9288.74	45	1.06245	0.867614	3970.79	2	465.056	0	-49.5811	3641.95	4299.64	45.5	0.46451	1.10126e-05
DPYSL4	2293.67	2	100.38	0	0	2222.69	2364.65	42	1	2541.26	2	99.6909	0	6.41695	2470.76	2611.75	45	1.10794	0.228194	2373.92	2	199.825	0	5.13581e-05	2232.62	2515.22	46.5	1.03499	0.999988	2498.43	2	117.915	0	2.96939	2415.05	2581.8	46	1.08927	0.504732	3963.08	2	1441.4	0	3.86106	2943.85	4982.31	45	1.72783	0.411049
ETFA	3863.43	2	726.658	0	0	3349.6	4377.25	46	1	3996.78	2	41.2578	0	0.60791	3967.61	4025.95	48	1.03452	0.869379	4234.9	2	486.082	0	5.13581e-05	3891.18	4578.61	29	1.09615	0.999988	4097.68	2	93.7812	0	0.520119	4031.37	4163.99	39.5	1.06063	0.887132	3956.36	2	470.762	0	0.206856	3623.48	4289.24	47.5	1.02405	0.953486
C5ORF15	3746.19	2	289.397	0	0	3541.55	3950.82	51.5	1	3917.92	2	48.6852	0	1.7294	3883.49	3952.34	44.5	1.04584	0.671522	3871.41	2	75.5958	0	5.13581e-05	3817.96	3924.87	48	1.03343	0.999988	3763.64	2	92.1488	0	0.0961649	3698.48	3828.8	42.5	1.00466	0.978101	3954.76	2	457.261	0	0.626316	3631.43	4278.1	41	1.05568	0.865702
RAB7	3355.92	2	146.546	0	0	3252.3	3459.54	48	1	4473.99	2	537.278	0	12.0956	4094.07	4853.9	42.5	1.33316	0.0617225	3528.77	2	98.4304	0	5.13581e-05	3459.17	3598.37	41.5	1.05151	0.999988	4346.49	2	232.528	0	41.0845	4182.07	4510.91	44.5	1.29517	7.79018e-05	3947.27	2	588.884	0	1.61952	3530.87	4363.67	44	1.17621	0.688728
HMGCR	5945.35	2	215.974	0	0	5792.63	6098.07	27	1	6938.51	2	1219.84	0	2.18403	6075.96	7801.07	36	1.16705	0.604779	6198.79	2	844.769	0	5.13581e-05	5601.45	6796.13	43	1.04263	0.999988	6331.52	2	670.221	0	0.616734	5857.6	6805.43	34	1.06495	0.867614	3941.48	2	439.261	0	-20.3612	3630.87	4252.08	38	0.662951	0.00920188
LOC84661	5271.2	2	514.25	0	0	4907.57	5634.83	44.5	1	6140.73	2	21.8554	0	6.30832	6125.28	6156.19	42.5	1.16496	0.233974	5229.42	2	597.983	0	-5.13581e-05	4806.59	5652.26	46	0.992074	0.999988	5942.06	2	46.0496	0	2.67729	5909.5	5974.63	38	1.12727	0.539847	3936.26	2	1498.87	0	-1.93496	2876.4	4996.12	38.5	0.746748	0.640477
ATP6V1B2	3518.57	2	74.2214	0	0	3466.09	3571.05	39	1	3787.83	2	130.3	0	2.98708	3695.7	3879.97	45.5	1.07653	0.502681	3302.55	2	224.579	0	-5.13581e-05	3143.75	3461.35	41.5	0.938606	0.999988	3826.94	2	241.356	0	1.81576	3656.27	3997.6	42.5	1.08764	0.6583	3934.48	2	977.473	0	1.02329	3243.3	4625.65	33	1.1182	0.79008
DAZAP2	2957.04	2	88.2455	0	0	2894.64	3019.44	48	1	3051.11	2	180.093	0	1.35116	2923.76	3178.45	47	1.03181	0.732629	3379.55	2	23.0549	0	5.1263	3363.25	3395.85	35	1.14288	0.307164	3467.75	2	312.286	0	5.50636	3246.93	3688.57	51.5	1.17271	0.281426	3927.69	2	1507.14	0	1.40005	2861.99	4993.4	47	1.32825	0.724427
H2AFY	4401.32	2	375.552	0.00155513	0	4135.77	4666.88	39	1	4931.86	2	71.8291	4.19886e-05	3.45954	4881.06	4982.65	38.1667	1.12054	0.450864	4595.43	2	84.3445	0.00358838	5.13581e-05	4535.78	4655.06	38	1.0441	0.999988	4838.01	2	240.424	0.000796229	1.37769	4668	5008.01	41.3333	1.09922	0.728167	3925.77	2	865.296	0.00124513	1.50349	3313.91	4537.62	36.6667	0.891952	0.707378
DDX1	5181.88	2	128.239	0	0	5091.2	5272.55	41	1	5501.1	2	148.093	0	2.32819	5396.38	5605.82	34.5	1.0616	0.585034	5629.59	2	144.492	0	5.13581e-05	5527.41	5731.76	47	1.0864	0.999988	5841.79	2	298.073	0	7.46121	5631.02	6052.56	39.5	1.12735	0.179424	3924.31	2	820.522	0	-6.72153	3344.12	4504.51	38	0.757315	0.212739
ACTC	3036.04	2	85.6265	0	0	2975.49	3096.58	35.5	1	831.069	2	94.6407	0	-346.627	764.148	897.99	32.5	0.273735	2.1741e-35	2846.33	2	313.764	0	-5.13581e-05	2624.47	3068.2	36.5	0.937516	0.999988	940.754	2	73.1744	0	-345.071	889.011	992.496	43.5	0.309862	3.11121e-35	3909.91	2	2452.79	0	0.872503	2175.52	5644.29	37.5	1.28783	0.817993
THBS1	864.15	2	150.733	0	0	757.566	970.735	46	1	733.317	2	54.9128	0	-2.21088	694.488	772.146	40	0.848599	0.601052	1191.88	2	230.275	0	5.13581e-05	1029.05	1354.71	49	1.37925	0.999988	609.571	2	149.05	0	-3.11835	504.177	714.965	43.5	0.705399	0.487714	3909.7	2	1422.8	0	15.7082	2903.63	4915.77	30.5	4.52433	0.0268648
CKS2	6481.21	2	680.479	0	0	6000.04	6962.39	44	1	7543.78	2	312.419	0	5.23722	7322.87	7764.7	47	1.16395	0.299418	6878.18	2	1105.17	0	5.13581e-05	6096.7	7659.65	49.5	1.06125	0.999988	8261.95	2	0.432056	0	16.3324	8261.65	8262.26	49.5	1.27475	0.0232682	3903.23	2	939.427	0	-17.2641	3238.95	4567.5	38	0.602237	0.0187756
EPAS1	636.018	2	63.9818	0	0	590.776	681.26	40	1	237.127	2	17.6817	0	-132.115	224.625	249.63	28.5	0.372831	6.14494e-14	613.298	2	145.258	0	-5.13581e-05	510.585	716.011	33.5	0.964277	0.999988	219.837	2	69.3861	0	-70.6771	170.773	268.9	31.5	0.345645	8.55645e-08	3901.11	2	134.783	0	68.4955	3805.8	3996.42	31	6.13364	1.414e-07
EHD1	1771.42	2	337.101	0	0	1533.05	2009.78	46	1	1419.8	2	27.7527	0	-2.61712	1400.17	1439.42	39	0.801502	0.547379	1938.57	2	64.9697	0	5.13581e-05	1892.63	1984.52	35.5	1.09436	0.999988	1370.65	2	0.424855	0	-2.86699	1370.35	1370.95	34.5	0.77376	0.516774	3900.79	2	443.777	0	22.9906	3586.99	4214.59	30	2.20207	0.00502275
SNRPB	7210.5	2	92.4803	0	0	7145.11	7275.9	37.5	1	7422.4	2	290.919	0	1.26894	7216.69	7628.11	44	1.02939	0.74663	7051.89	2	131.69	0	-5.13581e-05	6958.77	7145.01	45.25	0.978002	0.999988	7416.57	2	415.563	0	0.504179	7122.72	7710.42	36	1.02858	0.890394	3890.16	2	1041.43	0	-33.7247	3153.76	4626.56	40.5	0.539513	0.000424157
TFRC	3100.54	2	153.699	0	0	2991.86	3209.22	39	1	4788.9	2	322.421	0	83.9236	4560.91	5016.89	40.5	1.54454	4.05176e-09	3558.44	2	596.76	0	5.13581e-05	3136.47	3980.42	42	1.14769	0.999988	4719.51	2	54.7627	0	129.84	4680.78	4758.23	38	1.52216	1.03752e-13	3878.65	2	352.276	0	2.7218	3629.55	4127.74	46	1.25096	0.534343
RBM22	4762.1	2	332.868	0	0	4526.73	4997.47	46	1	4312.21	2	195.79	0	-3.24398	4173.76	4450.65	45	0.905527	0.473807	4818.85	2	1.07753	0	5.13581e-05	4818.09	4819.61	43.5	1.01192	0.999988	4184.2	2	161.475	0	-5.69899	4070.02	4298.38	42	0.878647	0.269216	3871.96	2	770.335	0	-3.15005	3327.25	4416.67	46.5	0.813078	0.484167
RALA	4695.42	2	426.903	0	0	4393.55	4997.28	39	1	4888.46	2	257.372	0	1.33105	4706.47	5070.45	39	1.04111	0.73603	4849.93	2	88.3518	0	5.13581e-05	4787.46	4912.41	38.5	1.03291	0.999988	4914.31	2	72.241	0	0.601576	4863.23	4965.4	40.5	1.04662	0.870648	3869.23	2	293.255	0	-2.42885	3661.87	4076.59	40	0.824044	0.57163
HIST1H2BK	1810.81	2	15.3925	0	0	1799.93	1821.69	32	1	1513.29	2	99.1702	0	-14.3689	1443.17	1583.41	39.5	0.835698	0.0365684	1759.31	2	24.0149	0	-5.13581e-05	1742.33	1776.29	44	0.97156	0.999988	1611.07	2	235.922	0	-0.84173	1444.25	1777.89	37	0.889694	0.82381	3866.41	2	191.227	0	25.8643	3731.2	4001.63	30.5	2.13518	0.0025916
SFRS1	6535.44	2	305.399	0	0	6319.49	6751.39	40	1	5961.93	2	93.6975	0	-4.8924	5895.67	6028.18	35.5	0.912245	0.324161	6589.34	2	265.002	0	5.13581e-05	6401.96	6776.73	30	1.00825	0.999988	6148.23	2	552.436	0	-0.638193	5757.6	6538.86	33	0.940752	0.863338	3860.13	2	398.767	0	-38.1763	3578.16	4142.1	31.5	0.590646	0.000152184
IGSF4	2542.84	2	338.981	0	0	2303.15	2782.54	51	1	1928.8	2	58.0892	0	-9.07201	1887.73	1969.88	37	0.758522	0.123822	3004.35	2	63.6758	0	5.13581e-05	2959.32	3049.37	48.5	1.18149	0.999988	2035.18	2	118.522	0	-5.01861	1951.37	2118.99	41.5	0.800357	0.314875	3847.26	2	350.2	0	7.96341	3599.64	4094.89	39.5	1.51298	0.15983
COPS5	4503.69	2	283.039	0	0	4303.55	4703.83	34	1	4186.51	2	218.651	0	-2.31164	4031.9	4341.12	35.5	0.929574	0.587268	4360.9	2	547.069	0	-5.13581e-05	3974.06	4747.73	42	0.968295	0.999988	4484.53	2	287.534	0	-0.0873465	4281.21	4687.85	33.5	0.995747	0.980089	3843.67	2	806.543	0	-1.71695	3273.36	4413.98	36.5	0.85345	0.673449
PSMD6	5212.32	2	197.232	0	0	5072.86	5351.79	33	1	5746.6	2	262.709	0	5.18455	5560.84	5932.36	45	1.1025	0.303071	5207.19	2	128.935	0	-5.13581e-05	5116.02	5298.37	45	0.999016	0.999988	5774.59	2	228.881	0	5.2923	5612.75	5936.43	38	1.10787	0.295645	3838.49	2	822.162	0	-8.15207	3257.14	4419.85	36.5	0.736426	0.153036
ARF4	3131.93	2	106.8	0	0	3056.41	3207.45	44	1	3444.97	2	307.577	0	3.81139	3227.48	3662.45	37.5	1.09995	0.415777	3357.52	2	84.673	0	5.13581e-05	3297.65	3417.39	38.25	1.07203	0.999988	3396.17	2	160.286	0	1.02055	3282.83	3509.51	43.75	1.08437	0.790579	3836.37	2	135.069	0	1.85161	3740.87	3931.88	36.5	1.22492	0.652889
SUPT16H	6664.46	2	498.24	0	0	6312.15	7016.77	43	1	6393.59	2	398.317	0	-1.45084	6111.94	6675.24	43	0.959356	0.716005	6401.22	2	3.48171	0	-5.13581e-05	6398.76	6403.68	50.5	0.960502	0.999988	6250.76	2	102.935	0	-0.694614	6177.98	6323.55	47.5	0.937925	0.852194	3835.92	2	724.358	0	-36.0018	3323.72	4348.12	46.5	0.575579	0.000251082
AHCYL1	3641.01	2	405.033	0	0	3354.61	3927.41	47	1	3838.88	2	362.363	0	1.25918	3582.65	4095.11	31.5	1.05434	0.748312	3824.18	2	415.547	0	5.13581e-05	3530.34	4118.02	38	1.05031	0.999988	3974.92	2	126.618	0	0.772224	3885.38	4064.45	41	1.09171	0.8371	3834.49	2	673.967	0	0.557388	3357.92	4311.06	30	1.05314	0.879552
BCAT1	2792.22	2	619.432	0	0	2354.22	3230.22	36.5	1	3235.96	2	514.068	0	1.81645	2872.46	3599.46	41	1.15892	0.658196	3101.55	2	163.979	0	5.13581e-05	2985.61	3217.51	38	1.11078	0.999988	3327.13	2	204.534	0	0.958018	3182.5	3471.76	31	1.19157	0.802044	3833.04	2	542.62	0	3.18374	3449.35	4216.73	42.5	1.37276	0.480426
GGA1	4670.43	2	256.774	0.00224442	0	4488.86	4851.99	42.625	1	3805.43	2	1505.59	0.0107283	0.947006	2740.82	4870.04	35.75	0.814793	0.80408	3320.63	2	590.45	0.00534773	-0.93508	2903.12	3738.14	40.375	0.710991	0.806291	3793.15	2	387.561	0.000749268	-1.69718	3519.11	4067.2	29.125	0.812164	0.676521	3829.18	2	50.1255	0.000642649	0.653685	3793.74	3864.63	34.625	0.819879	0.860263
IGFBP5	6389.4	2	1517.68	0	0	5316.24	7462.56	32.5	1	7724.87	2	1464.6	0	1.97887	6689.24	8760.5	39	1.20901	0.634035	6882.3	2	4.45244	0	5.13581e-05	6879.15	6885.44	37.5	1.07714	0.999988	6956.38	2	936.258	0	0.528431	6294.34	7618.41	40	1.08874	0.885436	3828.33	2	1367.2	0	-4.70438	2861.58	4795.09	31.5	0.599169	0.338502
H3F3B	3603.95	2	1143.02	0	0	2795.71	4412.19	36.5	1	3449	2	691.126	0	-0.376779	2960.3	3937.7	39	0.957006	0.9169	3221.96	2	760.111	0	-5.13581e-05	2684.48	3759.44	35.5	0.894007	0.999988	3542.75	2	973.558	0	-0.0748925	2854.34	4231.16	34.5	0.983019	0.982903	3817.57	2	2380.9	0	0.192504	2134.02	5501.12	41.5	1.05927	0.956642
SLC44A2	3978.47	2	309.006	0	0	3759.97	4196.98	41.5	1	2606.24	2	135.002	0	-62.1548	2510.78	2701.7	39	0.655086	6.08865e-07	3663.98	2	328.519	0	-5.13581e-05	3431.68	3896.28	34.5	0.920952	0.999988	2586.11	2	458.966	0	-20.9815	2261.57	2910.65	47.5	0.650025	0.00797712	3809.11	2	95.8048	0	-0.512735	3741.37	3876.85	46.5	0.95743	0.888641
LOC653328	5667.85	2	122.349	0	0	5581.34	5754.37	48.5	1	4163.68	2	286.374	0	-49.3467	3961.18	4366.18	41	0.734613	1.16234e-05	4945.93	2	501.036	0	-5.13581e-05	4591.64	5300.21	43	0.872628	0.999988	4920	2	453.938	0	-4.71842	4599.01	5240.98	47.5	0.868053	0.33741	3808.13	2	1139.53	0	-8.07937	3002.36	4613.9	41	0.671882	0.155619
C12ORF57	6511.64	2	1409.64	0	0	5514.87	7508.4	32	1	5423.08	2	83.944	0	-2.16532	5363.72	5482.44	40.5	0.832829	0.60739	5889.27	2	690.376	0	-5.13581e-05	5401.1	6377.44	62.5	0.904422	0.999988	5261.52	2	363.155	0	-1.06862	5004.73	5518.31	39	0.808018	0.781876	3807.05	2	1438.64	0	-5.52347	2789.78	4824.32	49	0.584654	0.280319
IGF2R	2345.74	2	401.259	0	0	2062	2629.47	42	1	2528.36	2	298.817	0	1.26252	2317.06	2739.65	35.5	1.07785	0.747736	2402.89	2	6.67793	0	5.13581e-05	2398.16	2407.61	43.5	1.02436	0.999988	2269.79	2	318.874	0	-0.278472	2044.31	2495.26	38.5	0.967623	0.937892	3802.77	2	1073.06	0	4.85481	3044.01	4561.54	40.5	1.62114	0.326979
KLF6	1715.8	2	284.784	0	0	1514.43	1917.17	40	1	1294.45	2	38.4391	0	-14.8233	1267.27	1321.63	39	0.754431	0.032936	1814.66	2	68.6212	0	5.13581e-05	1766.14	1863.19	39.25	1.05762	0.999988	1314.85	2	63.3568	0	-12.0313	1270.05	1359.65	39.75	0.766318	0.0626429	3787.22	2	791.01	0	20.3333	3227.89	4346.55	37	2.20726	0.00926118
RHOBTB3	1795.59	2	41.7626	0	0	1766.06	1825.12	54	1	1841.37	2	182.119	0	0.758206	1712.59	1970.14	46	1.0255	0.839807	1869.26	2	200.175	0	5.13581e-05	1727.71	2010.8	47.5	1.04103	0.999988	1712.33	2	276.544	0	-0.483839	1516.79	1907.88	49.5	0.953633	0.894574	3787.07	2	653.418	0	25.2279	3325.04	4249.11	46	2.1091	0.00300059
ITGB1	2983.62	2	696.218	0.00235452	0	2491.32	3475.92	36.75	1	4180.42	2	41.8351	0.00316099	6.21178	4150.84	4210	42.25	1.40112	0.239234	3475.99	2	97.9264	0.00254902	5.13581e-05	3406.75	3545.24	43.9167	1.16503	0.999988	4393.4	2	173.456	0.000437123	6.85473	4270.74	4516.05	43.5	1.47251	0.206313	3783.03	2	400.72	0.000508789	1.66856	3499.68	4066.38	38.4167	1.26793	0.680995
HCFC1	5337.01	2	256.645	0	0	5155.54	5518.49	52.5	1	5058.09	2	569.451	0	-1.50258	4655.43	5460.75	52	0.947738	0.707525	5089.58	2	382.312	0	-5.13581e-05	4819.24	5359.91	48	0.953638	0.999988	4885.78	2	722.985	0	-0.638193	4374.55	5397.01	41	0.915452	0.863338	3778.22	2	346.766	0	-13.1792	3533.02	4023.42	41.5	0.707928	0.0480925
NDUFS8	6473.09	2	466.719	0	0	6143.07	6803.11	45	1	6468.37	2	5.37511	0	-0.0272296	6464.57	6472.17	38.5	0.999271	0.99375	6048.39	2	516.256	0	-5.13581e-05	5683.34	6413.44	40.5	0.934389	0.999988	6753.79	2	55.2621	0	0.616734	6714.71	6792.86	41	1.04336	0.867614	3776.25	2	842.547	0	-28.4784	3180.48	4372.02	39.5	0.583376	0.00141958
TMSL8	10418	2	490.817	0	0	10071	10765.1	44	1	7783.32	2	441.501	0	-53.1681	7471.14	8095.51	42	0.7471	4.82158e-06	10942.1	2	1320.18	0	5.13581e-05	10008.6	11875.6	40	1.0503	0.999988	7952.22	2	525.364	0	-38.1727	7580.73	8323.71	38	0.763312	0.00015231	3766.82	2	3188.43	0	-14.586	1512.26	6021.37	49.5	0.361566	0.0347855
NDUFA12	4598.01	2	372.219	0	0	4334.81	4861.2	44.5	1	4933.84	2	153.274	0	2.19136	4825.46	5042.22	49	1.07304	0.60376	5035.23	2	188.716	0	5.13581e-05	4901.79	5168.67	42	1.09509	0.999988	5116.09	2	28.5322	0	2.83272	5095.91	5136.27	43	1.11268	0.520869	3765.11	2	1122.91	0	-1.54043	2971.09	4559.12	50.5	0.818856	0.701385
NDUFAB1	5638.35	2	76.2441	0	0	5584.43	5692.26	38.5	1	6020.5	2	258.303	0	2.46498	5837.85	6203.15	50	1.06778	0.566894	5487.38	2	128.447	0	-5.13581e-05	5396.55	5578.2	48	0.973225	0.999988	5956.02	2	640.129	0	0.60218	5503.39	6408.66	53	1.05634	0.870526	3756.9	2	1218.06	0	-7.20178	2895.61	4618.2	43	0.666313	0.190468
PGRMC2	2990.48	2	234.848	0	0	2824.42	3156.54	44	1	3040.06	2	181.132	0	0.562635	2911.98	3168.14	43.5	1.01658	0.878489	3626.46	2	385.981	0	5.13581e-05	3353.53	3899.39	38.5	1.21267	0.999988	3447.51	2	86.243	0	6.78822	3386.53	3508.49	47	1.15283	0.209497	3753.93	2	293.832	0	2.65342	3546.15	3961.7	34	1.25529	0.542822
ARPC1A	4973.01	2	222.498	0	0	4815.68	5130.34	36.5	1	4200.33	2	82.1167	0	-20.9356	4142.27	4258.4	45.5	0.844626	0.00806189	4420.71	2	387.572	0	-5.13581e-05	4146.65	4694.76	43.5	0.88894	0.999988	3809.39	2	184.773	0	-48.36	3678.74	3940.05	49	0.766013	1.45882e-05	3733.48	2	514.155	0	-8.17714	3369.92	4097.05	47	0.750749	0.152155
CRKL	5625.23	2	335.406	0	0	5388.06	5862.4	35.5	1	5273.73	2	61.8509	0	-2.31164	5229.99	5317.47	37	0.937514	0.587268	5799.15	2	73.6778	0	5.13581e-05	5747.05	5851.25	42	1.03092	0.999988	4823.46	2	276.256	0	-10.0305	4628.11	5018.8	49	0.857469	0.0993008	3731.19	2	532.225	0	-19.4034	3354.85	4107.53	40.5	0.663295	0.0114725
NBPF10	1813.62	2	628.679	0	0	1369.07	2258.16	27.5	1	1570.98	2	460.618	0	-1.0778	1245.28	1896.69	27	0.866215	0.780226	1892.59	2	32.4915	0	5.13581e-05	1869.61	1915.56	32.5	1.04354	0.999988	1613.57	2	255.531	0	-0.498062	1432.88	1794.26	28	0.889698	0.891649	3730.76	2	1083.44	0	7.51018	2964.65	4496.87	28.5	2.05709	0.177411
PRDX3	5069.94	2	693.599	0	0	4579.49	5560.39	41	1	6558.16	2	115.252	0	12.5626	6476.66	6639.65	39.5	1.29354	0.0554299	5690.48	2	676.175	0	5.13581e-05	5212.35	6168.61	42.5	1.12239	0.999988	6424.43	2	415.459	0	7.89389	6130.65	6718.2	41.5	1.26716	0.162409	3724.38	2	1076.88	0	-3.07327	2962.91	4485.85	32	0.7346	0.492802
SMARCC1	5357.46	2	418.272	0	0	5061.7	5653.22	40	1	5283.61	2	314.283	0	-0.463631	5061.38	5505.85	47.5	0.986216	0.898746	5189.61	2	498.115	0	-5.13581e-05	4837.39	5541.84	51	0.968671	0.999988	5182.2	2	3.66052	0	-0.570021	5179.61	5184.79	43.5	0.967287	0.876996	3718.75	2	127.813	0	-12.8973	3628.37	3809.13	49	0.694125	0.0513184
MXD4	3315.23	2	257.486	0	0	3133.16	3497.3	36	1	1938.01	2	32.4941	0	-101.507	1915.03	1960.98	32.5	0.584576	7.06836e-11	3391.86	2	99.8958	0	5.13581e-05	3321.22	3462.5	39	1.02311	0.999988	1925.41	2	172.588	0	-76.1164	1803.37	2047.45	33	0.580777	2.44546e-08	3703.94	2	370.642	0	1.16608	3441.85	3966.02	39.5	1.11725	0.764525
FLJ10154	5477.27	2	146.922	0	0	5373.38	5581.16	38.5	1	4611.58	2	3.43366	0	-21.8668	4609.16	4614.01	43	0.84195	0.00650613	5353.27	2	597.4	0	-5.13581e-05	4930.84	5775.69	52	0.977361	0.999988	5112	2	501.627	0	-0.651786	4757.29	5466.7	45	0.933311	0.86064	3701.71	2	1433.81	0	-4.34742	2687.85	4715.57	45.5	0.675831	0.367501
NDUFB11	5654.38	2	738.68	0	0	5132.06	6176.71	45	1	4877.07	2	81.1053	0	-2.58508	4819.72	4934.42	34.5	0.862529	0.551431	5416.41	2	984.163	0	-5.13581e-05	4720.5	6112.31	43	0.957913	0.999988	4479.68	2	7.91947	0	-6.19479	4474.08	4485.28	40	0.79225	0.240171	3696.06	2	1278.09	0	-5.38249	2792.31	4599.8	40.5	0.653663	0.289568
ERH	5399.92	2	615.974	0	0	4964.36	5835.48	30	1	5927.15	2	158.304	0	2.19697	5815.21	6039.09	40	1.09764	0.602981	6153.94	2	830.878	0	5.13581e-05	5566.42	6741.46	32	1.13964	0.999988	6017.61	2	198.309	0	1.26384	5877.39	6157.84	41.5	1.11439	0.747509	3692.85	2	1455.52	0	-3.29394	2663.65	4722.06	34.5	0.683872	0.468389
ADSL	7005.8	2	345.082	0	0	6761.79	7249.81	52.5	1	9267.76	2	182.027	0	72.6731	9139.05	9396.47	49	1.32287	5.40375e-08	7315.61	2	570.352	0	5.13581e-05	6912.31	7718.91	54	1.04422	0.999988	8424.63	2	450.923	0	19.7206	8105.78	8743.48	46	1.20252	0.0106646	3692.07	2	732.312	0	-62.5129	3174.25	4209.9	47	0.527002	5.60671e-07
ANXA2P1	1237.86	2	158.658	0	0	1125.67	1350.05	40.5	1	827.113	2	199.647	0	-7.19132	685.941	968.285	43.5	0.66818	0.190927	1287.97	2	126.464	0	5.13581e-05	1198.54	1377.39	48.5	1.04048	0.999988	1092.54	2	119.814	0	-0.724168	1007.82	1177.26	38	0.882601	0.846415	3691.45	2	432.816	0	40.335	3385.4	3997.5	43.5	2.98212	9.25755e-05
ATP9A	2590.99	2	261.127	0	0	2406.35	2775.64	37.5	1	1797.08	2	273.667	0	-13.9538	1603.57	1990.59	37	0.693587	0.0402361	2570.67	2	23.2243	0	-5.13581e-05	2554.25	2587.09	28.5	0.992157	0.999988	1875.38	2	440.303	0	-4.87366	1564.03	2186.72	36.5	0.723806	0.325563	3688.3	2	1473.17	0	1.60351	2646.61	4730	38	1.42351	0.691273
SLC39A1	3805.94	2	53.1938	0	0	3768.33	3843.55	34.5	1	3513.71	2	391.823	0	-2.02382	3236.65	3790.77	41.5	0.923218	0.627507	3750.77	2	344.109	0	-5.13581e-05	3507.45	3994.09	46.5	0.985504	0.999988	3553.12	2	51.8668	0	-1.47901	3516.45	3589.8	36.5	0.933573	0.711375	3684.22	2	406.561	0	-0.393702	3396.74	3971.7	33	0.968019	0.913334
SERPINH1	3920.46	2	162.186	0	0	3805.78	4035.15	45	1	4445.73	2	272.114	0	6.45066	4253.32	4638.14	37.5	1.13398	0.22643	3863.1	2	337.002	0	-5.13581e-05	3624.8	4101.4	34.5	0.985368	0.999988	4185.65	2	162.723	0	1.30146	4070.59	4300.72	40	1.06764	0.741061	3680.86	2	779.117	0	-0.738164	3129.95	4231.78	34.5	0.938885	0.843691
RRAGA	4167.86	2	5.98557	0	0	4163.63	4172.1	45	1	3847.07	2	50.2772	0	-3.44929	3811.52	3882.63	42	0.923033	0.45193	4350.47	2	374.062	0	5.13581e-05	4085.96	4614.97	40	1.04381	0.999988	3610.07	2	400.089	0	-3.33056	3327.17	3892.98	38.5	0.866169	0.464456	3678.76	2	955.005	0	-1.162	3003.47	4354.05	36	0.882648	0.765243
S100A11	1471.17	2	166.324	0	0	1353.57	1588.78	49	1	1447.8	2	152.71	0	-0.332338	1339.82	1555.79	49.5	0.984114	0.926331	1440.94	2	119.916	0	-5.13581e-05	1356.15	1525.74	54.5	0.979451	0.999988	1441.87	2	98.0393	0	-0.283106	1372.55	1511.2	47	0.980083	0.936892	3678.39	2	704.738	0	32.2189	3180.07	4176.72	47	2.50031	0.000599939
C16ORF61	3816.26	2	274.57	0	0	3622.11	4010.41	36	1	4264.81	2	144.485	0	4.91293	4162.65	4366.98	49	1.11754	0.322631	3934.65	2	61.2617	0	5.13581e-05	3891.33	3977.97	50	1.03102	0.999988	4348.95	2	275.294	0	4.61702	4154.28	4543.61	50	1.13958	0.345381	3678.14	2	660.104	0	-0.436328	3211.38	4144.9	41.5	0.963808	0.904414
CDV3	2164.55	2	379.599	0	0	1896.13	2432.97	37.25	1	2067.96	2	118.443	0	-0.973991	1984.21	2151.71	37.75	0.955376	0.7991	2407.88	2	59.0215	0	5.13581e-05	2366.14	2449.61	42.75	1.11242	0.999988	2230.56	2	112.421	0	0.30998	2151.06	2310.05	43.75	1.03049	0.931112	3667.91	2	221.498	0	11.5551	3511.28	3824.53	41.75	1.69454	0.069902
CNIH4	3889.61	2	286.23	0	0	3687.22	4092.01	38	1	3963.1	2	147.923	0	0.76613	3858.5	4067.7	41.5	1.01889	0.838276	3892.77	2	90.0296	0	5.13581e-05	3829.11	3956.43	36	1.00081	0.999988	4276.66	2	60.9666	0	2.34592	4233.55	4319.77	50.5	1.09951	0.582651	3662.93	2	462.367	0	-0.72518	3335.99	3989.87	45.5	0.941721	0.846217
PON2	3668.01	2	305.114	0	0	3452.27	3883.76	46.5	1	2632.91	2	55.8163	0	-36.7309	2593.44	2672.38	38.5	0.717802	0.000212282	3526.73	2	265.414	0	-5.13581e-05	3339.05	3714.41	45	0.961482	0.999988	3097.82	2	539.477	0	-1.31665	2716.35	3479.28	46.5	0.844549	0.738474	3654.11	2	711.339	0	-0.0410025	3151.11	4157.1	44	0.996209	0.990603
APEX1	7250.67	2	694.513	0	0	6759.57	7741.76	44.5	1	7342.99	2	344.727	0	0.315906	7099.23	7586.75	50	1.01273	0.929843	7222.95	2	0.713419	0	0	7222.45	7223.46	41.5	0.996178	1	7008.14	2	496.131	0	-0.453655	6657.32	7358.96	44.75	0.966551	0.900813	3649.23	2	1258.45	0	-21.4116	2759.36	4539.09	35.25	0.503295	0.00722501
BGN	11687.7	2	1717.38	0	0	10473.3	12902	50	1	17724.9	2	2748.75	0	10.4541	15781.2	19668.5	40.5	1.51655	0.0900714	14563.6	2	2248.54	0	5.13581e-05	12973.7	16153.6	44	1.24607	0.999988	17703	2	5433.47	0	2.08572	13861	21545.1	40.5	1.51468	0.618626	3646.33	2	1442.5	0	-48.3277	2626.33	4666.34	37.5	0.311982	1.4697e-05
MAD2L2	7329.67	2	394.87	0	0	7050.45	7608.89	36	1	8402.87	2	20.9773	0	13.5738	8388.04	8417.71	35	1.14642	0.0439157	6569.04	2	725.324	0	-5.13581e-05	6056.16	7081.92	31	0.896226	0.999988	7513.95	2	140.293	0	0.55961	7414.74	7613.15	38	1.02514	0.879101	3642.79	2	1071.23	0	-38.6358	2885.32	4400.27	36.5	0.496993	0.000136906
BRD2	3838.83	2	19.8028	0	0	3824.83	3852.84	39.5	1	3032.8	2	16.1627	0	-42.2231	3021.38	3044.23	39	0.790033	5.99362e-05	3605.95	2	185.738	0	-5.13581e-05	3474.62	3737.29	39.5	0.939336	0.999988	3052.54	2	92.2474	0	-34.4968	2987.31	3117.77	40	0.795173	0.000355075	3639.13	2	403.58	0	-0.670608	3353.76	3924.5	47.5	0.947978	0.856918
NES	2724.91	2	456.676	0	0	2401.99	3047.83	44.5	1	2042.87	2	60.1005	0	-5.72714	2000.37	2085.37	52.5	0.749701	0.267477	2567.36	2	423.61	0	-5.13581e-05	2267.82	2866.89	55.5	0.94218	0.999988	2100.68	2	182.363	0	-3.73481	1971.73	2229.63	46	0.770917	0.423174	3628.56	2	90.4311	0	3.18014	3564.61	3692.5	53.5	1.33163	0.480824
CHCHD2	4800.88	2	85.0555	0	0	4740.73	4861.02	36	1	5397.38	2	74.5167	0	9.57083	5344.69	5450.07	46	1.12425	0.110387	4685.44	2	318.08	0	-5.13581e-05	4460.52	4910.35	30.5	0.975955	0.999988	5311.7	2	413.786	0	2.08339	5019.1	5604.29	40.5	1.1064	0.618958	3620.1	2	1362.88	0	-1.97872	2656.39	4583.8	34.5	0.754049	0.634057
POLE3	5225.2	2	101.006	0	0	5153.78	5296.62	45	1	5472.16	2	268.749	0	1.99671	5282.12	5662.19	39.5	1.04726	0.631436	5161.27	2	253.32	0	-5.13581e-05	4982.14	5340.39	44.5	0.987764	0.999988	5440.72	2	175.354	0	0.628943	5316.72	5564.71	43.5	1.04125	0.865178	3619.85	2	987.121	0	-7.92878	2921.85	4317.85	42	0.692768	0.16111
TXNRD1	1005.9	2	120.022	0	0	921.029	1090.77	36.75	1	1092.36	2	5.08572	0	0.623515	1088.76	1095.95	37.25	1.08595	0.86626	1111.33	2	101.608	0	5.13581e-05	1039.48	1183.17	40.25	1.10481	0.999988	983.681	2	23.1331	0	-3.65929	967.323	1000.04	35.25	0.977913	0.430597	3614.29	2	846.166	0	32.3554	3015.97	4212.62	34.75	3.5931	0.00058138
RUSC1	4216.24	2	63.0792	0	0	4171.64	4260.85	51	1	3531.12	2	187.5	0	-18.4541	3398.54	3663.7	45	0.837503	0.0142753	3982.2	2	307.981	0	-5.13581e-05	3764.42	4199.97	49	0.944489	0.999988	3525.28	2	170.821	0	-20.014	3404.49	3646.07	48	0.836119	0.00996773	3609.52	2	1095.34	0	-1.2269	2834.99	4384.04	47.5	0.856098	0.753894
DDOST	4393.95	2	610.497	0	0	3962.26	4825.64	32.5	1	4195.56	2	92.9808	0	-1.08463	4129.81	4261.31	27.5	0.954849	0.779	3974.44	2	559.396	0	-5.13581e-05	3578.89	4369.99	33	0.904526	0.999988	4344.56	2	97.5782	0	-0.148219	4275.56	4413.56	32	0.988759	0.966447	3605.76	2	428.808	0	-1.93267	3302.55	3908.97	27	0.820619	0.640815
LY6E	1456.79	2	204.944	0	0	1311.87	1601.7	32.5	1	1212.05	2	263.437	0	-2.14133	1025.78	1398.33	31	0.832004	0.610755	1332.49	2	500.513	0	-5.13581e-05	978.571	1686.4	39.5	0.914676	0.999988	1193.27	2	73.068	0	-3.19072	1141.6	1244.93	40.5	0.819109	0.479654	3602.98	2	15.8292	0	30.7574	3591.79	3614.18	39	2.47324	0.000839962
AKR1B1	4335.29	2	201.404	0	0	4192.87	4477.7	39	1	4972.19	2	183.111	0	14.0823	4842.71	5101.67	43	1.14691	0.0390631	4093.35	2	180.21	0	-5.13581e-05	3965.92	4220.77	45.5	0.944192	0.999988	4401.23	2	410.54	0	0.265868	4110.94	4691.53	50	1.01521	0.940618	3600.92	2	39.4808	0	-2.66074	3573.01	3628.84	46	0.830607	0.541909
HDAC1	6247.45	2	810.945	0	0	5674.03	6820.88	39.5	1	6072.38	2	152.924	0	-0.70567	5964.24	6180.51	39	0.971976	0.850028	6273.46	2	475.694	0	5.13581e-05	5937.1	6609.83	39.5	1.00416	0.999988	5871.63	2	126.249	0	-0.601576	5782.36	5960.9	35.5	0.939844	0.870648	3600.8	2	881.191	0	-17.0648	2977.7	4223.89	38.5	0.576362	0.0196573
VPS29	3155.57	2	400.366	0	0	2872.47	3438.67	37.5	1	3539.15	2	395.455	0	2.04549	3259.52	3818.78	42.5	1.12156	0.624382	3521.1	2	92.6611	0	5.13581e-05	3455.58	3586.62	37	1.11584	0.999988	3675.47	2	28.4806	0	3.02579	3655.34	3695.61	36	1.16476	0.49822	3600.44	2	843.047	0	1.12967	3004.32	4196.57	34	1.14098	0.770962
RPL13A	6131.12	2	953.636	0	0	5456.8	6805.44	33.5	1	5682.6	2	405.167	0	-1.47641	5396.11	5969.1	36.5	0.926846	0.711802	6203.62	2	846.071	0	5.13581e-05	5605.35	6801.88	29.5	1.01182	0.999988	5563.56	2	388.163	0	-0.625174	5289.09	5838.03	46	0.907429	0.86593	3599.8	2	780.502	0	-14.5389	3047.91	4151.7	36.5	0.587136	0.0351646
XRCC6	6513.77	2	607.077	0	0	6084.5	6943.04	46	1	6532.15	2	237.437	0	0.0863018	6364.26	6700.05	53.5	1.00282	0.980324	5795.14	2	946.905	0	-5.13581e-05	5125.57	6464.7	49.5	0.889675	0.999988	5763.26	2	674.618	0	-0.981064	5286.23	6240.28	47.5	0.88478	0.797799	3598.13	2	718.894	0	-35.3485	3089.79	4106.46	47	0.552388	0.000291841
LSM7	5648.74	2	753.533	0	0	5115.91	6181.57	51.5	1	5358.83	2	346.377	0	-1.21169	5113.91	5603.76	40	0.948678	0.756538	5121.73	2	447.408	0	-5.13581e-05	4805.37	5438.1	45	0.906704	0.999988	5027.37	2	51.7085	0	-0.854541	4990.81	5063.93	42.5	0.889999	0.821383	3597.27	2	1106.75	0	-7.52946	2814.68	4379.85	43.5	0.636827	0.176626
TOMM40	5693.78	2	255.902	0	0	5512.83	5874.73	44.5	1	6058.94	2	360.59	0	2.17767	5803.96	6313.91	37.5	1.06413	0.605666	4991.7	2	72.7626	0	-3.74037	4940.25	5043.15	33	0.876695	0.422632	5858.4	2	295.957	0	0.582197	5649.13	6067.67	42.5	1.02891	0.874541	3594.13	2	257.298	0	-27.0971	3412.19	3776.07	33.5	0.631239	0.00195115
POLR2F	5818.83	2	292.377	0	0	5612.09	6025.57	44	1	5263.02	2	315.995	0	-3.95439	5039.58	5486.46	46.5	0.904481	0.40231	5302.38	2	123.248	0	-5.13581e-05	5215.23	5389.53	42	0.911245	0.999988	5318.33	2	71.3815	0	-3.63674	5267.86	5368.81	43	0.913987	0.432838	3593.32	2	558.444	0	-30.4417	3198.44	3988.2	44	0.617533	0.000903302
DDX48	5222.17	2	57.1439	0	0	5181.76	5262.57	44.5	1	5486.65	2	130.688	0	2.15792	5394.24	5579.07	36.5	1.05065	0.608426	4954.86	2	126.559	0	-5.13581e-05	4865.37	5044.35	45	0.948813	0.999988	5153.11	2	105.61	0	-0.346397	5078.44	5227.79	36.5	0.986777	0.923337	3574.71	2	996.22	0	-8.24836	2870.27	4279.14	35	0.684525	0.14968
NDUFA8	4348.53	2	484.879	0	0	4005.67	4691.39	31.5	1	5157.18	2	180.763	0	6.40333	5029.36	5285	30	1.18596	0.228911	4702.28	2	313.619	0	5.13581e-05	4480.51	4924.04	33.5	1.08135	0.999988	4896.23	2	40.3781	0	1.82492	4867.68	4924.78	32.5	1.12595	0.656914	3572.68	2	546.077	0	-2.22008	3186.55	3958.82	35	0.821584	0.59978
ARMET	5467.49	2	618.321	0	0	5030.27	5904.7	38	1	5705.85	2	100.618	0	1.25218	5634.7	5776.99	28.5	1.0436	0.749518	5270.86	2	249.748	0	-5.13581e-05	5094.26	5447.46	35	0.964037	0.999988	5818.43	2	271.776	0	0.616734	5626.26	6010.61	38.5	1.06419	0.867614	3570.14	2	214.72	0	-14.1089	3418.31	3721.97	31.5	0.652976	0.0388248
REXO2	3159.18	2	149.269	0	0	3053.63	3264.73	47	1	4805.53	2	153.399	0	348.835	4697.06	4914	44.5	1.52113	1.30761e-35	3267.11	2	95.9109	0	5.13581e-05	3199.3	3334.93	44	1.03417	0.999988	5185.35	2	137.362	0	347.436	5088.22	5282.48	38.5	1.64136	1.8045e-35	3568.62	2	135.711	0	1.27591	3472.66	3664.58	36.5	1.1296	0.745434
PACSIN2	3110.8	2	373.491	0	0	2846.71	3374.9	52	1	2953.02	2	135.623	0	-1.36051	2857.12	3048.92	42.5	0.949279	0.731054	3028.55	2	59.1256	0	-5.13581e-05	2986.75	3070.36	52.5	0.97356	0.999988	2928.25	2	116.805	0	-0.606775	2845.66	3010.84	50.5	0.941316	0.869606	3568.54	2	446.811	0	1.2815	3252.6	3884.48	38.5	1.14714	0.744475
GMFB	4033.04	2	101.307	0	0	3961.4	4104.67	36.5	1	3852.27	2	274.727	0	-1.73212	3658.01	4046.53	45.5	0.955179	0.671101	4218.04	2	106.289	0	5.13581e-05	4142.88	4293.2	32.5	1.04587	0.999988	4182.23	2	76.7481	0	0.616734	4127.96	4236.49	33	1.03699	0.867614	3558.22	2	483.603	0	-1.41865	3216.26	3900.18	32	0.882268	0.721332
C20ORF43	3713.17	2	129.502	0	0	3621.59	3804.74	39	1	3433	2	13.4658	0	-3.26453	3423.48	3442.52	49	0.924547	0.471571	3511.51	2	38.3628	0	-5.13581e-05	3484.39	3538.64	40.5	0.945692	0.999988	3346.18	2	64.4107	0	-5.28571	3300.64	3391.73	34.5	0.901167	0.296093	3558.12	2	751.767	0	-0.490965	3026.54	4089.7	36	0.958244	0.893107
SNHG5	4759.8	2	864.656	0	0	4148.4	5371.21	33.5	1	5401.12	2	46.0544	0	2.1122	5368.55	5433.68	40.5	1.13474	0.614865	5304.75	2	378.984	0	5.13581e-05	5036.77	5572.73	29.5	1.11449	0.999988	5830.63	2	598.64	0	1.85034	5407.33	6253.94	37.5	1.22497	0.65308	3556.93	2	1055.63	0	-2.09841	2810.49	4303.37	32.5	0.747285	0.616822
EBNA1BP2	3884.8	2	57.7813	0	0	3843.95	3925.66	38	1	4451.23	2	304.639	0	6.50634	4235.81	4666.64	38	1.1458	0.223546	3790.49	2	192.068	0	-5.13581e-05	3654.68	3926.31	35	0.975724	0.999988	4545.78	2	92.7195	0	15.2949	4480.21	4611.34	41	1.17014	0.0295468	3548.29	2	290.154	0	-1.10596	3343.12	3753.46	49.5	0.913378	0.775183
CSNK2B	4606.18	2	73.3688	0	0	4554.3	4658.06	40	1	4633.94	2	106.567	0	0.287915	4558.59	4709.3	40.5	1.00603	0.935855	4165.42	2	635.416	0	-5.13581e-05	3716.11	4614.73	49	0.904312	0.999988	4529.38	2	333.064	0	-0.346397	4293.87	4764.9	52.5	0.983328	0.923337	3547.02	2	708.262	0	-6.28022	3046.2	4047.84	42.5	0.770058	0.235493
MAPK6	3502.17	2	253.885	0	0	3322.65	3681.7	52	1	3582.79	2	198.588	0	0.856849	3442.36	3723.21	44.5	1.02302	0.820947	3740.85	2	223.831	0	5.13581e-05	3582.58	3899.12	34	1.06815	0.999988	3601.46	2	334.488	0	0.425622	3364.94	3837.97	34.5	1.02835	0.906646	3544.35	2	558.889	0	0.13406	3149.15	3939.54	44	1.01204	0.969603
PSMB5	4899.95	2	293.428	0	0	4692.47	5107.44	43	1	5150.6	2	316.481	0	1.89106	4926.82	5374.39	40	1.05115	0.646985	4915	2	654.347	0	5.13581e-05	4452.31	5377.7	35.5	1.00307	0.999988	5243.11	2	372.17	0	0.719293	4979.95	5506.27	40.5	1.07003	0.847365	3542.97	2	689.354	0	-10.7469	3055.53	4030.42	44.5	0.723063	0.0841989
MRPL37	5224.94	2	317.865	0	0	5000.18	5449.71	42	1	5515.98	2	541.599	0	1.56919	5133.01	5898.94	36.5	1.0557	0.696756	4917.33	2	440.768	0	-5.13581e-05	4605.66	5229	32.5	0.941125	0.999988	5390.38	2	54.0051	0	0.58811	5352.2	5428.57	31.5	1.03166	0.873351	3539.77	2	512.735	0	-16.8518	3177.21	3902.32	32	0.677474	0.0206451
MLC1SA	5892.14	2	735.425	0	0	5372.12	6412.17	42	1	5109.48	2	121.474	0	-2.61513	5023.58	5195.37	35.5	0.867168	0.54763	5591.06	2	447.899	0	-5.13581e-05	5274.35	5907.77	49.5	0.948901	0.999988	5200.74	2	76.4329	0	-1.18787	5146.7	5254.79	41.5	0.882657	0.760699	3537.49	2	1462.63	0	-6.53145	2503.26	4571.73	40.5	0.600374	0.222257
LPP	1446.5	2	367.395	0	0	1186.71	1706.29	38.5	1	1655.35	2	408.324	0	1.30854	1366.62	1944.08	32.5	1.14438	0.739854	1619.7	2	155.552	0	5.13581e-05	1509.71	1729.69	33	1.11974	0.999988	1895.05	2	29.0029	0	3.00716	1874.55	1915.56	29	1.3101	0.500362	3532.79	2	1286.59	0	7.83267	2623.04	4442.55	29.5	2.44231	0.164715
IDH1	5499.5	2	198.005	0	0	5359.49	5639.51	41	1	6285.6	2	540.931	0	4.06892	5903.1	6668.09	46.5	1.14294	0.391839	5817.24	2	273.284	0	5.13581e-05	5624	6010.48	43.5	1.05778	0.999988	5815.36	2	452.351	0	0.638193	5495.5	6135.22	41.5	1.05743	0.863338	3532.2	2	659.896	0	-24.5486	3065.58	3998.82	49	0.642276	0.00350865
EIF3S2	4384.11	2	191.37	0	0	4248.79	4519.43	45.5	1	5118.84	2	111.455	0	18.838	5040.03	5197.65	42	1.16759	0.0130676	4593.95	2	35.9224	0	5.13581e-05	4568.55	4619.35	49.5	1.04786	0.999988	5232.77	2	38.5968	0	20.2734	5205.48	5260.07	53.5	1.19358	0.0093899	3528.09	2	626.888	0	-3.97357	3084.81	3971.36	45	0.804743	0.400537
MAMDC2	489.949	2	3.12752	0	0	487.738	492.161	43	1	428.985	2	0.00446355	0	-5.99789	428.982	428.988	32.5	0.875571	0.25131	655.521	2	68.9656	0	4.23958	606.755	704.287	26.5	1.33794	0.37674	437.323	2	133.125	0	-0.580003	343.19	531.457	39	0.892589	0.874983	3526.66	2	2200	0	5.91048	1971.03	5082.3	37.5	7.19802	0.25642
EIF3S9	5473.78	2	26.4081	0	0	5455.11	5492.46	38.1667	1	5709.63	2	24.0135	0	1.56585	5692.65	5726.61	42.6667	1.04309	0.697292	4996.11	2	13.0807	0	-5.13581e-05	4986.86	5005.36	40.6667	0.912734	0.999988	5505.7	2	423.538	0	0.0753069	5206.22	5805.19	43	1.00583	0.982809	3524.17	2	81.8758	0	-15.6061	3466.27	3582.06	44.3333	0.643827	0.0275039
RHEB	3600.22	2	74.6013	0	0	3547.47	3652.97	42.5	1	4157.33	2	176.414	0	14.8127	4032.58	4282.07	30.5	1.15474	0.033016	3839.12	2	237.708	0	5.13581e-05	3671.04	4007.21	48	1.06636	0.999988	4129.48	2	14.1104	0	11.0274	4119.5	4139.46	42	1.14701	0.0789327	3523.53	2	505.264	0	-0.258114	3166.25	3880.8	40	0.978698	0.942299
SRF	4085.74	2	468.009	0	0	3754.81	4416.68	48.5	1	3863.61	2	163.81	0	-1.52099	3747.78	3979.44	34.5	0.945633	0.704532	3949.78	2	412.161	0	-5.13581e-05	3658.34	4241.22	38	0.966723	0.999988	3607.21	2	53.3531	0	-1.48949	3569.49	3644.94	40	0.882878	0.709661	3523.02	2	66.2802	0	-1.47256	3476.15	3569.88	51.5	0.862271	0.712433
CSTB	3718.97	2	381.685	0	0	3449.08	3988.86	47	1	4200.17	2	23.461	0	3.18439	4183.58	4216.76	39.5	1.12939	0.480353	3763.89	2	305.231	0	5.13581e-05	3548.06	3979.72	35	1.01208	0.999988	3958.54	2	123.338	0	0.625314	3871.32	4045.75	47.5	1.06442	0.865902	3521.74	2	400.054	0	-0.62228	3238.86	3804.62	45	0.946968	0.866507
RHOC	2088.46	2	199.553	0	0	1947.35	2229.56	38.75	1	2020.77	2	172.129	0	-0.476921	1899.06	2142.49	36.75	0.96759	0.896	2141.84	2	17.9654	0	0	2129.13	2154.54	39.25	1.02556	1	2269.7	2	145.123	0	1.02283	2167.08	2372.31	41.25	1.08678	0.790163	3502.77	2	304.254	0	13.131	3287.63	3717.91	40.5	1.6772	0.04863
EIF3S3	5493.78	2	121.624	0	0	5407.78	5579.78	45.5	1	4937.89	2	58.9512	0	-7.06283	4896.21	4979.58	41	0.898815	0.19666	5243.62	2	387.149	0	-5.13581e-05	4969.87	5517.38	44	0.954465	0.999988	4979.58	2	385.809	0	-2.17842	4706.77	5252.39	48.5	0.906403	0.605562	3500.86	2	820.412	0	-18.5077	2920.75	4080.98	36	0.637241	0.0141003
ATIC	5379.11	2	301.643	0	0	5165.81	5592.4	44	1	5882.95	2	310.167	0	3.24395	5663.62	6102.27	45	1.09367	0.47381	5120.71	2	565.16	0	-5.13581e-05	4721.08	5520.34	40.5	0.951962	0.999988	5797.53	2	200.043	0	1.82927	5656.07	5938.98	39.5	1.07779	0.656255	3496.54	2	185.872	0	-22.3236	3365.11	3627.97	33.5	0.650022	0.00585651
ITGB5	4122.44	2	321.422	0	0	3895.16	4349.72	45.25	1	4341.69	2	3.0378	0	2.07424	4339.55	4343.84	44.25	1.05319	0.620264	4105.26	2	484.732	0	0	3762.51	4448.02	47.5	0.995834	1	4479.56	2	345.867	0	1.25261	4234.99	4724.12	44.5	1.08663	0.749443	3494.56	2	571.413	0	-1.7809	3090.51	3898.61	41	0.847693	0.663606
PUM1	4116.94	2	363.486	0	0	3859.92	4373.97	47.75	1	4030.15	2	668.02	0	-0.339663	3557.79	4502.51	42.75	0.978919	0.92477	4138.09	2	4.05271	0	0	4135.22	4140.95	44.25	1.00514	1	3758.97	2	103.059	0	-2.39235	3686.1	3831.84	47.75	0.913049	0.576455	3493.4	2	971.374	0	-1.2772	2806.53	4180.26	46.75	0.848542	0.745212
XPR1	3015.27	2	205.076	0	0	2870.26	3160.28	38	1	3424	2	539.779	0	2.09195	3042.32	3805.68	46.5	1.13555	0.617738	3284.26	2	496.911	0	5.13581e-05	2932.89	3635.63	35	1.08921	0.999988	3431.16	2	12.7129	0	6.65451	3422.18	3440.15	34	1.13793	0.216048	3491.52	2	522.071	0	1.44748	3122.36	3860.68	39.5	1.15795	0.716558
SMS	3075.72	2	216.178	0	0	2922.86	3228.58	44	1	4960.1	2	505.396	0	42.7897	4602.73	5317.46	38.5	1.61266	5.26051e-05	3314.12	2	275.724	0	5.13581e-05	3119.15	3509.09	28	1.07751	0.999988	4747.58	2	223.858	0	108.778	4589.29	4905.87	37	1.54356	1.32494e-11	3491.36	2	278.606	0	1.2836	3294.35	3688.36	38.5	1.13513	0.744115
ATP5J2	5389.44	2	294.269	0	0	5181.36	5597.52	47.25	1	5146.59	2	316.299	0	-1.52393	4922.93	5370.24	40	0.954939	0.704056	5017.21	2	336.908	0	-5.13581e-05	4778.98	5255.44	48.5	0.930934	0.999988	5162.05	2	192.215	0	-0.604843	5026.14	5297.97	49.25	0.957809	0.869993	3488.85	2	1141.14	0	-7.78879	2681.94	4295.75	38.5	0.647349	0.166388
PTOV1	5329.69	2	636.317	0	0	4879.75	5779.63	46.5	1	4066.12	2	281.502	0	-9.78597	3867.07	4265.17	43	0.762919	0.105052	4454.83	2	263.925	0	-5.13581e-05	4268.21	4641.46	39	0.835853	0.999988	3900.54	2	202.044	0	-14.3978	3757.67	4043.41	40	0.731851	0.0363264	3488.82	2	1102.29	0	-6.62345	2709.38	4268.25	38.5	0.6546	0.217598
PUNC	5765.32	2	427.027	0	0	5463.36	6067.27	47.5	1	4480.98	2	402.682	0	-15.4358	4196.24	4765.72	36.5	0.777229	0.0286036	5259.23	2	98.1686	0	-5.13581e-05	5189.81	5328.64	43	0.912218	0.999988	4471.19	2	988.135	0	-3.16367	3772.48	5169.91	50	0.775533	0.482651	3479.62	2	1344.61	0	-8.55233	2528.84	4430.41	38	0.603544	0.139562
PPP1R15A	2169.55	2	74.1467	0	0	2117.12	2221.98	36	1	1489.32	2	14.1515	0	-102.657	1479.31	1499.33	42	0.686464	5.42333e-11	2018.32	2	17.7681	0	-5.13581e-05	2005.76	2030.89	46	0.930295	0.999988	1521.3	2	66.5509	0	-82.3453	1474.24	1568.36	39	0.701205	5.82738e-09	3475.02	2	141.67	0	11.9764	3374.84	3575.19	42	1.60172	0.0634402
AMOT	875.314	2	69.691	0	0	826.035	924.593	40.5	1	746.014	2	40.2216	0	-6.7249	717.573	774.455	36	0.852281	0.212574	914.57	2	75.4541	0	5.13581e-05	861.216	967.924	49	1.04485	0.999988	739.097	2	43.2641	0	-7.21907	708.504	769.689	36	0.844379	0.189711	3474.72	2	350.231	0	53.8384	3227.07	3722.37	39.5	3.96969	4.13204e-06
TXNDC12	4500.37	2	341.538	0	0	4258.86	4741.87	46.5	1	5400.72	2	267.421	0	13.5934	5211.62	5589.81	45.5	1.20006	0.0437176	4371.03	2	136.54	0	-5.13581e-05	4274.49	4467.58	46.5	0.971261	0.999988	5434.61	2	625.65	0	4.09707	4992.21	5877.02	44	1.20759	0.389308	3470.04	2	237.448	0	-5.57681	3302.14	3637.94	43	0.771057	0.276898
CXX1	2856.62	2	119.534	0	0	2772.1	2941.14	47.5	1	2593.7	2	391.16	0	-1.96821	2317.11	2870.29	33.5	0.907962	0.635593	2802.22	2	161.378	0	-5.13581e-05	2688.11	2916.33	46.5	0.980956	0.999988	2633.67	2	131.543	0	-2.45268	2540.65	2726.68	37	0.921951	0.568503	3462.96	2	1186.72	0	1.17401	2623.82	4302.1	38	1.21226	0.763131
CCDC56	5398.77	2	377.559	0	0	5131.79	5665.74	45.5	1	4901.91	2	401.137	0	-2.31454	4618.26	5185.56	41.5	0.907968	0.586875	5264.85	2	354.928	0	-5.13581e-05	5013.87	5515.82	43.5	0.975194	0.999988	4812.88	2	159.89	0	-4.17225	4699.82	4925.94	46.5	0.891478	0.382626	3461.72	2	1186.24	0	-7.79749	2622.91	4300.52	51	0.641205	0.166055
HBXIP	3328.16	2	294.878	0	0	3119.65	3536.68	39	1	3742.58	2	496.361	0	2.10487	3391.6	4093.56	39.5	1.12452	0.615903	3495.38	2	47.6034	0	5.13581e-05	3461.72	3529.04	59.5	1.05024	0.999988	3868.5	2	63.6269	0	6.37853	3823.51	3913.49	58.5	1.16235	0.230222	3458.79	2	944.572	0	0.325248	2790.87	4126.7	50	1.03925	0.927844
POLR2G	4830.11	2	110.099	0	0	4752.26	4907.96	40.5	1	5289.6	2	20.191	0	4.99948	5275.32	5303.88	45.5	1.09513	0.316265	5114.62	2	244.054	0	5.13581e-05	4942.05	5287.2	40.5	1.0589	0.999988	5876.34	2	159.849	0	25.7866	5763.31	5989.37	42	1.21661	0.00263842	3449.06	2	1300.38	0	-3.02136	2529.56	4368.57	44	0.714076	0.498728
PLSCR3	5341.79	2	569.602	0	0	4939.02	5744.56	38	1	5019.08	2	152.579	0	-1.767	4911.19	5126.97	45	0.939588	0.665732	4951.31	2	317.747	0	-5.13581e-05	4726.63	5175.99	46	0.926901	0.999988	4704.28	2	155.142	0	-1.98248	4594.58	4813.99	34	0.880657	0.633508	3446.61	2	135.527	0	-15.8527	3350.78	3542.44	40	0.645216	0.0259856
LOC643516	4276.02	2	714.265	0	0	3770.96	4781.08	50.5	1	5012.45	2	706.545	0	2.14133	4512.85	5512.05	46	1.17222	0.610755	4032.09	2	233.787	0	-5.13581e-05	3866.78	4197.4	53.5	0.942955	0.999988	5082.08	2	170.474	0	2.1548	4961.54	5202.62	52.5	1.18851	0.608864	3444.17	2	867.909	0	-1.61799	2830.46	4057.87	47.5	0.805461	0.688972
COPS3	4033.37	2	214.11	0	0	3881.97	4184.77	48.5	1	4443.47	2	93.1779	0	5.71908	4377.59	4509.36	43	1.10168	0.267973	4170.49	2	149.181	0	5.13581e-05	4065.01	4275.98	49.5	1.034	0.999988	4257.26	2	76.585	0	0.781399	4203.1	4311.41	41	1.05551	0.835334	3442.66	2	793.315	0	-1.57111	2881.71	4003.62	40	0.853546	0.696449
SOX11	4585.16	2	522.032	0	0	4216.03	4954.29	43	1	2712.07	2	248.747	0	-37.8776	2536.18	2887.96	39.5	0.591488	0.000163019	4517.06	2	16.4521	0	-5.13581e-05	4505.43	4528.69	47	0.985148	0.999988	3073.35	2	758.076	0	-7.49911	2537.31	3609.39	41	0.670283	0.177864	3441.36	2	1838.56	0	-1.32459	2141.3	4741.42	45.5	0.750544	0.737125
C1ORF37	4777.61	2	281.505	0	0	4578.55	4976.66	47	1	4639.42	2	98.9259	0	-1.39998	4569.47	4709.37	51.5	0.971075	0.72444	4958.53	2	8.57386	0	5.13581e-05	4952.46	4964.59	44.5	1.03787	0.999988	4680.91	2	193.983	0	-0.466568	4543.74	4818.08	36.5	0.979761	0.898138	3426.13	2	729.455	0	-9.89105	2910.33	3941.93	39.5	0.717123	0.102541
IGF2BP3	4522.13	2	58.278	0	0	4480.92	4563.34	36.5	1	5107.9	2	488.411	0	2.79718	4762.54	5453.26	43	1.12953	0.525149	4460.64	2	125.438	0	-5.13581e-05	4371.94	4549.33	47.5	0.986401	0.999988	4821.02	2	52.195	0	1.22441	4784.11	4857.93	38.5	1.06609	0.754326	3422.7	2	580.679	0	-7.59806	3012.1	3833.3	46	0.756878	0.173858
PRPF8	4134.51	2	112.373	0	0	4055.05	4213.97	40.5	1	4111.69	2	108.144	0	-0.262942	4035.22	4188.16	29.5	0.994482	0.941252	3993.67	2	282.293	0	-5.13581e-05	3794.06	4193.28	32	0.965936	0.999988	3884.79	2	348.931	0	-0.63995	3638.06	4131.52	32	0.939602	0.862989	3414.92	2	147.051	0	-2.85487	3310.94	3518.9	32	0.825955	0.518219
LTA4H	7220.1	2	434.678	0	0	6912.74	7527.47	41.5	1	6863.54	2	826.668	0	-1.31353	6278.99	7448.08	48.5	0.950615	0.739005	6590.85	2	563.822	0	-5.13581e-05	6192.16	6989.53	38.5	0.912846	0.999988	6782.52	2	261.455	0	-0.897255	6597.65	6967.4	40.5	0.939394	0.813344	3412.79	2	976.727	0	-47.6226	2722.14	4103.44	52.5	0.472679	1.72878e-05
RBX1	4244.58	2	530.198	0	0	3869.67	4619.49	40	1	4305.58	2	234.796	0	0.339124	4139.56	4471.61	34.5	1.01437	0.924885	4333.28	2	381.064	0	5.13581e-05	4063.83	4602.73	36	1.0209	0.999988	4709.26	2	155.881	0	0.897478	4599.03	4819.48	35.5	1.10948	0.813303	3410.45	2	1284.83	0	-1.32627	2501.95	4318.96	27.5	0.803484	0.736839
PLS3	4213.29	2	960.681	0	0	3533.99	4892.6	43	1	4068.94	2	391.997	0	-0.458351	3791.75	4346.12	45	0.965738	0.899839	4374.04	2	668.055	0	5.13581e-05	3901.66	4846.43	36.5	1.03815	0.999988	4532.1	2	376.209	0	0.519383	4266.08	4798.12	48.5	1.07567	0.887282	3407.7	2	562.209	0	-1.50378	3010.16	3805.24	43.5	0.808797	0.70733
DCBLD2	5004.34	2	684.384	0	0	4520.41	5488.27	36	1	4459.89	2	29.0352	0	-2.17285	4439.36	4480.42	33.5	0.891206	0.606338	4964.78	2	55.2868	0	-5.13581e-05	4925.68	5003.87	45.5	0.992094	0.999988	5004.02	2	417.25	0	-0.000870111	4708.98	5299.06	35.5	0.999937	0.9998	3405.08	2	221.897	0	-9.14518	3248.17	3561.98	43	0.680425	0.121754
ATP6V0E2L	2342.36	2	132.914	0	0	2248.38	2436.35	47	1	1825.91	2	67.3104	0	-40.7645	1778.31	1873.5	51	0.779514	8.38587e-05	2242.43	2	29.0969	0	-5.13581e-05	2221.86	2263.01	43.5	0.957338	0.999988	1850.56	2	242.796	0	-9.10418	1678.88	2022.24	50	0.790039	0.122909	3404.08	2	1479.88	0	1.55999	2357.65	4450.51	43	1.45327	0.698234
C10ORF38	3997.85	2	399.22	0	0	3715.56	4280.15	34	1	3045.34	2	158.626	0	-15.9223	2933.18	3157.51	42.5	0.761744	0.0255721	3847.42	2	2.90462	0	-5.13581e-05	3845.37	3849.48	40.5	0.962373	0.999988	2766.74	2	399.384	0	-14.9968	2484.34	3049.15	41	0.692057	0.0316459	3403.08	2	430.905	0	-1.67899	3098.38	3707.77	34	0.851226	0.679362
2007-03-01	5072.01	2	151.995	0	0	4964.53	5179.48	51.5	1	4719.7	2	364.125	0	-2.17828	4462.22	4977.18	45.5	0.930539	0.605581	4937.52	2	224.182	0	-5.13581e-05	4779	5096.05	44.5	0.973485	0.999988	4357.62	2	316.216	0	-8.58137	4134.02	4581.22	41.5	0.85915	0.138632	3403.03	2	768.768	0	-14.5186	2859.43	3946.63	42	0.670943	0.0353301
CXADR	3597.05	2	298.048	0	0	3386.3	3807.81	41	1	3793.57	2	543.589	0	1.09704	3409.19	4177.94	37	1.05463	0.776777	3993.38	2	384.732	0	5.13581e-05	3721.34	4265.43	36	1.11018	0.999988	3652.68	2	27.8302	0	0.298266	3633	3672.36	34.5	1.01547	0.933627	3399.21	2	719.482	0	-0.632795	2890.46	3907.96	45.5	0.944998	0.864411
NDUFA3	6383.7	2	312.294	0	0	6162.87	6604.52	49	1	7403.94	2	180.497	0	17.2816	7276.31	7531.57	48.5	1.15982	0.0186999	6598.55	2	706.037	0	5.13581e-05	6099.3	7097.79	49	1.03366	0.999988	7211.59	2	285.456	0	8.43731	7009.74	7413.43	49	1.12969	0.143308	3398.28	2	1304.34	0	-17.1954	2475.97	4320.59	50.5	0.532338	0.0190748
MDK	4448.42	2	308.361	6.75457e-05	0	4230.37	4666.46	44.3	1	3154.39	2	84.2289	6.1447e-05	-19.7462	3094.83	3213.95	37.8	0.709104	0.0106018	4293.68	2	510.747	6.1447e-05	1.02716e-05	3932.53	4654.84	38.6	0.965216	0.999998	3024.67	2	65.885	6.20327e-05	-18.7422	2978.08	3071.26	39	0.679942	0.0133592	3397.51	2	703.032	6.56587e-05	-1.51505	2900.39	3894.63	31.3	0.763758	0.705496
NDUFS3	5504.15	2	55.5431	0	0	5464.88	5543.43	41	1	5856.83	2	134.895	0	2.40394	5761.44	5952.21	47	1.06407	0.574918	5313.4	2	212.179	0	-5.13581e-05	5163.37	5463.44	43.5	0.965344	0.999988	5734.49	2	47.7956	0	0.63213	5700.7	5768.29	50.5	1.04185	0.864544	3393.46	2	1261.93	0	-8.68899	2501.14	4285.78	37.5	0.616527	0.135239
CSE1L	6602.09	2	432.862	0	0	6296.01	6908.17	41.5	1	7187.56	2	126.636	0	3.66982	7098.02	7277.11	35.25	1.08868	0.429554	6573.83	2	56.8658	0	0	6533.62	6614.04	40.25	0.99572	1	6831.27	2	266.147	0	0.491161	6643.07	7019.46	40.75	1.03471	0.893067	3386.28	2	558.735	0	-61.6676	2991.2	3781.37	34.75	0.512911	6.81148e-07
RPL36	5870.68	2	387.216	0	0	5596.88	6144.48	31.25	1	5289.98	2	82.1439	0	-1.65164	5231.9	5348.07	34.75	0.901085	0.683653	5093.46	2	603.821	0	0	4666.49	5520.42	36.5	0.867609	1	5046.12	2	398.795	0	-3.57683	4764.13	5328.11	38.75	0.859546	0.438851	3382.69	2	862.556	0	-13.8436	2772.77	3992.61	39.75	0.5762	0.0412704
SSBP1	5512.75	2	45.5311	0	0	5480.56	5544.95	39.5	1	5983.96	2	207.701	0	3.88512	5837.09	6130.83	45	1.08548	0.408779	5556.79	2	309.443	0	5.13581e-05	5337.98	5775.6	56	1.00799	0.999988	6366.85	2	135.578	0	12.658	6270.98	6462.72	50.5	1.15493	0.0542245	3369.61	2	828.497	0	-21.228	2783.78	3955.45	42	0.61124	0.00753698
CLNS1A	6207.46	2	411.561	0	0	5916.45	6498.48	40	1	6236.2	2	357.942	0	0.161944	5983.1	6489.31	33.5	1.00463	0.963398	5777.78	2	497.564	0	-5.13581e-05	5425.95	6129.62	36	0.93078	0.999988	6146.97	2	28.6218	0	-0.22631	6126.73	6167.2	32.5	0.990254	0.949225	3368.6	2	1134.51	0	-19.5589	2566.38	4170.83	32	0.54267	0.0110689
ENY2	5469.34	2	202.758	0	0	5325.97	5612.72	25.5	1	5254.78	2	210.614	0	-1.93864	5105.85	5403.71	29	0.96077	0.639934	5262.93	2	31.7306	0	-5.13581e-05	5240.49	5285.36	33.5	0.962259	0.999988	5212.63	2	194.976	0	-0.657122	5074.76	5350.5	38.5	0.953063	0.859583	3368.11	2	1058.65	0	-12.5057	2619.53	4116.69	29.5	0.615816	0.0561604
CCT7	5025.15	2	614.577	0	0	4590.58	5459.72	41	1	5621.31	2	196.854	0	1.55196	5482.12	5760.51	42.8333	1.11864	0.699526	4881.44	2	173.196	0	-1.71194e-05	4758.98	5003.91	44.5	0.971403	0.999996	5327.08	2	46.745	0	0.379961	5294.02	5360.13	44	1.06008	0.916229	3366.29	2	372.022	0	-11.4784	3103.23	3629.35	42.6667	0.669888	0.0711478
IER3	2063.17	2	255.04	0	0	1882.83	2243.51	35.5	1	2518.64	2	230.495	0	4.36812	2355.65	2681.62	35.5	1.22076	0.365753	2129.64	2	307.469	0	5.13581e-05	1912.22	2347.05	29.5	1.03221	0.999988	2693.84	2	101.366	0	15.2032	2622.16	2765.51	32.5	1.30568	0.0301772	3360.31	2	1060.29	0	4.13047	2610.57	4110.05	35	1.62871	0.386325
DERA	4742.28	2	214.17	0	0	4590.83	4893.72	37	1	3512.53	2	170.139	0	-62.8845	3392.22	3632.84	34.5	0.740684	5.14694e-07	4929.61	2	99.8679	0	5.13581e-05	4858.99	5000.23	31.5	1.0395	0.999988	3799.28	2	110.717	0	-32.4983	3720.99	3877.56	35	0.80115	0.000562562	3355.87	2	379.709	0	-13.2091	3087.38	3624.37	38.5	0.70765	0.0477632
TMEM183B	4902.25	2	620.868	0	0	4463.23	5341.27	39	1	4769.9	2	121.46	0	-0.695252	4684.01	4855.78	44	0.973002	0.852069	4951.07	2	119.635	0	5.13581e-05	4866.48	5035.67	47.5	1.00996	0.999988	4696.51	2	48.0809	0	-0.520119	4662.51	4730.51	45	0.958032	0.887132	3353.36	2	685.644	0	-9.21807	2868.54	3838.19	33.5	0.684046	0.119727
FAM50A	4640.02	2	58.4367	0	0	4598.69	4681.34	31.5	1	3885.1	2	223.862	0	-17.1013	3726.8	4043.39	35	0.837303	0.0194927	4114.33	2	185.914	0	-0.245656	3982.87	4245.79	47	0.886707	0.945006	3863.45	2	138.37	0	-21.1992	3765.61	3961.3	44.5	0.832638	0.00758716	3345.95	2	352.679	0	-11.4452	3096.57	3595.34	50	0.721108	0.0716932
UBE2N	3888.05	2	24.9062	0	0	3870.44	3905.66	36.5	1	4276.73	2	405.049	0	2.26503	3990.32	4563.15	37	1.09997	0.593604	4203.08	2	3.5259	0	5.13581e-05	4200.59	4205.58	36.5	1.08103	0.999988	4646.09	2	133.559	0	20.4949	4551.65	4740.53	36.5	1.19497	0.00892295	3342.2	2	1121.58	0	-1.13273	2549.12	4135.28	33	0.859609	0.770419
CCND3	1224.76	2	58.1571	0	0	1183.63	1265.88	42	1	1498.04	2	235.152	0	2.96658	1331.77	1664.32	42.5	1.22314	0.505058	1327.95	2	74.2315	0	5.13581e-05	1275.46	1380.44	39	1.08426	0.999988	1409.75	2	108.607	0	5.21753	1332.95	1486.55	41.5	1.15104	0.300778	3339.45	2	330.101	0	37.7782	3106.03	3572.87	43.5	2.72663	0.000166793
GOT2	4132.03	2	198.686	0	0	3991.54	4272.53	39	1	4950.57	2	62.4126	0	26.9541	4906.44	4994.7	56	1.19809	0.00201646	4127.37	2	199.874	0	-5.13581e-05	3986.03	4268.7	50	0.99887	0.999988	4666.6	2	471.962	0	1.9205	4332.87	5000.32	43	1.12937	0.642614	3339.17	2	502.163	0	-3.78543	2984.09	3694.25	43	0.808118	0.41827
EDF1	4798.78	2	444.398	0	0	4484.54	5113.02	42.5	1	4769.94	2	13.5478	0	-0.826194	4760.36	4779.52	41.5	0.993991	0.826762	4537.85	2	302.11	0	-5.13581e-05	4324.23	4751.48	45.25	0.945627	0.999988	4430.68	2	8.45915	0	-0.728904	4424.7	4436.66	43	0.923293	0.845492	3338.16	2	685.186	0	-10.1232	2853.66	3822.66	43.25	0.695626	0.0972037
LMNB2	5157.84	2	24.928	0	0	5140.21	5175.46	37.5	1	4739.95	2	466.758	0	-2.17456	4409.9	5070	36	0.918981	0.6061	4529.68	2	337.235	0	-5.13581e-05	4291.22	4768.14	39.5	0.878213	0.999988	3997.05	2	230.275	0	-38.1255	3834.22	4159.88	49.5	0.774948	0.000153975	3323.6	2	228.987	0	-24.0514	3161.69	3485.52	44	0.64438	0.00393422
C2ORF29	3761.05	2	23.1708	0	0	3744.66	3777.43	40.5	1	4172.46	2	101.267	0	6.93086	4100.85	4244.06	43.5	1.10939	0.202728	3795.05	2	134.711	0	5.13581e-05	3699.79	3890.3	31	1.00904	0.999988	4107.49	2	192.285	0	3.40025	3971.52	4243.45	35.5	1.09211	0.457062	3323.36	2	527.491	0	-1.39953	2950.36	3696.35	40	0.883626	0.724514
GLG1	4322.46	2	459.444	0	0	3997.58	4647.33	47.5	1	4654.31	2	257.42	0	1.9773	4472.28	4836.33	41.5	1.07677	0.634264	4333.02	2	56.4343	0	5.13581e-05	4293.11	4372.92	44.5	1.00244	0.999988	4480.93	2	39.3037	0	0.520119	4453.14	4508.72	45	1.03666	0.887132	3319.42	2	405.284	0	-4.70925	3032.84	3606	42	0.767947	0.338123
SFRS4	4824.67	2	134.571	0	0	4729.52	4919.83	38	1	4596.28	2	504.554	0	-1.38802	4239.51	4953.06	33.5	0.952662	0.726437	4328.99	2	191.302	0	-5.13581e-05	4193.72	4464.26	44.5	0.89726	0.999988	4473.65	2	95.9057	0	-2.07609	4405.84	4541.47	36	0.927245	0.62	3317.62	2	585.112	0	-16.0694	2903.88	3731.36	43	0.687636	0.0247205
C1ORF19	2412.76	2	324.406	0	0	2183.37	2642.15	45.5	1	2445.67	2	37.4423	0	0.309558	2419.2	2472.15	44.5	1.01364	0.931203	2562.06	2	94.0154	0	5.13581e-05	2495.58	2628.54	44	1.06188	0.999988	2529.54	2	176.534	0	0.525566	2404.71	2654.37	45	1.0484	0.88602	3316.58	2	66.6505	0	4.55849	3269.45	3363.71	56	1.3746	0.350067
TACSTD2	475.541	2	195.432	0	0	337.35	613.733	49	1	275.767	2	112.427	0	-2.3068	196.269	355.264	43	0.5799	0.587923	460.643	2	226.732	0	-5.13581e-05	300.32	620.967	48	0.968671	0.999988	305.327	2	98.1432	0	-0.831213	235.929	374.725	48.5	0.642062	0.825807	3309.5	2	1161.86	0	20.5182	2487.94	4131.06	49.5	6.95943	0.0088752
ISCU	2947.73	2	110.51	0	0	2869.59	3025.87	41	1	3291.65	2	55.0955	0	7.95563	3252.69	3330.61	44	1.11667	0.160117	2819.12	2	90.0113	0	-5.13581e-05	2755.47	2882.76	52	0.956369	0.999988	3085.81	2	162.604	0	0.63995	2970.83	3200.79	47	1.04684	0.862989	3309.38	2	336.957	0	1.22265	3071.12	3547.64	42	1.12269	0.754632
GADD45A	1907.97	2	450.98	0	0	1589.08	2226.86	51.5	1	1568.54	2	26.3346	0	-2.15222	1549.91	1587.16	44	0.822097	0.609225	1931.14	2	483.949	0	5.13581e-05	1588.93	2273.34	46.5	1.01214	0.999988	1695.1	2	105.01	0	-0.611206	1620.84	1769.35	39	0.88843	0.868719	3293.92	2	809.953	0	7.13159	2721.2	3866.64	44	1.7264	0.193571
PSMD7	4058.58	2	139.63	0	0	3959.84	4157.31	52	1	4521.88	2	116.039	0	7.73673	4439.82	4603.93	44.5	1.11415	0.168394	4097.59	2	202.993	0	5.13581e-05	3954.05	4241.13	47	1.00961	0.999988	4325.95	2	43.7738	0	1.20429	4295	4356.9	51	1.06588	0.757828	3289.67	2	731.672	0	-2.80529	2772.3	3807.04	46.5	0.810548	0.524168
KIAA0376	3308.74	2	362.236	0	0	3052.6	3564.88	45	1	3089.48	2	93.1101	0	-1.86995	3023.65	3155.32	43	0.933735	0.650137	3198.72	2	10.0287	0	-5.13581e-05	3191.62	3205.81	37.5	0.966748	0.999988	2943.07	2	246.617	0	-0.994589	2768.68	3117.45	46.5	0.889484	0.795319	3289.1	2	125.003	0	-0.0604259	3200.71	3377.49	31.5	0.994066	0.986183
CAP2	2947.36	2	294.599	0	0	2739.05	3155.68	49	1	3541.1	2	256.757	0	6.2339	3359.55	3722.66	46	1.20145	0.238018	3207.67	2	88.8635	0	5.13581e-05	3144.84	3270.51	53	1.08832	0.999988	3390.56	2	337.749	0	1.66846	3151.73	3629.38	47	1.15037	0.681011	3286.89	2	330.293	0	1.12989	3053.34	3520.44	45	1.1152	0.770923
CYC1	4971.02	2	146.98	0	0	4867.09	5074.95	41.5	1	5385.11	2	467.896	0	2.17353	5054.26	5715.96	40.5	1.0833	0.606243	4321.97	2	439.198	0	-5.13581e-05	4011.41	4632.53	43.5	0.869433	0.999988	5257.99	2	245.456	0	0.864139	5084.43	5431.55	47.5	1.05773	0.81957	3282.78	2	655.862	0	-20.2996	2819.02	3746.54	38	0.660383	0.00933345
CUTA	3881.9	2	417.003	5.6674e-07	0	3587.03	4176.77	45.8333	1	3658.31	2	15.847	9.96102e-06	-1.1275	3647.1	3669.51	46.5	0.942402	0.771348	3812.78	2	247.315	7.54331e-07	1.71194e-05	3637.91	3987.66	40.8333	0.982195	0.999996	3575.15	2	40.4702	7.54331e-07	-0.308648	3546.54	3603.77	43.5	0.92098	0.931398	3281.6	2	612.982	1.94392e-07	-0.719407	2848.16	3715.05	42.5	0.84536	0.847343
TMEM85	3837.69	2	138.261	0	0	3739.93	3935.46	41.5	1	4146.73	2	132.95	0	3.34526	4052.72	4240.74	49.5	1.08053	0.462886	3982.15	2	346.266	0	5.13581e-05	3737.3	4226.99	45.5	1.03764	0.999988	3891.31	2	51.0731	0	0.360966	3855.19	3927.42	43.5	1.01397	0.920245	3277.36	2	874.265	0	-1.36925	2659.16	3895.56	31.5	0.853993	0.729583
TMED10P	3023.75	2	94.4514	0	0	2956.96	3090.53	46.5	1	3321.14	2	74.918	0	5.24275	3268.17	3374.12	40	1.09835	0.299037	3295.36	2	6.0341	0	5.13581e-05	3291.1	3299.63	46	1.08983	0.999988	3438.82	2	32.4272	0	9.31142	3415.89	3461.74	38.5	1.13727	0.117181	3276.76	2	558.917	0	0.933671	2881.55	3671.98	36.5	1.08368	0.806553
BEXL1	3490.71	2	35.2974	0	0	3465.75	3515.67	36.75	1	3504.34	2	50.7083	0	0.266424	3468.49	3540.2	43	1.00391	0.940497	3792.9	2	0.432515	0	5.13581e-05	3792.6	3793.21	34.25	1.08657	0.999988	3568.03	2	243.263	0	0.647821	3396.01	3740.04	40.25	1.02215	0.861426	3273.62	2	1144.77	0	-0.32064	2464.15	4083.1	38.5	0.937811	0.928829
IMPDH2	7668.82	2	532.841	0	0	7292.04	8045.59	38.5	1	7614.77	2	909.744	0	-0.158082	6971.48	8258.06	40	0.992952	0.964255	7008.26	2	726.617	0	-5.13581e-05	6494.46	7522.06	46.5	0.913865	0.999988	7266.71	2	428.627	0	-0.638193	6963.63	7569.8	35.5	0.947567	0.863338	3273.29	2	868.449	0	-71.2727	2659.2	3887.37	38.5	0.426831	7.45991e-08
C2ORF25	3958.2	2	162.649	0	0	3843.19	4073.21	36.5	1	4599.76	2	51.2033	0	17.436	4563.56	4635.97	36	1.16208	0.0180469	3992.13	2	70.0806	0	5.13581e-05	3942.57	4041.68	34	1.00857	0.999988	4616.94	2	118.475	0	14.61	4533.17	4700.72	39	1.16642	0.034594	3273.05	2	631.682	0	-2.81645	2826.38	3719.71	36.5	0.826902	0.522823
LOC643940	2662.5	2	369.915	0	0	2400.93	2924.07	39	1	3268.35	2	64.5226	0	6.47422	3222.73	3313.98	47.5	1.22755	0.225205	3121.8	2	159.68	0	5.13581e-05	3008.89	3234.71	43	1.17251	0.999988	3325.7	2	175.406	0	7.2283	3201.67	3449.74	44	1.24909	0.189308	3272.97	2	727.045	0	1.64	2758.88	3787.07	46	1.22929	0.685487
MKRN1	3914.13	2	156.054	0	0	3803.79	4024.48	37.5	1	4782.85	2	358.603	0	14.022	4529.27	5036.42	39	1.22194	0.0396095	3809.48	2	14.2283	0	-5.13581e-05	3799.42	3819.54	44	0.973263	0.999988	4654.87	2	151.982	0	19.249	4547.41	4762.34	32.5	1.18925	0.0118878	3271.06	2	875.54	0	-1.56107	2651.96	3890.16	45	0.835704	0.69806
ANKRD38	995.83	2	396.05	0	0	715.78	1275.88	33.5	1	678.678	2	16.9183	0	-2.19697	666.715	690.641	42.5	0.68152	0.602981	972.668	2	216.369	0	-5.13581e-05	819.672	1125.66	32.5	0.976741	0.999988	552.317	2	46.7141	0	-2.46886	519.285	585.349	32	0.55463	0.566388	3263.51	2	464.378	0	33.0191	2935.14	3591.87	43	3.27717	0.000498992
C15ORF24	3008.04	2	116.144	0	0	2925.91	3090.16	42	1	3363.58	2	466.995	0	2.11465	3033.36	3693.79	47	1.1182	0.614518	2871.51	2	176.144	0	-5.13581e-05	2746.96	2996.07	37.5	0.954614	0.999988	3496.01	2	37.7867	0	13.5966	3469.29	3522.73	45	1.16222	0.0436856	3259.22	2	496.174	0	0.932474	2908.37	3610.07	46.5	1.0835	0.806775
IGFBP2	4474.11	2	159.754	0	0	4361.15	4587.08	34	1	4589.82	2	1317.69	0	0.272297	3658.07	5521.57	35	1.02586	0.939226	3473.03	2	399.917	0	-4.46297	3190.24	3755.81	46	0.776249	0.357852	4197.41	2	110.817	0	-1.18926	4119.05	4275.77	35.5	0.938155	0.760455	3258.19	2	338.538	0	-10.5836	3018.8	3497.57	38.5	0.728231	0.0874254
PTS	1989.55	2	129.312	0	0	1898.11	2080.99	38.5	1	2026.76	2	5.51962	0	0.822701	2022.86	2030.66	38	1.0187	0.827427	2059.56	2	58.7417	0	5.13581e-05	2018.02	2101.1	40	1.03519	0.999988	2217.58	2	30.0187	0	4.35651	2196.36	2238.81	40.5	1.11462	0.366733	3246.63	2	573.854	0	12.6435	2840.85	3652.41	36	1.63184	0.0544058
HGS	3544.82	2	98.319	0	0	3475.3	3614.34	47.5	1	3143.87	2	259.923	0	-3.83181	2960.08	3327.67	41	0.886892	0.413828	3488.33	2	282.468	0	-5.13581e-05	3288.59	3688.07	46.5	0.984065	0.999988	3037.95	2	211.95	0	-9.36668	2888.07	3187.82	43	0.85701	0.1157	3245.4	2	101.663	0	-1.08226	3173.52	3317.29	40	0.915534	0.779424
NBPF20	1976.07	2	514.999	0	0	1611.91	2340.23	39	1	1574.1	2	587.074	0	-1.72456	1158.98	1989.23	48	0.796582	0.67227	1851.79	2	59.7932	0	-5.13581e-05	1809.51	1894.07	40	0.937108	0.999988	1534.06	2	226.143	0	-0.856047	1374.15	1693.97	46	0.776318	0.821098	3237.99	2	1258.39	0	2.33906	2348.17	4127.81	42.5	1.6386	0.583572
C6ORF48	4091.93	2	370.983	0.000162813	0	3829.6	4354.25	37	1	4578.72	2	107.723	5.54017e-05	2.77697	4502.55	4654.89	55	1.11896	0.527598	4245.67	2	400.087	7.23614e-05	5.13581e-05	3962.77	4528.58	42.5	1.03757	0.999988	4368.52	2	333.572	9.15823e-05	0.751685	4132.65	4604.39	49.75	1.06759	0.841069	3237.18	2	1239.48	0.000113065	-0.549155	2360.74	4113.63	38.25	0.791114	0.88122
CEBPB	1371.12	2	153.587	0	0	1262.52	1479.72	41	1	2032.55	2	227.629	0	19.2235	1871.59	2193.51	40	1.4824	0.0119577	1291.27	2	151.099	0	-5.13581e-05	1184.42	1398.11	40	0.941759	0.999988	1868.66	2	355.36	0	3.8673	1617.39	2119.94	47.5	1.36287	0.410459	3235.68	2	639.705	0	29.2112	2783.34	3688.03	41	2.35988	0.00119916
EFNB2	2029.88	2	345.361	0	0	1785.67	2274.09	41	1	1638.6	2	152.264	0	-2.65308	1530.93	1746.26	38	0.807237	0.542865	2293.91	2	251.995	0	5.13581e-05	2115.73	2472.1	42	1.13007	0.999988	1869.81	2	804.216	0	-0.34068	1301.14	2438.48	40.5	0.921143	0.924553	3233.25	2	655.159	0	8.60899	2769.99	3696.52	45.5	1.59283	0.137753
CARM1	6352.14	2	42.3778	0	0	6322.17	6382.1	37	1	6115.93	2	57.4408	0	-1.87805	6075.31	6156.54	39	0.962814	0.648926	5798.65	2	227.293	0	-5.13581e-05	5637.92	5959.36	40	0.912865	0.999988	5927.11	2	79.7648	0	-1.57035	5870.71	5983.51	34.5	0.933089	0.696571	3227.62	2	538.274	0	-72.8878	2847	3608.24	39	0.508115	5.14308e-08
SCOTIN	3178.32	2	121.623	0	0	3092.32	3264.32	42	1	3221.99	2	187.713	0	0.584014	3089.26	3354.72	42.5	1.01374	0.874175	2868.75	2	266.177	0	-5.13581e-05	2680.53	3056.96	37	0.902598	0.999988	3127.92	2	85.7786	0	-0.411127	3067.27	3188.58	38.5	0.984143	0.909677	3225.76	2	181.816	0	0.170828	3097.19	3354.32	37.5	1.01492	0.961429
DYNC1I2	3362.99	2	202.905	0	0	3219.51	3506.47	42	1	3364.4	2	58.3764	0	0.0168324	3323.12	3405.67	54.5	1.00042	0.996132	3677.22	2	166.319	0	5.13581e-05	3559.62	3794.83	47	1.09344	0.999988	3387.02	2	73.4242	0	0.174083	3335.1	3438.94	50.5	1.00715	0.960709	3224.21	2	724.735	0	-0.453497	2711.74	3736.67	38.5	0.958732	0.900845
HNRPR	4607.45	2	419.262	0	0	4310.98	4903.91	43	1	4207.07	2	37.9647	0	-2.30963	4180.22	4233.91	36	0.913102	0.587539	4770.18	2	112.345	0	5.13581e-05	4690.74	4849.62	50.5	1.03532	0.999988	3913.94	2	630.824	0	-1.30146	3467.88	4360	50	0.849481	0.741061	3222.39	2	511.59	0	-11.1407	2860.64	3584.14	31	0.699388	0.0769002
ATP1A1	2747.37	2	150.676	0	0	2640.82	2853.91	32.8333	1	2831.4	2	43.6365	0	1.38887	2800.55	2862.26	36.1667	1.03059	0.726294	2636.31	2	260.092	0	1.71194e-05	2452.4	2820.22	35.6667	0.959576	0.999996	2789.29	2	13.9679	0	0.290451	2779.41	2799.16	36.6667	1.01526	0.935308	3215.51	2	163.055	0	1.58598	3100.21	3330.81	38.1667	1.1704	0.694067
CARHSP1	5600.16	2	663.254	0	0	5131.17	6069.15	40	1	5393.23	2	378.142	0	-0.9372	5125.84	5660.62	34	0.963049	0.805898	5299.32	2	601.319	0	-5.13581e-05	4874.12	5724.52	34.5	0.94628	0.999988	5072.38	2	36.0596	0	-0.778112	5046.88	5097.88	46	0.905756	0.835966	3214.09	2	445.477	0	-24.2963	2899.09	3529.09	39.5	0.573928	0.00371849
MCM6	7490.63	2	1083.35	0	0	6724.59	8256.67	36	1	7062.48	2	407.875	0	-1.28176	6774.07	7350.9	42.5	0.942843	0.74443	8010.54	2	77.2348	0	5.13581e-05	7955.93	8065.15	30	1.06941	0.999988	7150.75	2	311.767	0	-0.506729	6930.3	7371.21	38	0.954627	0.889871	3212.92	2	878.03	0	-34.6059	2592.06	3833.78	35.5	0.428925	0.000346263
HSD17B12	4067.14	2	256.348	0	0	3885.87	4248.4	32.5	1	4941.94	2	1.19742	0	25.0495	4941.09	4942.78	38.5	1.21509	0.00312642	3762.76	2	119.31	0	-5.13581e-05	3678.4	3847.13	31	0.925162	0.999988	4770.4	2	359.902	0	6.91591	4515.91	5024.89	34.5	1.17291	0.203427	3208.57	2	429.901	0	-4.73604	2904.58	3512.56	36	0.788901	0.336044
LSM4	6222.2	2	306.576	0	0	6005.41	6438.98	37	1	5663.5	2	102.723	0	-5.19142	5590.86	5736.13	38	0.910208	0.302592	5454.5	2	775.163	0	-5.13581e-05	4906.38	6002.62	41	0.876619	0.999988	5512.11	2	455.65	0	-3.74745	5189.92	5834.3	41	0.885878	0.421944	3203.96	2	446.405	0	-69.196	2888.3	3519.61	36.5	0.514924	1.20338e-07
WDR18	5118.69	2	357.571	0	0	4865.85	5371.53	33.5	1	5527.17	2	540.303	0	1.97798	5145.12	5909.22	30.5	1.0798	0.634165	4554.66	2	313.137	0	-5.13581e-05	4333.23	4776.08	36	0.889809	0.999988	5358.94	2	259.815	0	0.623494	5175.23	5542.66	46.5	1.04694	0.866265	3203.75	2	378.414	0	-25.0782	2936.17	3471.33	39	0.625893	0.00310585
HES6	2758.07	2	48.3859	0	0	2723.86	2792.29	40	1	1611.18	2	227.846	0	-67.8361	1450.07	1772.29	44	0.584169	1.64587e-07	2517.61	2	155.338	0	-5.13581e-05	2407.77	2627.45	39.5	0.912816	0.999988	1473.51	2	191.761	0	-110.096	1337.91	1609.1	41.5	0.534253	9.78155e-12	3197.96	2	2153.91	0	0.501572	1674.92	4721.01	37	1.15949	0.890928
ACP1	4137.13	2	1092.16	0	0	3364.85	4909.41	40.5	1	4915	2	83.2561	0	1.5513	4856.12	4973.87	34.75	1.18802	0.699633	4907.14	2	62.0709	0	5.13581e-05	4863.25	4951.03	40.5	1.18612	0.999988	4816.44	2	52.1808	0	0.557951	4779.55	4853.34	36.25	1.1642	0.879437	3195.97	2	622.012	0	-1.91495	2756.14	3635.79	42.5	0.772508	0.643436
CCNB2	5700.83	2	706.021	0	0	5201.6	6200.06	52.5	1	6159.9	2	507.31	0	1.75392	5801.18	6518.62	42	1.08053	0.667741	5916.22	2	634.732	0	5.13581e-05	5467.39	6365.04	43.5	1.03778	0.999988	5842.62	2	20.3661	0	0.345964	5828.22	5857.02	36	1.02487	0.923429	3191.73	2	905.049	0	-16.638	2551.76	3831.7	35.5	0.559871	0.0216872
PELO	2548.38	2	43.9671	0	0	2517.29	2579.47	34	1	2746.57	2	55.8519	0	3.00243	2707.08	2786.07	37	1.07777	0.500907	2735.24	2	67.0345	0	5.13581e-05	2687.84	2782.64	34	1.07333	0.999988	2661.18	2	240.788	0	0.594369	2490.91	2831.44	34.5	1.04426	0.872094	3189.1	2	326.986	0	2.72743	2957.89	3420.31	41.5	1.25142	0.53365
BCAP31	2835.76	2	19.4925	0	0	2821.98	2849.55	43	1	3232.62	2	55.1768	0	12.2297	3193.61	3271.64	49.5	1.13995	0.059845	2546.5	2	191.158	0	-5.13581e-05	2411.33	2681.67	40.5	0.897994	0.999988	3135.81	2	76.8813	0	4.85173	3081.45	3190.18	47.5	1.10581	0.327211	3188.1	2	149.945	0	1.23399	3082.07	3294.13	40	1.12425	0.752664
XPNPEP1	2856.77	2	14.0891	0	0	2846.8	2866.73	55.5	1	2929.88	2	161.286	0	1.14345	2815.83	3043.93	35	1.02559	0.76852	2874.91	2	275.438	0	5.13581e-05	2680.15	3069.68	33	1.00635	0.999988	3154.12	2	301.559	0	1.14221	2940.89	3367.36	40.5	1.10409	0.768739	3184.84	2	381.276	0	1.17506	2915.24	3454.45	40.5	1.11484	0.762946
ADM	2119.77	2	430.671	0	0	1815.24	2424.3	43	1	5925.68	2	397.537	0	348.835	5644.58	6206.78	28.5	2.79544	1.30761e-35	2207.22	2	375.983	0	5.13581e-05	1941.36	2473.08	32	1.04126	0.999988	6221.35	2	314.756	0	347.436	5998.78	6443.91	45	2.93492	1.8045e-35	3182.38	2	635.783	0	5.94328	2732.81	3631.95	34	1.50129	0.254491
CDH3	1367.39	2	82.636	0	0	1308.96	1425.83	46.5	1	1342.78	2	295.126	0	-0.252464	1134.1	1551.47	37.5	0.982001	0.943525	1153.66	2	303.601	0	-5.13581e-05	938.986	1368.34	43	0.843696	0.999988	1178.08	2	61.8965	0	-9.48618	1134.31	1221.85	47	0.86155	0.11256	3164.42	2	375.575	0	29.6996	2898.85	3429.99	35.5	2.3142	0.00107162
NIFIE14	4674.07	2	153.847	0	0	4565.29	4782.86	42.5	1	5718.51	2	1.1445	0	34.7895	5717.7	5719.31	47.5	1.22345	0.00033193	4336.13	2	89.1072	0	-5.13581e-05	4273.12	4399.14	34	0.927698	0.999988	5331.75	2	452.557	0	3.81611	5011.75	5651.76	39.5	1.14071	0.415325	3163.6	2	1053.84	0	-6.07432	2418.42	3908.78	38	0.67684	0.246927
CXXC5	4064.28	2	303.719	0	0	3849.52	4279.04	43.5	1	3667.86	2	103.913	0	-3.29123	3594.39	3741.34	45.5	0.902464	0.46868	3420.07	2	167.66	0	-1.52501	3301.52	3538.63	49	0.841496	0.703881	3291.88	2	144.293	0	-16.1005	3189.85	3393.91	53	0.809954	0.0245445	3162.76	2	463.245	0	-5.11883	2835.2	3490.32	48.5	0.778185	0.307693
DDT	6569.31	2	866.078	0	0	5956.9	7181.72	40	1	6684.5	2	1005.28	0	0.272763	5973.66	7395.34	45	1.01754	0.939126	5951.99	2	327.651	0	-5.13581e-05	5720.3	6183.67	46.5	0.90603	0.999988	7007.21	2	356.172	0	0.612764	6755.36	7259.06	39	1.06666	0.868408	3162.69	2	1015.82	0	-23.2858	2444.4	3880.98	37	0.481434	0.00469262
DBI	4312.89	2	445.436	0	0	3997.92	4627.86	40.75	1	4106.08	2	362.717	0	-1.44446	3849.6	4362.56	40.5	0.952047	0.717057	4451.2	2	163.372	0	5.13581e-05	4335.68	4566.72	41.5	1.03207	0.999988	4396.46	2	40.763	0	0.433121	4367.64	4425.28	40	1.01938	0.905082	3162.35	2	587.643	0	-4.61349	2746.83	3577.88	42.5	0.733232	0.345661
C1ORF128	3455.78	2	233.465	0	0	3290.7	3620.87	38	1	3493.73	2	216.589	0	0.386292	3340.58	3646.89	39.5	1.01098	0.914894	3713.61	2	148.258	0	5.13581e-05	3608.77	3818.44	45.5	1.07461	0.999988	3538.34	2	74.8287	0	0.484223	3485.43	3591.26	45.5	1.02389	0.894494	3161.78	2	743.688	0	-0.925289	2635.92	3687.65	33.5	0.914925	0.808111
CNN2	2758.4	2	271.876	0	0	2566.15	2950.64	36	1	3268.21	2	29.3255	0	6.1791	3247.48	3288.95	43	1.18482	0.24104	2812.81	2	93.9792	0	5.13581e-05	2746.36	2879.26	49.5	1.01973	0.999988	2858.64	2	81.2726	0	0.513021	2801.17	2916.1	39.5	1.03634	0.888583	3161	2	537.147	0	1.23795	2781.18	3540.82	37.5	1.14595	0.751978
CLIPR-59	2893.86	2	253.31	0	0	2714.74	3072.98	50	1	1794.24	2	31.9491	0	-65.2127	1771.65	1816.84	51	0.620017	3.01115e-07	2932.11	2	44.0754	0	5.13581e-05	2900.95	2963.28	47	1.01322	0.999988	1863.02	2	407.98	0	-14.4756	1574.54	2151.51	41.5	0.643784	0.0356811	3154.19	2	1531.24	0	0.407608	2071.44	4236.94	46.5	1.08996	0.910415
RANGAP1	3233.76	2	327.207	0	0	3002.39	3465.14	47	1	3343.17	2	133.683	0	1.06742	3248.64	3437.7	43.5	1.03383	0.782092	3156.8	2	388.63	0	-5.13581e-05	2882	3431.61	36	0.9762	0.999988	3053.1	2	150.744	0	-0.616734	2946.51	3159.69	45	0.944131	0.867614	3150.17	2	6.18981	0	-0.291654	3145.79	3154.55	33	0.974149	0.935049
RPS26	4312.28	2	469.369	0	0	3980.39	4644.17	43	1	4999.28	2	53.4816	0	4.55	4961.46	5037.1	34	1.15931	0.350751	4435.54	2	194.901	0	5.13581e-05	4297.72	4573.35	41.5	1.02858	0.999988	4841.81	2	76.1651	0	1.79678	4787.96	4895.67	40	1.1228	0.661183	3149.35	2	820.588	0	-4.48171	2569.11	3729.59	36.5	0.730322	0.356311
HSPA9B	4039.19	2	352.122	0	0	3790.2	4288.18	37	1	5473	2	177.401	0	43.5316	5347.56	5598.44	26.5	1.35497	4.4344e-05	4121.85	2	55.4788	0	5.13581e-05	4082.62	4161.08	28	1.02047	0.999988	5239.57	2	57.7714	0	26.0373	5198.72	5280.42	32	1.29718	0.00249043	3146.06	2	272.227	0	-4.69449	2953.57	3338.56	25	0.778885	0.339274
LUZP1	3063.32	2	636.482	0	0	2613.26	3513.38	29	1	2368.33	2	155.808	0	-2.7248	2258.16	2478.5	26.5	0.773125	0.533974	3232.31	2	248.088	0	5.13581e-05	3056.89	3407.74	29	1.05517	0.999988	2435.95	2	171.343	0	-1.46606	2314.79	2557.1	32	0.795199	0.7135	3143.9	2	141.061	0	0.216503	3044.16	3243.64	24.5	1.02631	0.951371
KIAA0174	5023.84	2	41.1344	0	0	4994.75	5052.93	41	1	4564.91	2	503.932	0	-2.20908	4208.58	4921.24	39.5	0.90865	0.601301	5029.84	2	337.325	0	5.13581e-05	4791.32	5268.37	38	1.0012	0.999988	4721.97	2	435.697	0	-0.638193	4413.89	5030.05	41	0.939913	0.863338	3141.51	2	747.35	0	-19.992	2613.05	3669.97	40	0.625321	0.0100185
APP	2436.99	2	713.51	0	0	1932.46	2941.52	47.1667	1	2872.58	2	375.317	0	1.80002	2607.19	3137.97	42.6667	1.17874	0.66069	2670.51	2	421.111	0	5.13581e-05	2372.74	2968.28	41.5	1.09582	0.999988	2543.39	2	32.9151	0	0.748097	2520.12	2566.67	52	1.04366	0.841764	3133.86	2	43.4964	0	1.98406	3103.1	3164.61	43.3333	1.28595	0.633277
PSMC2	3918.16	2	25.8929	0	0	3899.86	3936.47	34	1	4500	2	318.981	0	6.39018	4274.45	4725.55	39	1.1485	0.229605	4300.41	2	250.063	0	5.13581e-05	4123.59	4477.24	42	1.09756	0.999988	4315.9	2	104.681	0	4.48382	4241.88	4389.92	44.5	1.10151	0.356138	3130.73	2	582.535	0	-4.31065	2718.82	3542.64	41.5	0.79903	0.370626
LGALS1	6279.26	2	1179.13	0	0	5445.49	7113.03	39	1	8770.6	2	882.726	0	8.19646	8146.42	9394.79	41.5	1.39676	0.15148	6763.83	2	12.0078	0	5.13581e-05	6755.34	6772.32	40.5	1.07717	0.999988	8777.95	2	2570.93	0	1.15648	6960.03	10595.9	40	1.39793	0.766217	3129.9	2	320.724	0	-19.8209	2903.11	3356.68	46	0.49845	0.0104211
ARHGEF18	2875.47	2	236.343	0	0	2708.35	3042.59	47.5	1	2600.99	2	113.001	0	-2.6781	2521.08	2680.89	44.5	0.904544	0.539747	2696.04	2	167.192	0	-5.13581e-05	2577.82	2814.26	42.5	0.937599	0.999988	2441.87	2	205.899	0	-4.71842	2296.28	2587.47	47.5	0.849209	0.33741	3128.49	2	164.754	0	0.938539	3012	3244.99	38	1.088	0.805649
SLC2A1	2820.26	2	273.567	0	0	2626.82	3013.7	34.5	1	4979.94	2	1039.23	0	12.6122	4245.09	5714.78	41	1.76577	0.0547994	3040.63	2	45.816	0	5.13581e-05	3008.23	3073.02	38.5	1.07814	0.999988	4738.36	2	459.369	0	46.6373	4413.54	5063.18	48.5	1.68011	2.16904e-05	3127.02	2	473.279	0	1.09571	2792.36	3461.68	34.5	1.10877	0.777013
EIF5A	4402.82	2	116.909	0	0	4320.15	4485.48	47	1	4990.17	2	166.868	0	11.3014	4872.18	5108.16	50.5	1.1334	0.0741066	3905.47	2	506.209	0	-5.13581e-05	3547.52	4263.41	43.5	0.887038	0.999988	4630.47	2	233.429	0	0.677698	4465.41	4795.53	48.5	1.05171	0.85552	3124.82	2	362.095	0	-12.9194	2868.78	3380.86	48.5	0.709732	0.0510571
PAICS	7452.1	2	23.1095	1.24513e-06	0	7435.76	7468.44	38.3333	1	7858.07	2	197.539	7.08425e-08	4.21669	7718.39	7997.75	42.5	1.05448	0.378731	7286.54	2	779.153	5.6674e-07	-1.71194e-05	6735.6	7837.49	45	0.977784	0.999996	7424.84	2	58.3624	3.62714e-08	2.27397	7383.58	7466.11	39.8333	0.996343	0.592384	3120.57	2	756.495	4.50598e-05	-69.2164	2585.64	3655.49	44.5	0.41875	1.19773e-07
PJA2	3164.53	2	9.53688	0	0	3157.79	3171.28	37	1	3013.68	2	422.573	0	-1.15011	2714.88	3312.48	43	0.952331	0.767343	3118.47	2	19.2545	0	-5.13581e-05	3104.85	3132.08	48.5	0.985444	0.999988	3237.85	2	192.427	0	0.491622	3101.79	3373.92	44.5	1.02317	0.892972	3114.81	2	901.463	0	-0.130372	2477.38	3752.24	42	0.984287	0.970427
SRP14P1	3247.6	2	881.307	0	0	2624.42	3870.77	31.5	1	2939.31	2	72.4966	0	-1.2019	2888.05	2990.57	52.5	0.905073	0.758246	3365.76	2	314.485	0	5.13581e-05	3143.38	3588.13	42	1.03638	0.999988	3348.55	2	71.2911	0	0.218492	3298.14	3398.96	43.5	1.03109	0.950935	3111.28	2	758.804	0	-0.287606	2574.72	3647.83	32.5	0.958025	0.935921
C20ORF11	4219.32	2	164.633	0	0	4102.9	4335.73	37.5	1	4046.47	2	230.899	0	-1.78201	3883.2	4209.74	41	0.959034	0.663436	4034.09	2	45.8653	0	-5.13581e-05	4001.65	4066.52	40	0.956099	0.999988	3691.81	2	421.142	0	-2.45268	3394.02	3989.6	45	0.874979	0.568503	3108.97	2	533.171	0	-9.59284	2731.96	3485.98	42	0.736842	0.109829
RAI14	2860.26	2	300.801	0	0	2647.57	3072.96	31.5	1	3133.08	2	127.502	0	2.23529	3042.92	3223.23	31	1.09538	0.597683	2896.91	2	286.4	0	5.13581e-05	2694.39	3099.43	38	1.01281	0.999988	2966.91	2	258.452	0	0.467773	2784.15	3149.66	33.5	1.03728	0.897889	3103.14	2	306.423	0	0.874541	2886.46	3319.81	38	1.08491	0.817609
PSMA4	3756.07	2	108.25	0	0	3679.53	3832.61	42.5	1	4034.49	2	289.491	0	2.18661	3829.78	4239.19	41.5	1.07412	0.60442	3867.79	2	108.427	0	5.13581e-05	3791.12	3944.46	46.5	1.02974	0.999988	4289.05	2	71.2916	0	10.1824	4238.64	4339.46	40.5	1.1419	0.0958878	3100.47	2	625.117	0	-2.74693	2658.44	3542.49	43.5	0.825455	0.53126
DCAKD	3910.06	2	200.257	0	0	3768.45	4051.66	48	1	3265.72	2	50.1242	0	-23.8007	3230.28	3301.16	40.5	0.83521	0.00416801	3795.29	2	263.495	0	-5.13581e-05	3608.97	3981.61	49	0.970649	0.999988	3539.66	2	75.4125	0	-4.70908	3486.33	3592.98	51	0.905269	0.338137	3098.54	2	279.385	0	-4.74911	2900.99	3296.1	46.5	0.792454	0.335034
SNRPB2	3958.33	2	184.449	0	0	3827.9	4088.75	38.75	1	4406.65	2	246.758	0	3.09127	4232.17	4581.14	39.25	1.11326	0.490764	4078.6	2	10.417	0	0	4071.24	4085.97	37.25	1.03039	1	4316.82	2	214.393	0	2.51603	4165.22	4468.42	48.25	1.09057	0.56027	3096.01	2	1136.91	0	-1.43868	2292.09	3899.92	38.75	0.78215	0.718013
COMMD7	3954.38	2	294.039	0	0	3746.46	4162.29	44.5	1	3731.71	2	200.431	0	-1.96298	3589.98	3873.43	33.5	0.943691	0.636358	3614.96	2	66.9708	0	-5.13581e-05	3567.6	3662.32	47.5	0.914167	0.999988	3465.17	2	271.118	0	-3.32859	3273.46	3656.88	34.5	0.876288	0.464666	3088.11	2	658.086	0	-4.22866	2622.78	3553.45	37.5	0.780936	0.377689
BRP44	1496.46	2	11.735	0	0	1488.16	1504.76	33	1	1276.13	2	74.41	0	-12.0437	1223.51	1328.74	34	0.852763	0.0624646	1422.34	2	34.2844	0	-5.13581e-05	1398.09	1446.58	50.5	0.950467	0.999988	1188.43	2	22.4519	0	-31.3795	1172.56	1204.31	34.5	0.794162	0.000727855	3085.73	2	940.146	0	9.33276	2420.95	3750.52	31	2.06202	0.116607
CITED2	4159.37	2	1081.94	0	0	3394.33	4924.41	34.5	1	1841.3	2	418.461	0	-12.4302	1545.4	2137.2	46	0.442688	0.0571449	3832.58	2	1009.71	0	-5.13581e-05	3118.6	4546.55	37.5	0.921432	0.999988	1712.86	2	153.048	0	-16.0051	1604.64	1821.08	45.5	0.411808	0.0250892	3084.77	2	60.7171	0	-2.03304	3041.84	3127.7	41.5	0.741644	0.626175
IFNGR2	2859.8	2	431.962	0	0	2554.36	3165.24	36.5	1	3421.3	2	71.9904	0	3.73577	3370.39	3472.2	35.5	1.19634	0.42308	3064.23	2	112.326	0	5.13581e-05	2984.8	3143.65	37	1.07148	0.999988	3319.84	2	14.2447	0	1.72118	3309.77	3329.92	31	1.16087	0.672794	3083.73	2	27.7886	0	0.743839	3064.08	3103.38	32.5	1.0783	0.842589
HSPD1	4697.69	2	138.86	0.00488254	0	4599.5	4795.88	40.1667	1	5544.53	2	550.452	4.19886e-05	7.53471	5155.3	5933.76	41.5	1.18027	0.176412	4687.95	2	302.471	2.78439e-06	1.71194e-05	4474.07	4901.83	43.1667	0.997926	0.999996	5514.69	2	156.508	0.000202842	7.86666	5404.02	5625.36	43.1667	1.17392	0.163431	3069.18	2	229.785	0.000178201	-7.29777	2906.69	3231.66	40.6667	0.653337	0.186304
ZNF549	3931.3	2	505.082	0	0	3574.15	4288.44	57.5	1	2842.72	2	1688.29	0	-1.94997	1648.92	4036.52	49.5	0.723099	0.638267	2750.86	2	954.773	0	-5.13581e-05	2075.74	3425.99	42	0.699735	0.999988	2920.94	2	284.094	0	-8.72223	2720.06	3121.83	59.5	0.742997	0.134208	3068.34	2	69.6202	0	-3.41425	3019.11	3117.57	51.5	0.780491	0.455591
ATP6V1F	3028.51	2	65.9086	0	0	2981.91	3075.12	32	1	2735.02	2	73.3354	0	-6.05349	2683.17	2786.88	26.5	0.903091	0.248114	2905.24	2	113.456	0	-5.13581e-05	2825.01	2985.46	40.5	0.959295	0.999988	2745.96	2	90.7404	0	-4.44106	2681.79	2810.12	32.5	0.906701	0.359661	3066.61	2	798.114	0	0.112853	2502.26	3630.96	33	1.01258	0.974349
TMBIM4	3076.56	2	553.895	0	0	2684.89	3468.22	48	1	2823.97	2	118.801	0	-1.51554	2739.97	2907.98	47	0.917901	0.705417	3270.92	2	228.805	0	5.13581e-05	3109.13	3432.71	38.5	1.06317	0.999988	2834.83	2	167.431	0	-0.601576	2716.44	2953.22	43	0.92143	0.870648	3060.06	2	685.575	0	-0.0427014	2575.28	3544.83	37.5	0.994638	0.990216
TUFT1	898.369	2	31.2451	0	0	876.275	920.463	34.5	1	807.986	2	28.0193	0	-5.04371	788.173	827.799	38.5	0.899392	0.313061	952.042	2	65.385	0	5.13581e-05	905.808	998.276	35	1.05974	0.999988	803.058	2	73.3967	0	-2.02498	751.159	854.957	32.5	0.893907	0.627339	3058.9	2	94.9519	0	47.8984	2991.76	3126.04	36.5	3.40494	1.62241e-05
SF3A3	5139.49	2	79.1836	0	0	5083.5	5195.49	34.5	1	5616.68	2	160.94	0	4.7059	5502.88	5730.48	39.5	1.09285	0.338384	5108.81	2	62.1178	0	-5.13581e-05	5064.89	5152.73	38	0.994029	0.999988	5668.74	2	189.541	0	4.69933	5534.71	5802.76	44	1.10298	0.338896	3054.42	2	847.653	0	-19.431	2455.04	3653.8	37	0.594303	0.0113998
LOC339123	5682.38	2	656.98	0	0	5217.83	6146.94	47.5	1	5689.73	2	66.1865	0	0.0325242	5642.92	5736.53	44.5	1.00129	0.992539	5597.6	2	30.2346	0	-5.13581e-05	5576.22	5618.98	48	0.98508	0.999988	5509.37	2	100.467	0	-0.433368	5438.33	5580.41	40.5	0.969553	0.90503	3046.2	2	1051.29	0	-15.6785	2302.83	3789.57	41	0.536078	0.0270487
GTF2A2	3215.58	2	177.513	0	0	3090.06	3341.1	43	1	3380.43	2	190.874	0	1.97798	3245.47	3515.4	44	1.05127	0.634165	3352.79	2	68.0487	0	5.13581e-05	3304.67	3400.91	52	1.04267	0.999988	3414.3	2	124.838	0	0.936814	3326.03	3502.58	41.5	1.0618	0.805969	3040.97	2	810.413	0	-0.518402	2467.93	3614.02	51.5	0.945701	0.887482
MSRB2	4064.8	2	190.015	0	0	3930.43	4199.15	38	1	3612.21	2	207.748	0	-6.24208	3465.31	3759.11	37.5	0.888657	0.23757	3728.29	2	396.603	0	-5.13581e-05	3447.85	4008.73	30	0.917215	0.999988	3617.51	2	86.4192	0	-7.19158	3556.4	3678.61	41	0.88996	0.190916	3036.94	2	335.548	0	-8.51981	2799.67	3274.2	44	0.747131	0.140611
BSCL2	2562.96	2	116.339	0	0	2480.7	2645.23	46	1	2591.57	2	119.188	0	0.52647	2507.29	2675.84	48.5	1.01116	0.885835	2465.75	2	84.1732	0	-5.13581e-05	2406.24	2525.27	44	0.962072	0.999988	2497.27	2	53.5061	0	-0.570021	2459.44	2535.11	46.5	0.97437	0.876996	3036.7	2	1273.97	0	0.903406	2135.87	3937.54	45.5	1.18484	0.812193
TSG101	3037.65	2	52.9284	0	0	3000.23	3075.08	62	1	3127.87	2	38.691	0	1.50115	3100.51	3155.23	60	1.0297	0.707759	2877.9	2	401.378	0	-5.13581e-05	2594.09	3161.72	50	0.94741	0.999988	3112.98	2	158.439	0	0.55066	3000.95	3225.02	58.5	1.0248	0.880915	3032.18	2	693.275	0	-0.0165852	2541.96	3522.39	49	0.998197	0.996188
UBXD8	3151.96	2	301.399	0	0	2938.84	3365.08	42	1	3018.35	2	86.2656	0	-1.40585	2957.35	3079.35	35.5	0.95761	0.723461	3167.69	2	176.46	0	5.13581e-05	3042.91	3292.46	45	1.00499	0.999988	2938.01	2	98.5608	0	-0.651786	2868.31	3007.7	38	0.93212	0.86064	3029	2	430.011	0	-0.452123	2724.94	3333.07	38.5	0.960991	0.901131
RAB40C	4286.97	2	379.837	0	0	4018.39	4555.56	35.5	1	3968.57	2	88.7522	0	-2.17285	3905.82	4031.33	34.5	0.92573	0.606338	3889.05	2	301.789	0	-5.13581e-05	3675.65	4102.45	39.5	0.907179	0.999988	3572.81	2	330.527	0	-5.0693	3339.09	3806.53	40.5	0.833412	0.311222	3028.3	2	587.808	0	-10.5821	2612.66	3443.94	38	0.706396	0.0874563
PIGY	2993.28	2	37.9204	0	0	2966.47	3020.1	31	1	2644.34	2	185.946	0	-5.29193	2512.86	2775.83	33.5	0.883427	0.29567	3005.71	2	160.515	0	5.13581e-05	2892.21	3119.21	33	1.00415	0.999988	2871.34	2	77.288	0	-0.628943	2816.69	2925.99	43.5	0.959263	0.865178	3026.82	2	563.257	0	0.130372	2628.54	3425.1	26.5	1.0112	0.970427
SNX27	3684.92	2	243.699	0	0	3512.6	3857.24	35.5	1	4242.73	2	60.8692	0	10.552	4199.69	4285.77	41	1.15138	0.0880651	4000.15	2	73.776	0	5.13581e-05	3947.98	4052.32	28.5	1.08554	0.999988	4370.12	2	43.6551	0	14.0374	4339.25	4400.99	34	1.18595	0.0394691	3026.33	2	230.859	0	-2.87909	2863.08	3189.57	34	0.821273	0.515337
RBPMS2	8159.85	2	802.221	0	0	7592.59	8727.1	43.5	1	12055.2	2	896.063	0	37.9015	11421.5	12688.8	52	1.47738	0.000162125	7693.1	2	509.146	0	-5.13581e-05	7333.08	8053.12	42	0.9428	0.999988	10961.9	2	468.302	0	29.5348	10630.8	11293	41	1.3434	0.00111306	3022.98	2	214.196	0	-103.209	2871.52	3174.43	37	0.37047	4.77597e-11
GAK	3155.29	2	20.0906	0	0	3141.09	3169.5	45	1	2916.59	2	160.131	0	-2.62656	2803.36	3029.82	42.5	0.924347	0.54619	2917.76	2	172.091	0	-5.13581e-05	2796.08	3039.45	41	0.92472	0.999988	2795.44	2	283.981	0	-2.3414	2594.64	2996.25	42	0.885953	0.583257	3021.9	2	239.355	0	-0.530194	2852.65	3191.15	44	0.957725	0.885076
GATAD2A	3776.11	2	228.003	0	0	3614.89	3937.34	30.5	1	3548.83	2	64.482	0	-2.25251	3503.23	3594.43	36.5	0.93981	0.595318	3450.36	2	121.502	0	-5.13581e-05	3364.45	3536.28	46.5	0.913734	0.999988	3156.21	2	98.942	0	-16.1437	3086.25	3226.17	31.5	0.835836	0.0243012	3020.36	2	179.456	0	-4.09876	2893.46	3147.25	36.5	0.799859	0.389157
RHBDF1	2958.85	2	156.256	0	0	2848.36	3069.34	49.5	1	2535.94	2	7.9806	0	-16.4141	2530.3	2541.58	45.5	0.857069	0.0228345	3001.99	2	229.463	0	5.13581e-05	2839.74	3164.25	54	1.01458	0.999988	2842	2	272.423	0	-0.578604	2649.37	3034.64	48.5	0.960509	0.875265	3017.22	2	72.4307	0	0.228838	2966	3068.43	46.5	1.01973	0.948672
TAX1BP3	3259.04	2	92.2972	0	0	3193.77	3324.3	48	1	3080.89	2	20.6925	0	-2.24004	3066.26	3095.52	49	0.945337	0.597029	3296.1	2	166.25	0	5.13581e-05	3178.55	3413.66	41.5	1.01137	0.999988	3165.97	2	359.303	0	-0.422386	2911.9	3420.03	48	0.971443	0.907322	3016.05	2	116.991	0	-0.9598	2933.33	3098.78	39.5	0.925443	0.801715
PRNP	1271.3	2	68.9357	0	0	1222.55	1320.04	40.5	1	2867.77	2	33.8821	0	348.835	2843.81	2891.73	47.75	2.25578	1.30761e-35	1484.71	2	215.262	0	5.13581e-05	1332.5	1636.93	45.25	1.16787	0.999988	3099.09	2	204.93	0	347.436	2954.18	3244	47.25	2.43774	1.8045e-35	3014.38	2	282.485	0	31.0183	2814.63	3214.13	38	2.3711	0.000790989
SUMO2	4797.93	2	803.311	0	0	4229.91	5365.96	35	1	5448.95	2	279.699	0	1.07477	5251.18	5646.73	37.5	1.13569	0.78077	5400.52	2	465.222	0	5.13581e-05	5071.56	5729.48	34.5	1.12559	0.999988	5493.66	2	53.5955	0	0.809384	5455.77	5531.56	34.5	1.14501	0.829968	3013.49	2	1375.42	0	-2.71984	2040.92	3986.06	42.25	0.62808	0.534584
SLC25A4	3437.73	2	382.896	0	0	3166.98	3708.48	41.5	1	3374.4	2	60.3422	0	-0.519672	3331.74	3417.07	38	0.981579	0.887223	3051.26	2	125.283	0	-5.13581e-05	2962.67	3139.85	41.5	0.88758	0.999988	3203.04	2	28.5451	0	-0.628943	3182.85	3223.22	47.5	0.93173	0.865178	3004.45	2	473.218	0	-1.35295	2669.83	3339.06	46.5	0.873962	0.732326
POGK	3744.14	2	60.2714	0	0	3701.52	3786.76	41	1	2660.17	2	145.257	0	-74.8698	2557.46	2762.88	43.5	0.710489	3.25851e-08	3714.6	2	47.7112	0	-5.13581e-05	3680.87	3748.34	43	0.992111	0.999988	2700.51	2	94.8507	0	-73.1928	2633.44	2767.58	43	0.721264	4.79422e-08	3003.48	2	571.963	0	-4.11482	2599.04	3407.92	47.5	0.802182	0.387719
NT5C2	1297.38	2	159.537	0	0	1184.58	1410.19	36.5	1	918.312	2	36.5915	0	-17.1917	892.438	944.186	40.5	0.707818	0.0190909	1400.5	2	109.274	0	5.13581e-05	1323.23	1477.77	31	1.07948	0.999988	973.787	2	156.674	0	-5.30143	863.001	1084.57	32.5	0.750576	0.295024	3001.91	2	123.934	0	28.0961	2914.28	3089.55	33	2.31382	0.00155022
VCP	3238.11	2	478.269	0	0	2899.92	3576.3	34.5	1	3316.61	2	29.3271	0	0.527742	3295.87	3337.34	28.5	1.02424	0.885576	3434.78	2	17.515	0	5.13581e-05	3422.4	3447.17	32	1.06074	0.999988	3196.7	2	15.2444	0	-0.158863	3185.92	3207.47	36.5	0.98721	0.964081	2990.25	2	225.121	0	-0.809349	2831.07	3149.44	40	0.923456	0.829975
PTD008	2849.86	2	197.353	0	0	2710.31	2989.41	36	1	2680.41	2	195.299	0	-1.94184	2542.31	2818.51	51.5	0.940541	0.639464	2902.43	2	244.838	0	5.13581e-05	2729.3	3075.55	44.5	1.01845	0.999988	2611.48	2	38.139	0	-1.80584	2584.51	2638.45	38	0.916354	0.659806	2983.39	2	648.533	0	0.484114	2524.8	3441.97	42	1.04685	0.894517
SUZ12	3595.34	2	98.7826	0	0	3525.49	3665.19	46.5	1	3818.75	2	446.293	0	1.56109	3503.17	4134.32	53	1.06214	0.698057	3574.03	2	152.084	0	-5.13581e-05	3466.49	3681.57	54	0.994073	0.999988	3706	2	156.777	0	0.601576	3595.14	3816.85	54.5	1.03078	0.870648	2981.56	2	740.701	0	-1.8169	2457.81	3505.32	50.5	0.829285	0.658128
SLC7A1	1359.81	2	131.819	0	0	1266.61	1453.02	48	1	2025.67	2	88.8855	0	65.3153	1962.82	2088.52	48.5	1.48966	2.94081e-07	1501.42	2	112.628	0	5.13581e-05	1421.78	1581.06	51.5	1.10414	0.999988	1924.6	2	122.775	0	34.2176	1837.78	2011.41	51.5	1.41534	0.00037865	2981.55	2	826.525	0	12.8263	2397.11	3565.99	51.5	2.19262	0.0521639
DSTN	2335.07	2	123.617	4.53392e-09	0	2247.66	2422.49	43.1667	1	1954.12	2	7.2923	5.6674e-10	-11.7757	1948.96	1959.27	40	0.836853	0.0664406	2498.32	2	198.182	5.6674e-10	5.13581e-05	2358.19	2638.46	44	1.06991	0.999988	2061.2	2	120.838	4.53392e-09	-2.80083	1975.75	2146.64	38.8333	0.882712	0.524707	2979.29	2	65.9027	0	3.95008	2932.69	3025.89	38.3333	1.27589	0.402709
C9ORF80	3379.88	2	253.951	0	0	3200.31	3559.45	41	1	2741.18	2	1591.9	0	-1.35904	1615.54	3866.82	41.5	0.81103	0.731301	2639.63	2	676.381	0	-5.13581e-05	2161.35	3117.9	34	0.780983	0.999988	2644.94	2	219.182	0	-15.1377	2489.95	2799.92	45.5	0.782554	0.030636	2978.29	2	208.35	0	-1.37655	2830.96	3125.61	45	0.881183	0.728358
PDCD6	3637.59	2	151.282	0	0	3530.62	3744.57	36.5	1	3851.6	2	97.3805	0	2.28133	3782.74	3920.46	52	1.05883	0.59138	3512.03	2	125.03	0	-5.13581e-05	3423.63	3600.45	43	0.965483	0.999988	3853.36	2	36.0705	0	0.897478	3827.85	3878.86	40	1.05932	0.813303	2978.09	2	603.677	0	-3.00946	2551.23	3404.96	41.5	0.8187	0.500096
CGI-69	5228.15	2	213.619	0	0	5077.1	5379.2	40	1	6304.12	2	444.659	0	13.4153	5989.7	6618.54	36	1.2058	0.0455485	5132.23	2	259.729	0	-5.13581e-05	4948.58	5315.89	51.5	0.981654	0.999988	5722.9	2	399.949	0	1.87368	5440.09	6005.7	34	1.09463	0.649578	2976.47	2	581.042	0	-45.3365	2565.61	3387.33	29.5	0.569316	2.92652e-05
EIF3S4	4549.68	2	20.107	0	0	4535.46	4563.9	37	1	4200.91	2	36.6696	0	-3.43484	4174.98	4226.84	39.5	0.923342	0.453436	3949.22	2	316.964	0	-5.13581e-05	3725.09	4173.35	38.5	0.868022	0.999988	3930.61	2	301.065	0	-7.15969	3717.72	4143.49	40	0.863931	0.192323	2975.35	2	613.218	0	-20.2996	2541.74	3408.96	41	0.653968	0.00933345
PGAM1	5230.54	2	2056.51	0	0	3776.37	6684.71	54	1	8243.1	2	1578.87	0	3.23596	7126.67	9359.53	59	1.57596	0.474684	5800.48	2	408.602	0	5.13581e-05	5511.55	6089.4	62.5	1.10896	0.999988	7486.01	2	689.524	0	1.99123	6998.45	7973.58	52.5	1.43121	0.632233	2970.35	2	134.984	0	-3.12491	2874.9	3065.8	44.5	0.567886	0.486978
SFT2D1	2729.32	2	331.214	0	0	2495.11	2963.52	38.5	1	3853.19	2	223.396	0	27.5958	3695.23	4011.16	45.5	1.41178	0.00173949	2945.93	2	175.924	0	5.13581e-05	2821.53	3070.33	33.5	1.07937	0.999988	3713.49	2	469.163	0	8.35148	3381.74	4045.24	42.5	1.3606	0.146168	2963.17	2	91.1646	0	0.856456	2898.7	3027.63	45.5	1.08568	0.821021
INA	925.13	2	75.3708	0	0	871.835	978.426	40	1	611.091	2	20.5121	0	-53.7553	596.587	625.595	45	0.660546	4.21184e-06	928.732	2	96.5202	0	5.13581e-05	860.482	996.982	39	1.00389	0.999988	593.858	2	3.6581	0	-57.6885	591.271	596.444	46.5	0.641918	1.70273e-06	2958.89	2	1072.01	0	12.1519	2200.87	3716.92	34.5	3.19835	0.0609267
TCEB2	4552.28	2	53.9517	0	0	4514.13	4590.43	50	1	4317.54	2	132.824	0	-1.1459	4223.62	4411.46	49	0.948435	0.768086	4317.28	2	381.694	0	-5.13581e-05	4047.38	4587.17	45.25	0.948377	0.999988	4272.94	2	53.0419	0	-0.875545	4235.44	4310.45	44.5	0.938638	0.81742	2955.94	2	892.211	0	1.58834	2325.05	3586.83	44	0.649332	0.693691
DYNLT1	2438.62	2	9.26998	0	0	2432.07	2445.18	31.5	1	2510.18	2	218.194	0	0.969605	2355.9	2664.47	27	1.02934	0.799907	2687.31	2	21.4204	0	5.13581e-05	2672.16	2702.46	26.5	1.10198	0.999988	2750.23	2	21.3489	0	7.69842	2735.14	2765.33	32	1.12778	0.169886	2951.39	2	771.857	0	1.42938	2405.61	3497.18	28	1.21027	0.719552
SAT	3006.25	2	125.716	0	0	2917.35	3095.14	39.5	1	4515.82	2	548.267	0	24.0146	4128.14	4903.51	53	1.50215	0.00396768	2945.31	2	467.291	0	-5.13581e-05	2614.89	3275.73	55	0.97973	0.999988	5087.7	2	1186.01	0	8.67706	4249.06	5926.34	40	1.69238	0.135611	2947.29	2	481.566	0	-0.234971	2606.77	3287.81	46	0.980389	0.947334
C14ORF24	3080.86	2	103.049	1.24513e-06	0	3008	3153.73	35	1	2765.61	2	832.343	7.54331e-07	0.427532	2177.05	3354.16	33.6667	0.897672	0.906247	2621.07	2	217.528	2.90171e-07	-0.438318	2467.25	2774.89	35	0.850758	0.903999	2536.01	2	182.952	5.6674e-07	-5.26908	2406.64	2665.37	37.3333	0.823148	0.297229	2947.12	2	128.244	4.53392e-09	4.3352	2856.44	3037.8	35.6667	0.95659	0.368536
TRFP	3749.49	2	346.258	0	0	3504.65	3994.33	41	1	3408.93	2	173.982	0	-2.29744	3285.91	3531.95	41	0.909172	0.58919	3836.39	2	249.164	0	5.13581e-05	3660.2	4012.57	47	1.02318	0.999988	3537.18	2	183.086	0	-0.623494	3407.72	3666.64	50	0.943378	0.866265	2945.31	2	334.098	0	-4.13047	2709.07	3181.55	40.5	0.785523	0.386325
C1ORF198	2045.22	2	173.217	0	0	1922.73	2167.7	35.5	1	1179.28	2	185.624	0	-42.1136	1048.02	1310.53	39.5	0.576602	6.1466e-05	1937.83	2	170.73	0	-5.13581e-05	1817.1	2058.55	30	0.947491	0.999988	1063.27	2	26.1309	0	-112.916	1044.79	1081.75	35	0.519881	5.10938e-12	2940.65	2	462.964	0	6.98065	2613.29	3268.02	46	1.43782	0.200417
CDC16	3209.71	2	310.035	0	0	2990.48	3428.94	43.1667	1	3242.15	2	12.5223	0	0.234817	3233.29	3251	47.1667	1.01011	0.947367	3320.76	2	8.82859	0	1.71194e-05	3314.52	3327.01	46.6667	1.0346	0.999996	3222.59	2	104.3	0	0.135065	3148.84	3296.34	51.5	1.00401	0.969379	2939.86	2	475.353	0	-0.809914	2603.73	3275.98	44.3333	0.915926	0.829867
LOC613037	2017.04	2	258.878	0	0	1833.99	2200.1	31	1	1237.2	2	141.226	0	-23.914	1137.34	1337.06	32.5	0.613372	0.00406067	1338.63	2	330.548	0	-5.13581e-05	1104.9	1572.37	31	0.663661	0.999988	1353.31	2	33.1624	0	-20.1695	1329.86	1376.76	34.5	0.670937	0.00961725	2938.06	2	628.614	0	5.64496	2493.56	3382.56	33	1.45662	0.272586
SNRPA1	5338.22	2	301.994	0	0	5124.68	5551.76	54.5	1	5377.05	2	24.4844	0	0.336357	5359.73	5394.36	40.5	1.00727	0.925474	5258.56	2	226.763	0	-5.13581e-05	5098.21	5418.9	46.5	0.985077	0.999988	5480.26	2	131.858	0	0.565578	5387.02	5573.49	52.5	1.02661	0.877894	2936.39	2	644.22	0	-42.4305	2480.86	3391.92	46	0.550069	5.71416e-05
LOC51255	3731.24	2	71.2359	0	0	3680.87	3781.61	53.5	1	3829.25	2	303.633	0	0.9372	3614.55	4043.95	56	1.02627	0.805898	3596.7	2	303.131	0	-5.13581e-05	3382.36	3811.05	53.5	0.963943	0.999988	3961.21	2	19.8714	0	1.0005	3947.16	3975.26	47	1.06163	0.794236	2933.05	2	788.886	0	-2.64248	2375.22	3490.88	47	0.786078	0.544192
GJA7	3493.67	2	63.122	5.54017e-05	0	3449.03	3538.3	37.75	1	3003.94	2	1375.09	4.07033e-05	0.417617	2031.61	3976.28	37	0.859824	0.908319	2562.15	2	501.021	9.15823e-05	-0.213211	2207.88	2916.43	33.75	0.73337	0.952092	2743.35	2	307.897	9.15823e-05	-7.32694	2525.63	2961.07	38.75	0.785235	0.185057	2927.78	2	242.376	0.000113065	-1.8208	2756.39	3099.16	32.75	0.838024	0.657536
VBP1	4190.19	2	420.456	0	0	3892.88	4487.5	41	1	4216.39	2	189.774	0	0.175373	4082.2	4350.58	30	1.00625	0.960423	4218.29	2	161.589	0	5.13581e-05	4104.03	4332.55	40	1.00671	0.999988	4506.03	2	103.94	0	0.657122	4432.54	4579.53	34.5	1.07538	0.859583	2926.35	2	1147.18	0	-2.96461	2115.17	3737.53	29.5	0.698381	0.505288
ANKS1A	1633.82	2	90.6559	0	0	1569.72	1697.92	39.5	1	1242.59	2	81.7336	0	-36.0279	1184.8	1300.39	34	0.760544	0.000249577	1528.1	2	18.7846	0	-5.13581e-05	1514.82	1541.38	38	0.93529	0.999988	1170.01	2	54.1251	0	-66.9574	1131.73	1208.28	38.5	0.716117	2.01494e-07	2925.12	2	390.776	0	17.1049	2648.8	3201.44	36	1.79035	0.0194766
ODZ3	1605.4	2	337.904	0	0	1366.46	1844.33	44.5	1	1419.85	2	16.9366	0	-1.78201	1407.87	1431.82	46	0.884421	0.663436	1646.5	2	108.945	0	5.13581e-05	1569.46	1723.53	40	1.0256	0.999988	1179.04	2	18.514	0	-3.48513	1165.95	1192.13	41	0.734423	0.448215	2922.59	2	479.073	0	13.3452	2583.83	3261.34	39.5	1.82048	0.0462888
NRD1	3394.71	2	286.764	0	0	3191.94	3597.49	44.5	1	3219.2	2	15.9647	0	-1.82886	3207.91	3230.48	54.5	0.948297	0.656317	3314.37	2	261.321	0	-5.13581e-05	3129.59	3499.16	55.5	0.976334	0.999988	3132.25	2	467.236	0	-0.613884	2801.86	3462.64	51.5	0.922684	0.868184	2907.95	2	118.8	0	-1.67227	2823.95	2991.96	45	0.856612	0.680414
GTPBP4	4506.36	2	28.5588	0	0	4486.17	4526.56	39	1	5129.99	2	197.559	0	12.3214	4990.29	5269.69	39.5	1.13839	0.0585945	4406.15	2	207.687	0	-5.13581e-05	4259.29	4553	53	0.977761	0.999988	5060.77	2	418.849	0	2.79317	4764.6	5356.94	48.5	1.12303	0.525634	2907.58	2	560.876	0	-23.8557	2510.98	3304.18	43	0.645216	0.00411554
UNC50	3189.06	2	228.024	0	0	3027.82	3350.3	45.5	1	3507.82	2	114.012	0	3.37395	3427.2	3588.43	43.5	1.09995	0.459838	3634.28	2	66.3624	0	0.47916	3587.36	3681.21	38.5	1.13961	0.895538	3580.86	2	73.6666	0	4.55816	3528.77	3632.95	49.5	1.12286	0.350094	2906.04	2	950.064	0	-0.716699	2234.24	3577.83	44.5	0.911251	0.847872
TUBB2C	3802.01	2	491.527	0	0	3454.45	4149.57	40	1	3381.19	2	211.276	0	-2.18059	3231.8	3530.59	40	0.889316	0.605259	3406.42	2	608.003	0	-5.13581e-05	2976.49	3836.34	36	0.895951	0.999988	3423.04	2	158.471	0	-0.726888	3310.99	3535.1	52	0.900324	0.845885	2902.11	2	397.589	0	-4.15947	2620.97	3183.25	45.5	0.763309	0.383754
HADHSC	4787.2	2	803.433	0	0	4219.09	5355.32	38.5	1	4637.88	2	119.311	0	-0.614824	4553.51	4722.24	39.5	0.968807	0.867996	4697.25	2	502.877	0	-5.13581e-05	4341.66	5052.84	32	0.981209	0.999988	4532.99	2	127.346	0	-0.515844	4442.94	4623.04	33.5	0.946898	0.888005	2900.91	2	604.903	0	-11.9281	2473.18	3328.64	40	0.605972	0.0641484
TMEM87A	3319.91	2	119.324	0	0	3235.54	3404.29	47	1	3763.64	2	266.937	0	4.9604	3574.89	3952.39	41	1.13366	0.319125	3471.86	2	91.476	0	5.13581e-05	3407.18	3536.55	38	1.04577	0.999988	3502.95	2	170.122	0	0.778112	3382.66	3623.25	38	1.05513	0.835966	2888	2	445.202	0	-1.58956	2573.2	3202.81	42	0.869903	0.693496
ATP5C1	2763.94	2	395.697	0	0	2484.14	3043.74	40.5	1	3269.87	2	229.112	0	2.92172	3107.86	3431.88	44.5	1.18305	0.510303	3102.99	2	84.2696	0	5.13581e-05	3043.4	3162.58	35.5	1.12267	0.999988	3458.6	2	285.363	0	5.12818	3256.82	3660.38	29.5	1.25133	0.307031	2885.35	2	831.962	0	0.324671	2297.06	3473.64	39.5	1.04392	0.927968
BRI3	2466.97	2	168.039	0	0	2348.15	2585.79	42	1	2233.43	2	303.983	0	-2.03439	2018.48	2448.37	37	0.905332	0.62598	2202.05	2	330.624	0	-5.13581e-05	1968.26	2435.83	38	0.892612	0.999988	2040.24	2	77.3834	0	-14.8489	1985.52	2094.96	35	0.827023	0.0327421	2877.59	2	463.936	0	1.51907	2549.54	3205.64	35	1.16645	0.704844
PLOD1	3290.41	2	172.173	0	0	3168.67	3412.16	45	1	3931.77	2	418.205	0	5.21035	3636.06	4227.49	45	1.19492	0.301276	3558.64	2	189.177	0	5.13581e-05	3424.87	3692.41	44	1.08152	0.999988	3897.79	2	144.533	0	18.0902	3795.59	3999.99	52	1.18459	0.0155231	2875.93	2	733.754	0	-1.24417	2357.09	3394.78	38	0.874034	0.750902
CPNE3	2618.09	2	105.522	0	0	2543.48	2692.71	42	1	2683.64	2	212.835	0	0.88708	2533.14	2834.14	43.5	1.02504	0.815252	2572.17	2	25.6785	0	-5.13581e-05	2554.02	2590.33	48	0.982462	0.999988	2709.29	2	189.064	0	0.580003	2575.6	2842.98	40	1.03483	0.874983	2875.78	2	352.421	0	1.06408	2626.59	3124.98	33	1.09843	0.782694
NDUFA11	4544.7	2	753.022	0	0	4012.23	5077.17	30.5	1	4520.06	2	174.82	0	-0.0985966	4396.44	4643.67	40	0.994577	0.977553	4383.17	2	335.861	0	-5.13581e-05	4145.68	4620.66	41	0.964457	0.999988	4250.61	2	50.0392	0	-0.580003	4215.23	4285.99	30.5	0.93529	0.874983	2875.03	2	1230.99	0	-3.87741	2004.59	3745.47	39.5	0.632612	0.409504
GNPDA1	4443.2	2	187.981	0	0	4310.28	4576.13	30	1	5299.13	2	385.858	0	10.9649	5026.28	5571.97	38	1.19264	0.0800771	4336.74	2	381.324	0	-5.13581e-05	4067.1	4606.38	29.5	0.976038	0.999988	5264.2	2	449.409	0	7.26578	4946.42	5581.98	37.5	1.18478	0.187682	2868.06	2	826.377	0	-11.3458	2283.72	3452.39	36.5	0.645493	0.0733529
TSPAN3	3072.93	2	806.847	0	0	2502.4	3643.45	42.25	1	3104.68	2	123.554	0	-9.01652	3017.32	3192.05	39.5	1.01033	0.125414	3564.16	2	24.9207	0	5.13581e-05	3546.54	3581.78	33.25	1.15986	0.999988	3129.36	2	308.468	0	-1.479	2911.24	3347.48	43.25	1.01837	0.711378	2867.7	2	816.519	0	-0.580802	2290.34	3445.07	45	0.933215	0.874822
KPNA4	3192.22	2	132.123	0	0	3098.79	3285.64	35	1	2814.53	2	76.478	0	-10.2429	2760.45	2868.61	41	0.881686	0.0945607	3339.18	2	115.049	0	5.13581e-05	3257.83	3420.54	44.5	1.04604	0.999988	2703.64	2	30.5067	0	-16.587	2682.07	2725.21	43.5	0.846949	0.0219431	2867.55	2	260.4	0	-1.24459	2683.41	3051.68	40.5	0.898293	0.750829
RUTBC1	3411.1	2	62.2183	0	0	3367.1	3455.09	46	1	2233.52	2	105.407	0	-125.536	2158.99	2308.05	39.5	0.65478	2.79494e-13	2965.15	2	176.226	0	-0.755074	2840.54	3089.76	38	0.869266	0.840413	2260.65	2	173.077	0	-80.9077	2138.27	2383.04	38.5	0.662735	8.11388e-09	2867.39	2	1018.39	0	-1.20097	2147.28	3587.5	34	0.840607	0.758409
GJA1	5552.25	2	93.662	0	0	5486.02	5618.48	38.5	1	4453.1	2	184.463	0	-36.8964	4322.67	4583.54	37.5	0.802035	0.000204344	5784.46	2	445.965	0	5.13581e-05	5469.11	6099.8	44.5	1.04182	0.999988	4518.26	2	408.043	0	-13.2392	4229.73	4806.79	43.5	0.81377	0.0474329	2863.65	2	64.27	0	-68.7207	2818.21	2909.1	42	0.515764	1.34254e-07
NDUFB7	4620.12	2	305.053	0	0	4404.41	4835.82	48	1	4600.18	2	52.4364	0	-0.17151	4563.1	4637.26	38	0.995685	0.961278	4157.16	2	203.293	0	-5.13581e-05	4013.41	4300.91	38	0.899795	0.999988	4515.99	2	305.61	0	-0.430014	4299.89	4732.09	37.5	0.977462	0.90573	2860.96	2	726.885	0	-17.408	2346.98	3374.95	36	0.61924	0.0181636
PRMT1	5777.39	2	470.753	4.53392e-09	0	5444.52	6110.26	45.6667	1	6179.13	2	323.048	0	1.89834	5950.7	6407.56	46.1667	1.06954	0.645902	5686.28	2	806.13	0	1.71194e-05	5116.26	6256.3	47.5	0.98423	0.999996	5725.21	2	61.9922	0	0.155753	5681.37	5769.04	47.3333	0.990968	0.964772	2859.3	2	471.863	2.90171e-07	-32.5268	2525.64	3192.95	47.8333	0.494912	0.000558882
ARCN1	2930.68	2	17.4164	0	0	2918.36	2942.99	45	1	2998.36	2	272.781	0	0.73688	2805.47	3191.24	41	1.02309	0.843941	2804.67	2	21.5822	0	-5.13581e-05	2789.41	2819.93	33.5	0.957004	0.999988	3004.41	2	24.527	0	0.560108	2987.07	3021.75	40.5	1.02516	0.879001	2858.8	2	262.239	0	-0.302272	2673.36	3044.23	46.5	0.975473	0.932766
NUP37	4033.85	2	134.182	0	0	3938.97	4128.73	44.5	1	5296.42	2	166.435	0	67.076	5178.73	5414.11	49.5	1.31299	1.96063e-07	4276.34	2	271.278	0	5.13581e-05	4084.52	4468.16	43.5	1.06011	0.999988	5439.52	2	583.774	0	16.4192	5026.73	5852.31	38.5	1.34847	0.0228075	2853.7	2	450.069	0	-13.2243	2535.45	3171.95	43	0.707437	0.0475957
UNC84B	2284.47	2	551.656	0	0	1894.39	2674.55	33	1	2085.66	2	82.0694	0	-1.23329	2027.63	2143.69	38	0.912974	0.752785	2307.76	2	120.105	0	5.13581e-05	2222.83	2392.69	43	1.01019	0.999988	2025.31	2	178.792	0	-0.601576	1898.89	2151.74	35.5	0.886557	0.870648	2853.65	2	256.171	0	1.58158	2672.51	3034.79	40	1.24915	0.694771
CENPB	3881.2	2	148.012	0	0	3776.54	3985.86	38	1	3410.09	2	477.158	0	-2.31812	3072.69	3747.49	46	0.878617	0.586392	3682.99	2	56.6521	0	-5.13581e-05	3642.93	3723.05	61	0.94893	0.999988	3152.31	2	117.872	0	-27.9521	3068.96	3235.66	45	0.812199	0.00160248	2852.07	2	579.805	0	-9.21807	2442.09	3262.06	40.5	0.734843	0.119727
VPS26A	3015.63	2	458.129	0	0	2691.68	3339.57	42	1	2956.86	2	172.293	0	-0.389164	2835.03	3078.69	32	0.980514	0.914289	3295.51	2	102.24	0	5.13581e-05	3223.22	3367.81	41	1.09281	0.999988	2778.89	2	15.4686	0	-0.616734	2767.95	2789.83	33.5	0.921497	0.867614	2851.11	2	659.373	0	-0.504476	2384.87	3317.36	30	0.945447	0.890333
PBX3	3964.36	2	169.082	0	0	3844.8	4083.92	36.5	1	2715.81	2	223.031	0	-62.9795	2558.11	2873.52	42	0.685056	5.03556e-07	4168.59	2	157.867	0	5.13581e-05	4056.96	4280.22	38	1.05152	0.999988	2578.59	2	107.243	0	-126.73	2502.76	2654.42	40.5	0.650442	2.12316e-13	2842.99	2	1091.6	0	-2.80569	2071.11	3614.86	32.5	0.717135	0.52412
ISG20L1	2783.16	2	148.347	0	0	2678.26	2888.05	35	1	3401.9	2	81.9743	0	32.9828	3343.93	3459.86	40.5	1.22232	0.000503175	2586.11	2	181.701	0	-5.13581e-05	2457.63	2714.59	37	0.929201	0.999988	3167.57	2	193.437	0	6.70912	3030.79	3304.35	41.5	1.13812	0.213348	2834.53	2	127.653	0	0.211891	2744.27	2924.8	36	1.01846	0.952381
CAPN1	2384.76	2	230.018	0	0	2222.11	2547.41	31.5	1	2100.18	2	47.1374	0	-3.19002	2066.85	2133.51	34.5	0.880668	0.479731	2380.07	2	7.64131	0	-5.13581e-05	2374.67	2385.48	37.5	0.998034	0.999988	1948.56	2	35.3154	0	-8.7376	1923.58	1973.53	41	0.817086	0.133734	2834.02	2	200.937	0	1.6264	2691.93	2976.1	32	1.18839	0.687638
TXLNA	3223.69	2	282.233	0	0	3024.12	3423.26	42	1	2949.6	2	126.727	0	-2.30858	2859.99	3039.21	40	0.914974	0.587681	3200.74	2	86.9925	0	-5.13581e-05	3139.22	3262.25	41.5	0.992878	0.999988	2845.68	2	47.8783	0	-3.14159	2811.82	2879.54	47	0.882739	0.485111	2833.27	2	294.646	0	-1.3677	2624.93	3041.62	45	0.87889	0.729845
EIF3S12	5774.94	2	66.1595	0	0	5728.16	5821.72	58	1	5117.88	2	82.1854	0	-9.62292	5059.77	5175.99	47	0.886222	0.109071	5313.77	2	362.158	0	-5.13581e-05	5057.69	5569.86	54.5	0.920143	0.999988	5191.61	2	62.1925	0	-5.78187	5147.63	5235.58	44.5	0.898989	0.264127	2833.17	2	1101.17	0	-23.7969	2054.52	3611.82	46	0.490597	0.00417163
MSH6	6063.1	2	159.706	0	0	5950.17	6176.03	38	1	6370.29	2	261.797	0	2.15286	6185.17	6555.4	39.5	1.05066	0.609135	6453.39	2	16.8098	0	5.13581e-05	6441.5	6465.27	44	1.06437	0.999988	6053.95	2	96.2737	0	-0.0399193	5985.88	6122.03	40	0.998491	0.99085	2831.91	2	915.923	0	-41.3687	2184.25	3479.56	37.5	0.467072	7.29681e-05
IARS2	3527.09	2	49.2664	0	0	3492.25	3561.92	34.5	1	3641.19	2	264.311	0	1.22327	3454.3	3828.09	35.5	1.03235	0.754524	3542.71	2	175.85	0	5.13581e-05	3418.36	3667.05	41.5	1.00443	0.999988	3867.25	2	272.402	0	1.93369	3674.64	4059.87	40.5	1.09644	0.640665	2824.39	2	329.991	0	-4.19468	2591.05	3057.73	47.5	0.800772	0.380656
G10	2947.48	2	177.506	0	0	2821.96	3072.99	44	1	2848.79	2	143.141	0	-1.47205	2747.57	2950	34	0.966517	0.712517	2645.06	2	29.4442	0	-5.13581e-05	2624.24	2665.88	41	0.897398	0.999988	2912.96	2	97.2976	0	-0.283106	2844.16	2981.76	37	0.988289	0.936892	2824.25	2	172.082	0	-0.518817	2702.57	2945.93	31.5	0.958193	0.887398
CAB39	2295.51	2	132.248	0	0	2202	2389.03	41.5	1	2490.01	2	6.96323	0	3.20817	2485.08	2494.93	45	1.08473	0.477731	2399.23	2	61.0627	0	5.13581e-05	2356.05	2442.41	51	1.04518	0.999988	2490.06	2	98.6725	0	2.20939	2420.29	2559.83	43.5	1.08475	0.601258	2822.93	2	473.454	0	2.3098	2488.14	3157.71	44	1.22976	0.587516
SFRS10	4519.8	2	182.053	0	0	4391.07	4648.53	34	1	3927.92	2	90.1304	0	-13.6379	3864.19	3991.65	43.5	0.869047	0.0432728	4160.11	2	241.393	0	-5.13581e-05	3989.42	4330.8	42	0.920418	0.999988	4376.21	2	111.799	0	-0.60218	4297.16	4455.27	41.5	0.968231	0.870526	2822.03	2	1060	0	-7.87938	2072.5	3571.56	33.5	0.624371	0.162953
UBE2E1	3538.85	2	245.742	0	0	3365.08	3712.61	39.75	1	3916.25	2	21.5791	0	2.76556	3900.99	3931.51	39.25	1.10665	0.528985	3557.41	2	284.658	0	0	3356.12	3758.69	39.25	1.00524	1	4021.85	2	176.952	0	3.51227	3896.73	4146.98	40.75	1.13649	0.445423	2821.89	2	308.465	0	-2.79977	2603.77	3040.01	35.75	0.797403	0.524835
MRPS21	4166.07	2	387.115	0	0	3892.34	4439.8	39	1	4264.39	2	41.542	0	0.294359	4235.01	4293.76	43.5	1.0236	0.934467	4508.1	2	26.8872	0	0	4489.09	4527.11	36.75	1.0821	1	4766.62	2	225.465	0	1.6999	4607.19	4926.05	39	1.14415	0.676098	2818.65	2	851.769	0	-5.38612	2216.36	3420.95	43.5	0.676574	0.289326
FH	3386.23	2	358.207	0	0	3132.94	3639.52	41.5	1	3519.76	2	280.024	0	1.00969	3321.75	3717.76	46	1.03943	0.792557	3195.82	2	185.489	0	-5.13581e-05	3064.66	3326.99	39.5	0.94377	0.999988	3611.26	2	283.424	0	0.616734	3410.85	3811.67	42	1.06645	0.867614	2818.64	2	751.006	0	-1.49054	2287.6	3349.68	41.5	0.832383	0.70949
DUSP3	1304.17	2	43.734	0	0	1273.25	1335.1	37.5	1	1226.61	2	77.7117	0	-2.12011	1171.66	1281.56	37.5	0.940526	0.613746	1152.8	2	71.1308	0	-5.13581e-05	1102.5	1203.1	34	0.88393	0.999988	1193.73	2	30.5942	0	-2.84353	1172.1	1215.37	36	0.915317	0.519574	2818.14	2	3.62293	0	26.4455	2815.57	2820.7	37	2.16086	0.00226702
ZIC2	12789.3	2	1656.62	0	0	11617.9	13960.7	47	1	10991.4	2	1418.06	0	-2.23308	9988.71	11994.1	45.5	0.859423	0.597987	11746.3	2	455.649	0	-5.13581e-05	11424.1	12068.5	46.5	0.918446	0.999988	10643.8	2	539.208	0	-3.40025	10262.5	11025.1	43.5	0.832242	0.457062	2814.29	2	1752.85	0	-65.2719	1574.84	4053.74	49	0.22005	2.9704e-07
ZMPSTE24	2725.9	2	60.395	0	0	2683.2	2768.61	36	1	2874.16	2	320.392	0	1.44103	2647.61	3100.72	35	1.05439	0.717625	2712.57	2	118.502	0	-5.13581e-05	2628.77	2796.36	45.5	0.995108	0.999988	2763.64	2	194.159	0	0.28867	2626.35	2900.94	38	1.01385	0.935692	2812.87	2	21.8869	0	0.372519	2797.4	2828.35	32	1.03191	0.9178
ZNF207	4595.24	2	22.4415	0	0	4579.37	4611.11	41.25	1	4293.26	2	210.988	0	-2.25917	4144.07	4442.45	41.75	0.934284	0.594406	4566.85	2	80.1922	0	0	4510.15	4623.56	42.5	0.993823	1	4101.12	2	70.9121	0	-7.21904	4050.97	4151.26	53	0.89247	0.189712	2806.4	2	817.928	0	-15.3877	2228.04	3384.76	41.5	0.610719	0.028922
CCDC6	3090.59	2	42.3184	0	0	3060.66	3120.51	39	1	3086.01	2	112	0	-0.0689527	3006.81	3165.21	33	0.998519	0.984248	3128.4	2	26.0262	0	5.13581e-05	3110	3146.81	38	1.01224	0.999988	3021.56	2	167.733	0	-0.498062	2902.95	3140.16	33	0.977664	0.891649	2801.24	2	116.622	0	-1.16731	2718.77	2883.7	37	0.906377	0.764309
ERRFI1	1968.43	2	167.795	0	0	1849.78	2087.08	39.5	1	2763.25	2	126.015	0	52.874	2674.14	2852.36	39	1.40379	5.15945e-06	2254.03	2	174.233	0	5.13581e-05	2130.83	2377.24	39	1.14509	0.999988	3005.36	2	674.644	0	5.81009	2528.31	3482.4	44	1.52678	0.262416	2800.99	2	147.187	0	6.5787	2696.91	2905.07	42	1.42296	0.219852
C20ORF30	3892.41	2	369.577	0	0	3631.08	4153.74	39.75	1	3780.39	2	520.935	0	-0.517678	3412.04	4148.75	35.75	0.971221	0.88763	3727.94	2	138.416	0	-5.13581e-05	3630.06	3825.81	43.25	0.957744	0.999988	3644.51	2	179.277	0	-2.17396	3517.74	3771.28	38.5	0.93631	0.606183	2798.17	2	615.8	0	-7.2363	2362.73	3233.6	38.75	0.718877	0.18896
ACTG2	3644.6	2	232.9	0	0	3479.92	3809.29	37.5	1	2488.76	2	867.731	0	-4.08443	1875.19	3102.34	43	0.682863	0.390443	4733.85	2	1962.37	0	5.13581e-05	3346.24	6121.45	40	1.29886	0.999988	2185.91	2	130.018	0	-116.139	2093.97	2277.85	47	0.599766	2.4327e-12	2797.09	2	1133.85	0	-1.59912	1995.34	3598.84	45	0.76746	0.691972
AKR7A2	3847.95	2	568.617	0	0	3445.87	4250.02	45	1	3875.94	2	392.104	0	0.125316	3598.68	4153.2	34.5	1.00727	0.971557	3739.49	2	613.491	0	-5.13581e-05	3305.69	4173.3	36.5	0.971815	0.999988	3927.16	2	77.3747	0	0.24931	3872.44	3981.87	46.5	1.02058	0.944211	2791.89	2	585.697	0	-5.05936	2377.74	3206.04	35	0.725552	0.311935
TCEB1	3725.9	2	262.869	0	0	3540.03	3911.78	34.5	1	4265.16	2	13.6556	0	8.47434	4255.5	4274.81	35.5	1.14473	0.142091	3523.74	2	19.0185	0	-5.13581e-05	3510.29	3537.19	33	0.945742	0.999988	4236.68	2	34.2886	0	6.21399	4212.44	4260.93	37.5	1.13709	0.239112	2790.5	2	608.284	0	-6.23865	2360.38	3220.62	33.5	0.748945	0.237758
PCDHB2	3310.11	2	339.329	0	0	3070.17	3550.06	46.5	1	2402.68	2	29.0143	0	-22.3794	2382.17	2423.2	49.5	0.725861	0.00578181	3247.59	2	13.6367	0	-5.13581e-05	3237.95	3257.24	42.5	0.981112	0.999988	2334.54	2	139.464	0	-23.7903	2235.93	2433.16	45	0.705276	0.00417806	2789.7	2	577.017	0	-1.73434	2381.68	3197.71	45.5	0.84278	0.670758
NBPF11	1924.93	2	35.0844	0	0	1900.12	1949.74	47	1	1262.18	2	36.1459	0	-125.207	1236.62	1287.73	48.5	0.6557	3.01511e-13	1879.54	2	198.297	0	-5.13581e-05	1739.33	2019.76	48	0.976422	0.999988	1552.37	2	286.344	0	-3.32859	1349.89	1754.85	40	0.806456	0.464666	2788.58	2	225.475	0	7.66317	2629.14	2948.01	46	1.44867	0.171271
RARS	3692.84	2	250.117	0	0	3515.98	3869.7	45	1	3653.19	2	181.63	0	-0.416757	3524.76	3781.62	34.5	0.989262	0.908499	3675.47	2	96.3448	0	-5.13581e-05	3607.34	3743.59	44	0.995295	0.999988	3586.83	2	117.89	0	-0.562628	3503.47	3670.19	42.5	0.971293	0.878491	2782.92	2	172.497	0	-7.27584	2660.95	2904.89	49.5	0.753599	0.187248
ADD1	2731.5	2	204.726	1.01758e-05	0	2586.74	2876.26	36	1	2618.33	2	65.9035	2.82662e-05	-1.73797	2571.72	2664.93	35.5	0.958566	0.670198	2749.33	2	33.7919	1.01758e-05	0	2725.43	2773.22	32.25	1.00653	1	2458.56	2	118.982	1.01758e-05	-1.71311	2374.43	2542.69	40.5	0.900076	0.674045	2780.09	2	781.705	0	1.01223	2227.34	3332.84	37.5	1.01779	0.792094
C8ORF37	2934.46	2	186.71	0	0	2802.43	3066.48	38	1	2647.04	2	1254.52	0	-0.774297	1759.95	3534.12	36.5	0.902053	0.836701	2362.53	2	114.233	0	-9.49041	2281.76	2443.3	39.5	0.8051	0.11245	2475.72	2	123.85	0	-12.8555	2388.14	2563.29	43.5	0.843672	0.0518141	2779.94	2	416.611	0	-0.667002	2485.35	3074.53	33.5	0.947343	0.85763
RND3	1380.8	2	51.8845	0	0	1344.12	1417.49	36	1	2475.56	2	178.458	0	125.069	2349.37	2601.75	35	1.79284	3.11256e-13	1592.87	2	279.48	0	5.13581e-05	1395.25	1790.49	43	1.15358	0.999988	2369.85	2	11.5803	0	347.436	2361.66	2378.04	37	1.71628	1.8045e-35	2776.35	2	306.646	0	22.7792	2559.51	2993.18	41.5	2.01067	0.00527325
PPP2R5E	3191.42	2	107.905	0	0	3115.12	3267.72	45.5	1	3010.72	2	417.052	0	-1.37782	2715.82	3305.62	40	0.943379	0.728145	3199.58	2	15.5098	0	5.13581e-05	3188.62	3210.55	46.5	1.00256	0.999988	2949.01	2	7.89215	0	-2.33165	2943.43	2954.59	45	0.924044	0.584568	2775.46	2	288.8	0	-1.59237	2571.25	2979.67	25	0.869663	0.693047
KLHDC3	4169.94	2	157.56	0	0	4058.53	4281.35	33.5	1	4071.73	2	78.5596	0	-1.2448	4016.18	4127.28	39.5	0.976446	0.750792	3925.42	2	354.016	0	-5.13581e-05	3675.09	4175.75	42.5	0.94136	0.999988	3782.49	2	37.2722	0	-4.49412	3756.14	3808.85	38	0.907085	0.355294	2773.11	2	537.33	0	-19.9287	2393.16	3153.06	38.5	0.665024	0.0101655
SIPA1L2	1654.77	2	162.426	0	0	1539.92	1769.63	50.5	1	1149.94	2	2.25462	0	-30.9409	1148.34	1151.53	58.5	0.694921	0.00080522	1736.67	2	303.662	0	5.13581e-05	1521.95	1951.39	67	1.04949	0.999988	1345.77	2	397.586	0	-0.709797	1064.64	1626.91	48.5	0.813266	0.84922	2773.02	2	190.041	0	13.177	2638.64	2907.4	59.5	1.67577	0.0481169
MRPL33	3271.99	2	232.115	0	0	3107.86	3436.12	28.5	1	3540.22	2	172.732	0	3.8888	3418.08	3662.36	32.25	1.08198	0.408432	3643.44	2	493.437	0	5.13581e-05	3294.53	3992.35	29.5	1.11352	0.999988	3558.72	2	96.9282	0	10.4061	3490.18	3627.26	33.5	1.08763	0.0910729	2771.13	2	737.354	0	-1.33386	2249.74	3292.52	28.25	0.846924	0.735553
SLC20A1	2896.13	2	248.194	0	0	2720.63	3071.63	44	1	3017.2	2	223.822	0	1.2527	2858.93	3175.46	37.5	1.0418	0.749427	2624.05	2	153.094	0	-5.13581e-05	2515.79	2732.3	39.5	0.906052	0.999988	2672.29	2	164.422	0	-0.781399	2556.03	2788.55	47.5	0.92271	0.835334	2770.28	2	169.292	0	-0.517177	2650.57	2889.99	52.5	0.956544	0.887733
LMO4	3936.47	2	586.863	0	0	3521.49	4351.44	41	1	2573.69	2	133.887	0	-16.7182	2479.01	2668.36	43	0.653806	0.0212902	3966.56	2	305.007	0	5.13581e-05	3750.89	4182.24	48	1.00765	0.999988	2820.78	2	372.054	0	-7.07455	2557.7	3083.87	42	0.716578	0.196131	2768.72	2	247.848	0	-6.73887	2593.46	2943.97	54.5	0.70335	0.211891
HMGN4	3079.19	2	66.8119	0	0	3031.94	3126.43	35.5	1	2783.15	2	127.46	0	-5.32105	2693.02	2873.27	44	0.903858	0.293694	2929.48	2	46.2668	0	-5.13581e-05	2896.77	2962.2	39.5	0.951382	0.999988	2790.85	2	27.7048	0	-4.49043	2771.26	2810.44	43.5	0.906359	0.355596	2768.36	2	802.135	0	-0.932474	2201.16	3335.55	38	0.899055	0.806775
GDI2	3768.17	2	196.392	0	0	3629.3	3907.04	40	1	3627.25	2	77.3704	0	-1.86886	3572.54	3681.96	46.5	0.962603	0.650301	3661.25	2	384.415	0	-5.13581e-05	3389.43	3933.08	44	0.971627	0.999988	3736.84	2	429.497	0	-0.128131	3433.14	4040.54	50	0.991687	0.970928	2764.21	2	259.308	0	-9.9361	2580.85	2947.57	39.5	0.733569	0.101482
NGRN	2751.29	2	381.76	0	0	2481.35	3021.24	38.5	1	2883.91	2	136.097	0	1.57642	2787.68	2980.15	35.5	1.0482	0.695597	2883.5	2	150.692	0	5.13581e-05	2776.94	2990.05	36.5	1.04805	0.999988	2824.06	2	162.526	0	0.392587	2709.14	2938.98	42.75	1.02645	0.913569	2763.31	2	949.69	0	0.617896	2091.78	3434.85	35.75	1.00437	0.867382
ATOX1	2892.32	2	168.242	0	0	2773.36	3011.29	49	1	2391.55	2	278.388	0	-6.43575	2194.7	2588.4	41	0.826861	0.227209	2785.94	2	230.034	0	-5.13581e-05	2623.28	2948.6	34	0.963221	0.999988	2505.63	2	171.213	0	-7.08526	2384.56	2626.69	40.5	0.866303	0.195647	2763.2	2	666.207	0	-0.462932	2292.12	3234.28	40	0.955357	0.898891
SRP54	3222.86	2	212.432	0	0	3072.64	3373.07	52.5	1	3504.36	2	156.751	0	2.7398	3393.52	3615.2	46.5	1.08735	0.532133	3458.46	2	58.9782	0	5.13581e-05	3416.75	3500.16	57.5	1.0731	0.999988	3670.36	2	12.7284	0	7.11384	3661.36	3679.36	39.5	1.13885	0.194364	2762.22	2	576.357	0	-1.64288	2354.67	3169.76	45.5	0.857071	0.685033
COPB	2568.68	2	0.669841	0	0	2568.21	2569.16	39.5	1	2680.4	2	196.728	0	1.57598	2541.29	2819.5	43	1.04349	0.695668	2503.15	2	124.583	0	-5.13581e-05	2415.05	2591.24	41.5	0.974486	0.999988	2336.03	2	27.6366	0	-3.99157	2316.49	2355.58	39.5	0.909429	0.39888	2760.1	2	289.06	0	0.839428	2555.7	2964.5	49	1.07452	0.824247
STRAP	3366.24	2	53.4549	0	0	3328.45	3404.04	39	1	3357.34	2	206.552	0	-0.101279	3211.29	3503.4	41	0.997355	0.97695	3208.93	2	99.7477	0	-5.13581e-05	3138.39	3279.46	36.5	0.953266	0.999988	3417.3	2	2.15818	0	0.386968	3415.77	3418.82	38	1.01517	0.914752	2757.61	2	474.133	0	-3.17553	2422.34	3092.87	39	0.819193	0.481334
OSBP	2663.92	2	396.658	0	0	2383.44	2944.4	45	1	2832.86	2	95.1973	0	1.39998	2765.55	2900.18	42.5	1.06342	0.72444	2644	2	134.192	0	-5.13581e-05	2549.12	2738.89	45	0.992523	0.999988	2590.64	2	60.1012	0	-0.327524	2548.14	2633.14	41.5	0.97249	0.927358	2756.23	2	116.432	0	0.340495	2673.9	2838.56	49.5	1.03465	0.924593
DGUOK	3935.03	2	84.0498	0	0	3875.6	3994.46	45.3333	1	3958.56	2	49.002	0	0.727806	3923.91	3993.21	47	1.00598	0.845706	3760.34	2	319.228	0	-1.71194e-05	3534.61	3986.07	43.1667	0.955607	0.999996	3945.5	2	117.623	0	0.171894	3862.32	4028.67	42.5	1.00266	0.961193	2755.49	2	665.267	0	-7.15303	2285.07	3225.9	41.8333	0.700245	0.192618
ARL2BP	2380.79	2	50.4092	0	0	2345.14	2416.43	29	1	2421.38	2	91.3386	0	0.860686	2356.79	2485.96	38	1.01705	0.820222	2278.41	2	76.5577	0	-5.13581e-05	2224.27	2332.54	36	0.956997	0.999988	2529.32	2	422.136	0	0.554201	2230.83	2827.82	41	1.06239	0.880197	2753.15	2	664.549	0	1.24459	2283.24	3223.06	22	1.1564	0.750829
ASCC2	2656.11	2	351.531	0	0	2407.54	2904.68	33	1	2317.77	2	19.8568	0	-2.35134	2303.73	2331.81	46.5	0.872619	0.581923	2666.88	2	19.3549	0	5.13581e-05	2653.19	2680.56	40	1.00405	0.999988	2350.85	2	94.2505	0	-0.97274	2284.21	2417.5	29	0.885073	0.79933	2752.28	2	137.612	0	0.365674	2654.98	2849.59	34	1.03621	0.919248
SYNCRIP	2674.21	2	18.1088	0	0	2661.4	2687.01	47.5	1	3307.32	2	169.956	0	28.5245	3187.15	3427.5	45	1.23675	0.00140461	2610.81	2	237.708	0	-5.13581e-05	2442.73	2778.9	55	0.976293	0.999988	3217.3	2	177.364	0	18.564	3091.88	3342.71	51	1.20308	0.0139187	2749.13	2	424.863	0	0.329975	2448.71	3049.56	52.5	1.02802	0.926835
ARL6IP5	2326.13	2	301.582	0	0	2112.88	2539.38	35.5	1	2024.68	2	19.7446	0	-2.43791	2010.72	2038.64	38	0.870408	0.570439	2305.06	2	217.249	0	-5.13581e-05	2151.45	2458.68	38	0.990943	0.999988	2260.65	2	110.231	0	-0.375817	2182.71	2338.6	33	0.971852	0.917103	2744.7	2	269.531	0	1.4767	2554.12	2935.29	34	1.17994	0.711754
LRAP	3804.04	2	492.618	0	0	3455.7	4152.37	47.5	1	2972.27	2	1503.43	0	-1.74912	1909.18	4035.36	47	0.781347	0.668479	2864.86	2	788.477	0	-5.13581e-05	2307.32	3422.4	35.5	0.75311	0.999988	2879.11	2	328.758	0	-6.58588	2646.64	3111.57	44	0.756855	0.219489	2743.8	2	267.221	0	-6.65551	2554.85	2932.76	45	0.721287	0.215998
DNAJC9	3372.55	2	298.819	0	0	3161.26	3583.85	38	1	3202.14	2	341.415	0	-1.29404	2960.72	3443.55	47.5	0.94947	0.742327	3475	2	68.836	0	5.13581e-05	3426.33	3523.68	44	1.03038	0.999988	3389.54	2	277.207	0	0.0760689	3193.53	3585.56	45	1.00504	0.982637	2741.61	2	1020.3	0	-1.31486	2020.16	3463.07	46	0.81292	0.738779
SRRM2	3632.58	2	444.847	0	0	3318.03	3947.14	34	1	2576.69	2	98.5818	0	-17.5123	2506.98	2646.39	46	0.709326	0.0177326	2928.94	2	274.654	0	-5.13581e-05	2734.74	3123.15	32.5	0.806298	0.999988	3054.84	2	207.658	0	-2.96889	2908.01	3201.68	31	0.840956	0.50479	2739.9	2	218.501	0	-4.89125	2585.4	2894.41	33.5	0.754257	0.324247
REEP5	1640.33	2	66.5802	0	0	1593.25	1687.41	43.5	1	2095.95	2	31.3634	0	48.998	2073.77	2118.12	41	1.27776	1.25951e-05	1733.77	2	202.883	0	5.13581e-05	1590.31	1877.23	45	1.05696	0.999988	2053.24	2	234.797	0	7.48729	1887.21	2219.26	35.5	1.25172	0.178349	2735.01	2	606.532	0	10.6611	2306.13	3163.89	43	1.66735	0.0858801
CD151	2393.47	2	134.575	0	0	2298.31	2488.63	41.3333	1	2411.97	2	79.0554	0	0.558509	2356.07	2467.88	35.5	1.00773	0.879324	2288.21	2	31.1774	0	-1.71194e-05	2266.17	2310.26	42	0.956024	0.999996	2346.28	2	15.831	0	0.222029	2335.08	2357.47	42.8333	0.980283	0.950161	2731.55	2	252.383	0	2.14169	2553.09	2910.01	36.5	1.14125	0.610704
ERGIC3	3467.95	2	171.548	0	0	3346.65	3589.26	36.5	1	2862.92	2	76.804	0	-13.4188	2808.61	2917.22	34.25	0.825534	0.0455114	3338.29	2	429.656	0	-5.13581e-05	3034.48	3642.1	38.75	0.962611	0.999988	2916.61	2	65.749	0	-7.58361	2870.11	2963.1	38.75	0.841016	0.174437	2727.72	2	747.44	0	-2.35991	2199.2	3256.24	42	0.786549	0.580776
DUSP12	3168.18	2	7.43821	0	0	3162.93	3173.44	43.5	1	2953.84	2	375.957	0	-1.73158	2688	3219.68	38.5	0.932345	0.671184	3118.08	2	214.461	0	-5.13581e-05	2966.43	3269.73	42	0.984186	0.999988	3231.67	2	149.092	0	0.477607	3126.24	3337.09	44	1.02004	0.895858	2725.36	2	568.276	0	-1.63695	2323.53	3127.19	39	0.860228	0.68597
GSTM2	4905.67	2	193.317	0	0	4768.98	5042.37	43	1	3757.02	2	312.025	0	-28.3352	3536.38	3977.65	40.5	0.765852	0.00146718	4327.79	2	153.688	0	-2.14266	4219.12	4436.47	50	0.882202	0.610568	3905.11	2	282.439	0	-23.1078	3705.39	4104.82	51.5	0.796039	0.00488902	2722.16	2	1186.02	0	-10.8508	1883.52	3560.8	33.5	0.5549	0.0822086
AP3B1	3619.92	2	221.895	0	0	3463.02	3776.83	44	1	3765.09	2	79.4458	0	1.77704	3708.91	3821.26	32	1.0401	0.664196	3591.47	2	38.6656	0	-5.13581e-05	3564.12	3618.81	35.5	0.992139	0.999988	3603.95	2	242.645	0	-0.0899338	3432.38	3775.53	32	0.995589	0.979505	2713.12	2	150.743	0	-7.9083	2606.53	2819.71	30	0.749496	0.161871
ETF1	2732.17	2	117.523	0	0	2649.07	2815.28	36	1	2558.92	2	38.429	0	-2.44815	2531.75	2586.09	32	0.936588	0.569096	2642.07	2	204.609	0	-5.13581e-05	2497.39	2786.75	36.5	0.96702	0.999988	2746.39	2	164.61	0	0.124909	2630	2862.79	38.5	1.00521	0.971648	2712.83	2	580.834	0	-0.0746544	2302.12	3123.55	37	0.992921	0.982957
OCIAD2	2279.09	2	49.2775	0	0	2244.25	2313.94	46.25	1	2966.01	2	49.2863	0	39.3255	2931.16	3000.86	45.5	1.3014	0.000116803	2232.22	2	59.157	0	0	2190.39	2274.05	46	0.979436	1	3345.55	2	171.458	0	47.6192	3224.31	3466.78	43.5	1.46793	1.73014e-05	2698.26	2	173.69	0	4.25229	2575.44	2821.07	48.75	1.18392	0.375639
XPO1	4361.58	2	303.747	0	0	4146.8	4576.36	33.5	1	4109.16	2	652.18	0	-1.21526	3647.99	4570.32	35	0.942125	0.755917	4369.1	2	400.503	0	5.13581e-05	4085.9	4652.3	40	1.00172	0.999988	4284.57	2	250.039	0	-0.363912	4107.77	4461.37	36.5	0.982343	0.919621	2695.68	2	292.925	0	-26.8241	2488.55	2902.81	38.5	0.618052	0.00207772
UFC1	3971.74	2	659.343	0	0	3505.51	4437.96	37	1	3188.19	2	3.70586	0	-3.25903	3185.57	3190.81	33	0.80272	0.472168	4322.34	2	279.493	0	5.13581e-05	4124.71	4519.97	45	1.08827	0.999988	3363.51	2	18.8836	0	-1.21351	3350.16	3376.86	41	0.846861	0.756222	2692.15	2	578.006	0	-6.7592	2283.44	3100.86	40.5	0.677826	0.210902
FAM119A	2412.15	2	182.333	0	0	2283.22	2541.08	37	1	1847.15	2	926.528	0	-1.9278	1192	2502.31	35.5	0.765771	0.641534	1702.11	2	240.436	0	-6.11432	1532.09	1872.12	50.5	0.70564	0.244663	1804.24	2	271.938	0	-10.1709	1611.95	1996.53	46.5	0.747982	0.0961418	2690.13	2	314.569	0	1.15346	2467.7	2912.56	44.5	1.11524	0.766749
SERTAD2	1734.17	2	204.924	0	0	1589.27	1879.07	35	1	1183.58	2	6.26378	0	-23.092	1179.15	1188.01	38.5	0.682507	0.00490681	1783.1	2	283.467	0	5.13581e-05	1582.66	1983.54	34	1.02822	0.999988	1292.23	2	0.445939	0	-12.9736	1291.92	1292.55	43	0.74516	0.0504237	2689.69	2	16.6379	0	9.29965	2677.93	2701.46	38.5	1.551	0.117499
DYNLRB1	3266.63	2	116.345	0	0	3184.36	3348.9	48.5	1	3220.29	2	184.454	0	-0.623041	3089.86	3350.72	47.5	0.985813	0.866355	3230.68	2	287.384	0	-5.13581e-05	3027.47	3433.9	54	0.988996	0.999988	2982.18	2	98.1797	0	-3.63674	2912.76	3051.6	53.5	0.912922	0.432838	2680.1	2	543.754	0	-2.92457	2295.6	3064.59	41	0.820447	0.509969
COX6A1	2798.9	2	47.7256	0	0	2765.15	2832.65	39.5	1	2765.25	2	61.7773	0	-0.611254	2721.57	2808.94	34	0.987979	0.86871	2765.96	2	323.714	0	-5.13581e-05	2537.06	2994.86	39.5	0.98823	0.999988	2839.81	2	233.398	0	0.277261	2674.77	3004.84	41	1.01462	0.938154	2676.88	2	373.928	0	-0.550165	2412.47	2941.29	33	0.956404	0.881015
PTPLB	1918.49	2	171.869	0	0	1796.96	2040.02	51.5	1	1819.49	2	121.811	0	-1.58312	1733.36	1905.62	44	0.948395	0.694524	1783.4	2	68.0533	0	-5.13581e-05	1735.28	1831.52	40.5	0.929583	0.999988	2021.53	2	218.452	0	0.578604	1867.06	2176	43	1.05371	0.875265	2676.08	2	432.265	0	5.75753	2370.42	2981.74	42.5	1.39488	0.265612
RAB25	1494.56	2	21.6766	0	0	1479.23	1509.88	55	1	1581.42	2	95.0074	0	2.05641	1514.24	1648.6	55	1.05812	0.622815	1307.77	2	397.601	0	-5.13581e-05	1026.63	1588.92	57.5	0.875023	0.999988	1490.96	2	16.006	0	-0.0578348	1479.64	1502.28	50	0.997591	0.986771	2675.91	2	60.4924	0	17.1195	2633.13	2718.68	47	1.79043	0.019411
FER1L3	609.761	2	113.6	0	0	529.434	690.088	35.5	1	523.401	2	24.3027	0	-1.42753	506.216	540.585	47.5	0.85837	0.719858	673.519	2	9.68418	0	5.13581e-05	666.671	680.367	42	1.10456	0.999988	510.875	2	94.4413	0	-0.673114	444.095	577.655	39.75	0.837828	0.856424	2673	2	1040.76	0	13.3549	1937.07	3408.92	41	4.38368	0.046186
TRAPPC4	3066.34	2	314.213	0	0	2844.16	3288.52	46	1	3408.34	2	210.292	0	2.31454	3259.64	3557.04	48.5	1.11154	0.586875	3082.64	2	244.11	0	5.13581e-05	2910.03	3255.25	39.5	1.00532	0.999988	3411.88	2	151.906	0	1.56952	3304.46	3519.29	42.5	1.11269	0.696704	2672.72	2	781.057	0	-1.11672	2120.43	3225.01	50.5	0.871633	0.773263
WBP11	4401.59	2	835.789	0	0	3810.59	4992.58	38.5	1	4154.06	2	243.72	0	-0.979972	3981.72	4326.39	35.5	0.943764	0.798	3835.39	2	466.309	0	-5.13581e-05	3505.66	4165.12	31.5	0.871365	0.999988	3887.31	2	265.794	0	-0.638193	3699.37	4075.26	37	0.883161	0.863338	2671.1	2	637.503	0	-8.87176	2220.32	3121.88	29.5	0.60685	0.129665
CREB3L2	1541.31	2	39.7349	0	0	1513.21	1569.4	46	1	1133.2	2	11.6659	0	-65.0887	1124.95	1141.45	49.5	0.735224	3.09834e-07	1544.85	2	139.672	0	5.13581e-05	1446.08	1643.61	47	1.0023	0.999988	1101.11	2	69.6251	0	-59.0723	1051.88	1150.35	51.5	0.714404	1.23815e-06	2661.32	2	57.4367	0	15.3869	2620.71	2701.93	60	1.72667	0.0289274
PRSS23	911.602	2	200.276	0	0	769.986	1053.22	34.5	1	1088.16	2	306.649	0	1.62785	871.323	1304.99	38.5	1.19367	0.687408	1116.6	2	190.279	0	5.13581e-05	982.052	1251.15	51	1.22488	0.999988	1142.68	2	410.571	0	0.616734	852.363	1433	37	1.25349	0.867614	2660.38	2	1020.32	0	9.30961	1938.9	3381.85	42.5	2.91835	0.11723
CTSL1	1960.64	2	122.888	0	0	1873.74	2047.53	37	1	2093.93	2	175.097	0	1.71843	1970.12	2217.74	36.75	1.06799	0.67322	2028.71	2	68.6426	0	5.13581e-05	1980.17	2077.25	42	1.03472	0.999988	2043.65	2	170.531	0	0.468349	1923.06	2164.23	37.5	1.04234	0.89777	2658.64	2	305.797	0	5.15069	2442.41	2874.88	39.5	1.35601	0.305444
C6ORF49	3726.36	2	20.123	0	0	3712.14	3740.59	52	1	3832.82	2	269.231	0	1.10627	3642.45	4023.2	45.5	1.02857	0.775127	3869.23	2	35.1777	0	5.13581e-05	3844.36	3894.11	44.5	1.03834	0.999988	3945.69	2	96.4409	0	0.886869	3877.49	4013.88	40.5	1.05886	0.815292	2657.06	2	775.752	0	-5.46392	2108.52	3205.6	38	0.713043	0.28419
TXNL2	2528.39	2	484.824	0	0	2185.57	2871.21	44.5	1	3437.31	2	99.675	0	9.59507	3366.83	3507.79	42	1.35949	0.109772	3199.47	2	74.2892	0	5.13581e-05	3146.94	3252	49.5	1.26542	0.999988	3287.47	2	1.44193	0	5.77015	3286.45	3288.49	47.5	1.30022	0.264841	2654.57	2	524.353	0	0.432849	2283.79	3025.34	46.5	1.0499	0.905139
TNS3	2555.44	2	431.433	0	0	2250.37	2860.51	40	1	1531.42	2	82.5616	0	-17.8922	1473.04	1589.8	41	0.599278	0.0162472	2707.94	2	46.6469	0	5.13581e-05	2674.96	2740.93	40.5	1.05968	0.999988	1256.16	2	12.1129	0	-30.8555	1247.6	1264.73	39	0.491565	0.000821198	2649.88	2	168.723	0	0.344155	2530.57	2769.18	31	1.03695	0.923814
BZW2	2627.57	2	16.3813	0	0	2615.98	2639.15	45.5	1	3076.83	2	31.818	0	18.9785	3054.34	3099.33	46.5	1.17098	0.0126517	2731.61	2	254.203	0	5.13581e-05	2551.87	2911.36	49.5	1.0396	0.999988	3020.15	2	223.863	0	5.77015	2861.85	3178.44	45	1.14941	0.264841	2649.19	2	816.389	0	0.0600249	2071.91	3226.46	44.5	1.00823	0.986274
C1QBP	6220.91	2	52.2979	0	0	6183.93	6257.89	44.5	1	8357.39	2	688.998	0	27.5185	7870.2	8844.59	39.5	1.34344	0.00177072	5804.2	2	259.517	0	-5.13581e-05	5620.69	5987.7	40	0.933014	0.999988	7418.02	2	578.175	0	9.53824	7009.19	7826.85	45.5	1.19243	0.111218	2646.68	2	773.089	0	-69.5196	2100.02	3193.34	45.5	0.425449	1.11695e-07
LOC648293	2470.66	2	102.077	0	0	2398.48	2542.84	41.5	1	1926.56	2	17.6415	0	-45.4722	1914.08	1939.03	38	0.779775	2.8365e-05	2427.92	2	9.33452	0	-5.13581e-05	2421.32	2434.52	35	0.982701	0.999988	1921.2	2	79.9342	0	-40.6363	1864.68	1977.72	46.5	0.777607	8.63707e-05	2646.02	2	0.727386	0	0.807145	2645.51	2646.54	41.5	1.07098	0.830396
TWSG1	2541.83	2	350.226	0	0	2294.18	2789.48	32	1	2584.99	2	371.796	0	0.266274	2322.09	2847.89	27	1.01698	0.94053	2712.83	2	99.8978	0	5.13581e-05	2642.19	2783.47	28	1.06727	0.999988	2362.25	2	244.395	0	-0.601576	2189.44	2535.07	35	0.929351	0.870648	2645.19	2	250.125	0	0.398905	2468.33	2822.06	35	1.04066	0.912241
MSX1	4056.87	2	52.801	0	0	4019.54	4094.21	60.5	1	1074.17	2	424.898	0	-158.184	773.721	1374.62	51.5	0.264778	1.51909e-16	3969.26	2	285.637	0	-5.13581e-05	3767.29	4171.24	39	0.978404	0.999988	1009.43	2	391.901	0	-188.318	732.317	1286.55	42	0.24882	1.47314e-19	2645.11	2	1562.28	0	-2.16694	1540.41	3749.81	40	0.652008	0.607163
SHC1	2025.53	2	213.698	1.91275e-06	0	1874.42	2176.64	37.1667	1	2462.55	2	146.088	2.90171e-07	4.69547	2359.26	2565.86	37.6667	1.21576	0.339197	1774.09	2	2.14821	1.55513e-06	1.71194e-05	1772.57	1775.61	42.3333	0.875866	0.999996	2173.09	2	79.7227	4.13153e-07	5.31875	2116.72	2229.46	35.8333	1.07285	0.293849	2643.41	2	625.111	4.13153e-07	1.58968	2201.39	3085.43	36.3333	1.30504	0.693477
TM9SF2	2419.28	2	239.618	0	0	2249.84	2588.72	43	1	2613.47	2	32.2204	0	2.14416	2590.68	2636.25	53.5	1.08027	0.610357	2429.2	2	91.0985	0	5.13581e-05	2364.78	2493.61	52	1.0041	0.999988	2530.51	2	42.699	0	0.597474	2500.32	2560.7	48.5	1.04598	0.87147	2632.31	2	287.885	0	0.910914	2428.74	2835.88	46.5	1.08806	0.81079
AOF2	5165.24	2	213.782	0	0	5014.07	5316.4	47	1	4559.71	2	170.629	0	-10.3542	4439.06	4680.37	34.5	0.882769	0.0921677	4915.7	2	301.671	0	-5.13581e-05	4702.39	5129.01	37	0.951689	0.999988	4416.39	2	120.137	0	-14.9109	4331.44	4501.34	45	0.855022	0.0322785	2620.37	2	863.15	0	-28.7841	2010.03	3230.71	42	0.507308	0.0013231
METAP2	4377.4	2	207.066	0	0	4230.98	4523.81	40.5	1	5223.63	2	412.108	0	9.50007	4932.23	5515.03	45.5	1.19332	0.1122	4426.46	2	451.883	0	5.13581e-05	4106.93	4745.99	35.5	1.01121	0.999988	4980.17	2	250.952	0	9.09922	4802.72	5157.62	43.5	1.1377	0.123049	2618.97	2	853.043	0	-13.6052	2015.78	3222.17	38	0.598295	0.0435992
ATXN2	2540.64	2	23.0715	0	0	2524.32	2556.95	48	1	2395.4	2	174.251	0	-2.01107	2272.18	2518.61	44	0.942834	0.629351	2410.39	2	31.2882	0	-5.13581e-05	2388.26	2432.51	51	0.948734	0.999988	2324.97	2	110.858	0	-3.2504	2246.58	2403.35	43.5	0.915112	0.473107	2615.55	2	272.787	0	0.347998	2422.66	2808.44	47	1.02949	0.922997
SRXN1	386.115	2	7.54113	0	0	380.783	391.448	45	1	517.336	2	39.179	0	23.7314	489.633	545.04	46	1.33985	0.00423502	402.643	2	7.54187	0	5.13581e-05	397.31	407.976	43.5	1.04281	0.999988	486.431	2	77.3553	0	3.17984	431.733	541.13	42	1.25981	0.480857	2615.38	2	922.472	0	20.7019	1963.1	3267.67	43	6.77358	0.00850775
STOML2	4948.57	2	243.128	0	0	4776.65	5120.49	37.5	1	5302.52	2	209.737	0	2.712	5154.21	5450.83	45	1.07153	0.535549	4524.47	2	252.116	0	-5.13581e-05	4346.2	4702.74	48	0.914299	0.999988	4995.22	2	468.611	0	0.168279	4663.86	5326.58	42	1.00943	0.961993	2614.93	2	845.655	0	-25.0789	2016.96	3212.89	39.5	0.528421	0.00310532
C12ORF46	956.516	2	445.912	0	0	641.209	1271.82	42.5	1	315.949	2	151.087	0	-4.68071	209.114	422.784	40	0.330312	0.340352	932.143	2	488.877	0	-5.13581e-05	586.455	1277.83	43	0.974518	0.999988	355.986	2	134.757	0	-3.90356	260.699	451.273	49.5	0.372169	0.407046	2613.71	2	14.7636	0	21.0002	2603.27	2624.15	41	2.73253	0.00794299
C7ORF30	4236.47	2	207.571	0	0	4089.69	4383.24	50.5	1	4389.85	2	129.891	0	1.78201	4298.01	4481.7	49	1.03621	0.663436	4009.95	2	55.1439	0	-5.13581e-05	3970.96	4048.94	46.5	0.946531	0.999988	4372.45	2	146.505	0	0.601576	4268.85	4476.04	44.5	1.0321	0.870648	2612.24	2	663.058	0	-19.0373	2143.39	3081.1	48	0.616609	0.0124817
RING1	3233.79	2	53.9028	0	0	3195.67	3271.9	47.5	1	2299.35	2	109.549	0	-81.3354	2221.89	2376.81	38.5	0.71104	7.35292e-09	3140.51	2	346.818	0	-5.13581e-05	2895.27	3385.74	48.5	0.971154	0.999988	2459.06	2	266.749	0	-19.6429	2270.44	2647.68	52	0.760427	0.010857	2605.17	2	1213.63	0	-1.18212	1747.01	3463.34	36.5	0.80561	0.761708
ZNF430	3280.55	2	151.562	0	0	3173.38	3387.72	42.5	1	2672.09	2	1191.09	0	-1.69492	1829.86	3514.31	40	0.814523	0.676874	2456.86	2	483.128	0	-5.13581e-05	2115.24	2798.49	41	0.748918	0.999988	2497.55	2	267.892	0	-19.8012	2308.13	2686.98	47	0.761321	0.0104684	2605.09	2	41.5353	0	-4.64477	2575.72	2634.46	39	0.794102	0.34318
SRRM1	4719.32	2	42.071	0	0	4689.57	4749.07	41	1	4847.01	2	421.641	0	0.901207	4548.86	5145.15	41	1.02706	0.812605	4615.77	2	497.863	0	-5.13581e-05	4263.72	4967.81	34	0.978057	0.999988	5044.48	2	329.509	0	0.868439	4811.48	5277.47	41.5	1.0689	0.818759	2604.85	2	819.651	0	-21.7332	2025.27	3184.43	36	0.551955	0.00670938
STC2	922.863	2	128.748	0	0	831.824	1013.9	32	1	1014.79	2	24.4442	0	2.03219	997.503	1032.07	44.5	1.09961	0.626298	1064.39	2	146.468	0	5.13581e-05	960.817	1167.95	38.5	1.15335	0.999988	911.901	2	246.915	0	-0.0703206	737.306	1086.5	49.5	0.988123	0.983939	2602.24	2	981.404	0	9.48533	1908.28	3296.2	50	2.81975	0.112582
DKC1	4457.32	2	183.692	0	0	4327.43	4587.21	40.5	1	5412.24	2	242.503	0	28.1573	5240.77	5583.72	37	1.21424	0.0015285	4759.74	2	85.7864	0	5.13581e-05	4699.09	4820.4	36.5	1.06785	0.999988	5426.73	2	280.863	0	23.7352	5228.13	5625.33	38.5	1.21749	0.00423134	2600.8	2	785.145	0	-18.0189	2045.62	3155.98	46	0.58349	0.0157802
ARPC2	2435.58	2	43.2997	0.00219322	0	2404.96	2466.2	39.8333	1	2444.94	2	13.9114	0.000324055	1.57994	2435.1	2454.77	39	1.00384	0.695035	2313.75	2	13.9582	0.000360478	1.71194e-05	2303.88	2323.62	34.3333	0.949979	0.999996	2390.65	2	4.28469	0.00056674	0.126058	2387.62	2393.68	38.5	0.981554	0.971391	2599.63	2	74.0153	0.000290171	0.844472	2547.3	2651.97	37	1.06736	0.82329
RPL23	3304.37	2	236.685	0	0	3137.01	3471.74	35.5	1	2804.93	2	208.321	0	-6.91487	2657.63	2952.24	39	0.848855	0.203476	3478.09	2	135.698	0	5.13581e-05	3382.14	3574.05	31.5	1.05257	0.999988	3440.46	2	294.412	0	0.570021	3232.28	3648.64	37	1.04118	0.876996	2597.65	2	660.496	0	-2.79578	2130.61	3064.69	39.5	0.786126	0.525318
FLJ11305	3781.53	2	169.322	0	0	3661.81	3901.26	42.5	1	4005.31	2	223.122	0	2.15286	3847.54	4163.08	37	1.05918	0.609135	4205.96	2	255.857	0	5.13581e-05	4025.04	4386.88	37	1.11224	0.999988	3843.93	2	389.571	0	0.268186	3568.46	4119.4	33.5	1.0165	0.940116	2593.51	2	506.094	0	-16.3251	2235.65	2951.37	34	0.685835	0.023307
ZCD1	3470.32	2	71.7888	0	0	3419.56	3521.08	46.5	1	3973.7	2	157.141	0	13.5041	3862.59	4084.82	41.5	1.14505	0.0446258	3294.72	2	319.629	0	-5.13581e-05	3068.71	3520.73	46	0.9494	0.999988	4281.26	2	38.7742	0	29.6969	4253.85	4308.68	51.5	1.23368	0.00107229	2591.47	2	608.539	0	-5.93834	2161.17	3021.78	47	0.746754	0.25478
GUK1	2727.04	2	213.662	0	0	2575.96	2878.13	43	1	2320.98	2	105.662	0	-8.28213	2246.26	2395.69	42.5	0.851097	0.148521	2456.83	2	17.027	0	-5.13581e-05	2444.79	2468.87	50.5	0.900912	0.999988	2347.87	2	33.1957	0	-6.53231	2324.4	2371.34	53	0.860958	0.222213	2590.46	2	656.136	0	-0.487199	2126.5	3054.42	43.5	0.949915	0.893882
NEFM	1427.11	2	183.062	0	0	1297.67	1556.56	38	1	4619.53	2	199.184	0	348.835	4478.69	4760.38	30	3.23698	1.30761e-35	1448	2	166.597	0	5.13581e-05	1330.2	1565.81	33	1.01464	0.999988	5495.07	2	2693.69	0	5.98932	3590.34	7399.79	40	3.85048	0.251807	2587.42	2	2318.96	0	1.162	947.671	4227.17	30.5	1.81305	0.765243
SC5DL	1905.29	2	188.097	0	0	1772.29	2038.3	49	1	1993.17	2	191.101	0	1.13219	1858.04	2128.3	42	1.04612	0.770515	1969.44	2	384.405	0	5.13581e-05	1697.62	2241.25	45.5	1.03367	0.999988	1902.78	2	100.255	0	-0.0191618	1831.88	1973.67	42	0.99868	0.995598	2584.59	2	217.657	0	4.68041	2430.68	2738.49	44.5	1.35653	0.340376
VPS35	2476.59	2	304.513	0	0	2261.27	2691.92	40	1	2545.74	2	75.5296	0	0.733893	2492.33	2599.15	42.5	1.02792	0.844522	2542.3	2	73.7111	0	5.13581e-05	2490.18	2594.42	42.5	1.02653	0.999988	2307.87	2	96.8986	0	-0.616734	2239.35	2376.38	37	0.931871	0.867614	2583.59	2	671.098	0	0.358099	2109.05	3058.13	40.5	1.0432	0.920853
HIC2	2404.95	2	242.005	0	0	2233.82	2576.07	47	1	1673.67	2	92.9794	0	-27.6583	1607.93	1739.42	48.5	0.69593	0.00171463	2147.48	2	153.262	0	-5.13581e-05	2039.11	2255.85	50.5	0.892944	0.999988	1672.94	2	125.11	0	-24.3183	1584.48	1761.41	48	0.695626	0.00369972	2574.68	2	850.454	0	0.471039	1973.32	3176.04	41.5	1.07058	0.897214
PFN2	2523.39	2	43.0863	0.0386964	0	2492.92	2553.85	36.25	1	2225.04	2	112.479	0.0244321	-3.51019	2145.51	2304.58	37.25	0.881768	0.445636	2844.73	2	143.245	0.00741817	5.13581e-05	2743.44	2946.02	33.25	1.12735	0.999988	2237.62	2	112.742	0.0326757	-3.61376	2157.91	2317.35	39	0.886755	0.435135	2573.28	2	535.439	0.0662152	0.632134	2194.67	2951.9	39.5	1.01977	0.864543
UBE2D3	2978.3	2	350.229	0.00108624	0	2730.65	3225.95	38.875	1	3273.98	2	142.775	0.000856636	1.96033	3173.02	3374.94	43	1.09928	0.636746	3165.94	2	74.4533	0.000762829	5.13581e-05	3113.3	3218.59	42.875	1.063	0.999988	3200	2	147.258	0.000436376	1.3947	3095.87	3304.12	46.625	1.07444	0.725321	2572.78	2	405.72	0.00095253	-0.475592	2285.89	2859.67	40.375	0.863841	0.896274
RBMX	5409.8	2	74.5929	0	0	5357.06	5462.55	42	1	5405.55	2	472.268	0	-0.0240353	5071.61	5739.49	40	0.999214	0.994481	5907.16	2	1104.89	0	5.13581e-05	5125.89	6688.44	40.5	1.09194	0.999988	5280.51	2	39.1955	0	-0.558896	5252.8	5308.23	41.5	0.9761	0.879246	2571.57	2	891.035	0	-33.8795	1941.51	3201.63	39	0.475354	0.000409304
CDK4	4195.42	2	182.055	0	0	4066.69	4324.16	33	1	4087.85	2	101.635	0	-1.34344	4015.98	4159.72	42	0.974359	0.733932	4218.42	2	261.347	0	5.13581e-05	4033.62	4403.22	42.5	1.00548	0.999988	4165.47	2	365.098	0	-0.136907	3907.3	4423.63	39.5	0.992859	0.968968	2565.94	2	612.432	0	-22.3394	2132.89	2999	37.5	0.611605	0.00583525
SLC35B1	2822.26	2	30.6533	0	0	2800.59	2843.94	50.5	1	2709.25	2	208.185	0	-1.50282	2562.04	2856.45	47.5	0.959955	0.707487	2758.72	2	5.49271	0	-5.13581e-05	2754.84	2762.61	49.5	0.977486	0.999988	2572.61	2	211.379	0	-1.5253	2423.14	2722.07	46	0.911539	0.703834	2565.73	2	593.171	0	-1.02572	2146.29	2985.16	47	0.909103	0.789638
C2ORF28	4262.01	2	360.578	0	0	4007.04	4516.97	47.25	1	4475.23	2	152.839	0	1.37001	4367.15	4583.3	43	1.05003	0.729456	4073.34	2	332.729	0	-5.13581e-05	3838.07	4308.62	42.75	0.955734	0.999988	4309.95	2	139.189	0	0.193299	4211.53	4408.38	49.25	1.01125	0.956467	2565.39	2	748.911	0	-14.1157	2035.83	3094.95	43.5	0.601921	0.0387643
MTHFD2	1456.66	2	304.795	0.00984653	0	1241.14	1672.19	38.6667	1	2124.89	2	45.6061	0.00854033	9.22372	2092.64	2157.14	44.8333	1.45874	0.119572	1733.24	2	115.16	0.00199028	5.13581e-05	1651.82	1814.68	38	1.18987	0.999988	2127	2	262.713	0.00139439	5.01647	1941.23	2312.76	37.5	1.46018	0.315031	2565.32	2	535.957	0.0160799	6.89658	2186.34	2944.3	38.6667	1.76109	0.204335
CLCN7	3326.16	2	87.1668	0	0	3264.53	3387.8	43	1	2830.97	2	53.3421	0	-18.3224	2793.25	2868.69	42.5	0.851121	0.0147149	3148.9	2	202.469	0	-5.13581e-05	3005.73	3292.07	38.5	0.946706	0.999988	2637.73	2	244.808	0	-16.7528	2464.62	2810.84	35	0.793025	0.0211211	2564.26	2	381.075	0	-6.38334	2294.8	2833.72	34.5	0.770936	0.229967
PSME4	2351.86	2	151.794	0	0	2244.53	2459.2	48	1	2524.37	2	109.36	0	2.33153	2447.04	2601.7	40.5	1.07335	0.584585	2335.6	2	111.748	0	-5.13581e-05	2256.59	2414.62	36.5	0.993085	0.999988	2517.55	2	41.1988	0	1.01198	2488.41	2546.68	46.5	1.07045	0.792139	2562.55	2	417.69	0	0.9782	2267.2	2857.9	41.5	1.08958	0.798325
ANKRD11	1814.93	2	215.002	0	0	1662.9	1966.96	48	1	1743.25	2	75.6424	0	-1.08625	1689.76	1796.73	46.5	0.960503	0.778709	1824.03	2	31.7947	0	5.13581e-05	1801.55	1846.51	48	1.00501	0.999988	1566.67	2	39.1239	0	-2.27208	1539	1594.33	50	0.86321	0.592642	2561.8	2	241.387	0	5.70882	2391.11	2732.48	44.5	1.41151	0.268607
ARHGAP21	1747.06	2	9.74362	0	0	1740.17	1753.95	39.5	1	1355.42	2	27.0248	0	-45.1071	1336.31	1374.53	40	0.775832	3.08527e-05	1683.16	2	164.001	0	-5.13581e-05	1567.19	1799.12	37	0.963424	0.999988	1388.13	2	183.543	0	-8.60162	1258.34	1517.91	43	0.794552	0.137987	2561.1	2	164.103	0	8.13214	2445.06	2677.14	41	1.46595	0.15374
TST	3732.57	2	450.177	0	0	3414.25	4050.89	36	1	3112.07	2	71.7103	0	-4.39418	3061.36	3162.78	39.5	0.833761	0.363565	3640.07	2	479.938	0	-5.13581e-05	3300.7	3979.44	32.5	0.975218	0.999988	3061.77	2	166.937	0	-4.86719	2943.73	3179.81	30.5	0.820285	0.326048	2559.04	2	547.522	0	-8.97963	2171.89	2946.2	36	0.685598	0.126485
FCMD	2701.36	2	89.0878	0.00146532	0	2638.37	2764.36	38.75	1	2278.37	2	845.934	0.000289445	0.500542	1680.2	2876.53	38.25	0.843414	0.89114	2166.49	2	139.167	0.000136808	-6.14298	2068.08	2264.89	42	0.801998	0.243054	2213.68	2	76.8077	0.000191079	-12.9495	2159.37	2267.99	43.5	0.819467	0.0507051	2558.06	2	106.375	0.000191079	0.509085	2482.84	2633.28	39.75	0.94695	0.889389
PPP1R14B	3767.93	2	246.707	0	0	3593.48	3942.38	35	1	4098.57	2	190.998	0	2.71493	3963.52	4233.63	36.5	1.08775	0.535189	3466.78	2	393.913	0	-5.13581e-05	3188.24	3745.31	40	0.920075	0.999988	3822.84	2	160.69	0	0.329013	3709.22	3936.47	35	1.01458	0.927041	2557.74	2	386.786	0	-16.1502	2284.24	2831.24	27.5	0.678818	0.0242648
CMKOR1	850.341	2	21.2344	0	0	835.326	865.356	47.5	1	464.402	2	119.529	0	-31.1015	379.882	548.922	39	0.546136	0.00077598	930.341	2	248.432	0	5.13581e-05	754.673	1106.01	39.5	1.09408	0.999988	433.224	2	45.0903	0	-146.612	401.34	465.107	47	0.509471	2.18169e-15	2555.35	2	478.865	0	42.2702	2216.74	2893.96	48	3.00509	5.92898e-05
PRCP	3328.64	2	329.097	0	0	3095.93	3561.34	44	1	3153.57	2	103	0	-1.7552	3080.74	3226.41	39	0.947407	0.667544	3490.5	2	149.768	0	0	3384.6	3596.4	44.5	1.04863	1	3465.13	2	85.1467	0	0.560761	3404.92	3525.34	43.25	1.04101	0.878869	2552.37	2	632.169	0	-2.79895	2105.36	2999.39	42	0.766793	0.524934
HECTD1	2223.01	2	139.146	0	0	2124.61	2321.4	43	1	2137.4	2	449.936	0	-0.616956	1819.25	2455.55	41	0.961491	0.86757	2278.2	2	33.2876	0	5.13581e-05	2254.66	2301.74	42	1.02483	0.999988	2054.82	2	21.952	0	-1.56952	2039.3	2070.34	47	0.924343	0.696704	2549.36	2	102.085	0	1.37182	2477.17	2621.54	35.5	1.14681	0.729151
SF3B4	4617.55	2	777.495	0	0	4067.78	5167.32	44	1	4318.95	2	307.2	0	-1.23777	4101.73	4536.18	35	0.935335	0.752009	3807.28	2	155.157	0	-5.13581e-05	3697.57	3916.99	37.5	0.824524	0.999988	3883.8	2	175.291	0	-1.30511	3759.85	4007.75	38	0.841095	0.740439	2547.45	2	580.544	0	-15.7774	2136.94	2957.95	36.5	0.551688	0.0264397
OCIAD1	2897.48	2	92.5376	0	0	2832.04	2962.91	43.5	1	2816.41	2	354.953	0	0.0576027	2565.42	3067.39	45.5	0.97202	0.986824	2621.91	2	207.592	0	-5.13581e-05	2475.12	2768.7	46.25	0.904894	0.999988	2957.87	2	104.671	0	-2.09742	2883.85	3031.88	38	1.02084	0.616961	2544.49	2	450.675	0	-0.828402	2225.81	2863.16	44.75	0.878174	0.826342
GPSN2	4467.06	2	407.867	0	0	4178.66	4755.47	50.5	1	4295.4	2	491.875	0	-0.928237	3947.59	4643.21	43.5	0.961572	0.807563	4293.66	2	611.869	0	-5.13581e-05	3861.01	4726.32	48.5	0.961182	0.999988	4050.82	2	111.746	0	-1.31146	3971.8	4129.84	48	0.90682	0.739357	2542.5	2	536.502	0	-29.6778	2163.13	2921.86	44	0.569166	0.001077
PTK2	2945.09	2	321.256	9.15823e-05	0	2717.93	3172.25	42.25	1	3585.75	2	611.005	1.01758e-05	3.38616	3153.7	4017.79	44.25	1.21754	0.458548	2903.4	2	1.8602	7.23614e-05	0	2902.09	2904.72	40.5	0.985845	1	3564.09	2	117.285	1.01758e-05	6.15649	3481.16	3647.02	38.5	1.21018	0.242299	2536.39	2	53.6208	7.23614e-05	-0.613835	2498.48	2574.31	40.25	0.861228	0.868193
NDUFV2	3737.26	2	248.712	0	0	3561.4	3913.13	50	1	4028.27	2	278.351	0	2.17456	3831.45	4225.1	50.5	1.07787	0.6061	3439.84	2	286.187	0	-5.13581e-05	3237.47	3642.2	43.5	0.920416	0.999988	4095.32	2	190.757	0	2.56155	3960.44	4230.21	41.5	1.09581	0.554428	2530.99	2	740.729	0	-7.65876	2007.22	3054.77	55.5	0.677232	0.171444
COMMD3	1647.88	2	152.67	0	0	1539.93	1755.84	42.5	1	1218.26	2	28.7514	0	-24.0672	1197.93	1238.59	35	0.739289	0.00391991	1686.97	2	2.96242	0	5.13581e-05	1684.88	1689.07	49.5	1.02372	0.999988	1314.63	2	81.4377	0	-11.0177	1257.04	1372.21	39	0.797768	0.0791097	2530.49	2	1013.61	0	2.01836	1813.76	3247.22	43	1.5356	0.628296
AZIN1	2535.43	2	116.082	4.53392e-09	0	2453.34	2617.51	48.8333	1	3450.45	2	17.7372	0	36.5217	3437.91	3463	42.8333	1.3609	0.000222759	2773.55	2	94.0816	0	5.13581e-05	2707.02	2840.07	40.8333	1.09392	0.999988	3145.72	2	104.277	0	16.2285	3071.98	3219.45	47	1.2407	0.0238314	2522.23	2	388.491	0	1.26991	2247.52	2796.93	42.6667	0.994794	0.746463
FBL	5710.56	2	235.687	0	0	5543.91	5877.22	45.5	1	6118.67	2	54.9773	0	2.71915	6079.8	6157.55	57	1.07147	0.53467	5337.62	2	622.71	0	-5.13581e-05	4897.3	5777.94	47.5	0.934692	0.999988	5960.98	2	185.71	0	0.638193	5829.66	6092.3	51	1.04385	0.863338	2516.64	2	566.404	0	-96.9861	2116.13	2917.15	45	0.440699	2.00168e-10
PSMD1	2886.43	2	501.233	0	0	2532.01	3240.86	42.5	1	3358.89	2	44.3648	0	2.32149	3327.52	3390.26	52	1.16368	0.585936	2559.54	2	138.617	0	-5.13581e-05	2461.52	2657.55	43	0.886747	0.999988	3084.61	2	34.3001	0	0.580003	3060.35	3108.86	44.5	1.06866	0.874983	2513.73	2	261.619	0	-1.20702	2328.74	2698.72	42.5	0.870877	0.757352
CLDND1	2423.77	2	22.6367	0	0	2407.76	2439.78	40.25	1	2166.55	2	76.8124	0	-4.42154	2112.23	2220.86	42.25	0.893874	0.361282	2387.11	2	82.7085	0	0	2328.63	2445.6	43.5	0.984876	1	2312.15	2	149.751	0	-0.627463	2206.26	2418.04	44	0.953946	0.865473	2511.17	2	439.425	0	0.367181	2200.45	2821.89	37.25	1.03606	0.918929
RHPN2	1709.27	2	279.96	0	0	1511.31	1907.24	39.5	1	1727.53	2	239.254	0	0.153736	1558.35	1896.71	29.5	1.01068	0.96522	1602.71	2	8.07162	0	-5.13581e-05	1597	1608.41	37.5	0.937654	0.999988	1556.92	2	14.4265	0	-0.616734	1546.72	1567.12	44	0.910864	0.867614	2510.84	2	369.953	0	6.22117	2249.24	2772.43	41	1.46895	0.238717
EMD	3701.45	2	228.554	0	0	3539.84	3863.06	42.5	1	3422.76	2	21.8192	0	-2.66546	3407.34	3438.19	39.5	0.92471	0.541319	3356.07	2	121.228	0	-5.13581e-05	3270.34	3441.79	43	0.90669	0.999988	3246.91	2	147.27	0	-7.35891	3142.77	3351.04	40	0.877199	0.1837	2509.72	2	520.837	0	-15.1742	2141.43	2878	49	0.678036	0.0303792
NME1	3746.14	2	333.49	0	0	3510.32	3981.95	41.5	1	4896.99	2	41.1347	0	27.1546	4867.9	4926.07	44.5	1.30721	0.00192547	4151.06	2	284.972	0	5.13581e-05	3949.56	4352.57	39.3333	1.10809	0.999988	4807.64	2	115.941	0	23.8129	4725.65	4889.62	44.5	1.28336	0.00415631	2508.98	2	594	0	-9.11233	2088.96	2929	46	0.669751	0.122678
DDX18	3642.94	2	388.626	0	0	3368.14	3917.74	32.5	1	3730.14	2	58.722	0	0.715052	3688.62	3771.66	36.5	1.02394	0.848193	3491.54	2	186.332	0	-5.13581e-05	3359.78	3623.3	36.5	0.95844	0.999988	3494.77	2	17.3072	0	-0.565287	3482.53	3507.01	37	0.959328	0.877953	2507.64	2	645.904	0	-7.2478	2050.91	2964.36	33.5	0.688356	0.188461
HSPH1	2898.05	2	15.5121	0	0	2887.09	2909.02	48	1	3036.2	2	387.237	0	1.14965	2762.38	3310.02	43	1.04767	0.767423	3095.1	2	230.125	0	5.13581e-05	2932.38	3257.82	47.5	1.06799	0.999988	3166.13	2	246.864	0	1.31917	2991.57	3340.69	46.5	1.0925	0.738045	2505.91	2	273.736	0	-1.66823	2312.35	2699.47	45	0.864686	0.681046
ADSS	4288.1	2	42.3194	0	0	4258.18	4318.03	41	1	4232.13	2	449.028	0	-0.360412	3914.62	4549.64	44.5	0.986947	0.920362	4327.75	2	140.75	0	5.13581e-05	4228.22	4427.27	42.5	1.00925	0.999988	4165.16	2	67.9738	0	-0.592953	4117.09	4213.22	47	0.971329	0.872378	2496.84	2	566.014	0	-31.6049	2096.61	2897.07	38.5	0.582271	0.000691043
C19ORF2	3560.82	2	322.689	0	0	3332.64	3788.99	35.75	1	3216.19	2	185.218	0	-2.93987	3085.22	3347.16	33.25	0.903217	0.508175	3476.39	2	74.0225	0	0	3424.04	3528.73	42	0.976289	1	3177.08	2	266.653	0	-1.15126	2988.53	3365.63	39.25	0.892234	0.767138	2495.39	2	298.122	0	-9.079	2284.58	2706.19	36	0.700791	0.123623
RAB2B	2907.2	2	158.955	0	0	2794.8	3019.6	49	1	2810.37	2	27.1104	0	-1.66259	2791.2	2829.54	39	0.966693	0.681932	3218.67	2	7.02445	0	5.13581e-05	3213.7	3223.63	38	1.10714	0.999988	3015.18	2	407.347	0	0.436302	2727.14	3303.21	48.5	1.03714	0.904419	2493.1	2	882.532	0	-1.10596	1869.06	3117.15	47.5	0.857562	0.775183
GTF2H5	3638.09	2	422.565	0	0	3339.29	3936.89	37	1	3579.91	2	99.1962	0	-0.424268	3509.77	3650.05	28.5	0.984008	0.906929	4059.65	2	543.458	0	5.13581e-05	3675.36	4443.93	38	1.11587	0.999988	3784.2	2	223.671	0	0.515844	3626.04	3942.36	42	1.04016	0.888005	2492.99	2	849.902	0	-4.27407	1892.02	3093.97	35	0.685248	0.37376
TMEM123	3095.03	2	139.262	0	0	2996.55	3193.5	33	1	3127.32	2	301.758	0	0.298652	2913.95	3340.7	40.5	1.01044	0.933544	3521.36	2	81.186	0	4.46297	3463.95	3578.77	40.5	1.13775	0.357852	3337.46	2	178.265	0	1.74826	3211.41	3463.51	38	1.07833	0.668612	2490.61	2	590.042	0	-2.66902	2073.39	2907.84	41.5	0.804716	0.540876
GLUD1	3662.68	2	58.3475	0	0	3621.42	3703.94	39.5	1	4534.32	2	260.594	0	24.9153	4350.05	4718.59	38.5	1.23798	0.00322456	4006.95	2	498.949	0	5.13581e-05	3654.14	4359.76	31.5	1.09399	0.999988	4441.29	2	153.194	0	24.5186	4332.97	4549.61	43	1.21258	0.00353301	2490.33	2	409.029	0	-17.2803	2201.1	2779.55	40	0.67992	0.0187055
TJP1	1660.66	2	141.263	0	0	1560.78	1760.55	38.25	1	1627.27	2	240.036	0	0.0898356	1457.54	1797	37.75	0.979889	0.979527	1814.31	2	82.7268	0	5.13581e-05	1755.81	1872.81	38.5	1.09252	0.999988	1632.88	2	104.625	0	-0.132698	1558.9	1706.87	44	0.983272	0.969907	2490.26	2	105.504	0	8.10681	2415.65	2564.86	34	1.49955	0.154639
RIC8A	1929.24	2	11.6203	0	0	1921.02	1937.45	41	1	1593.68	2	34.3718	0	-25.1338	1569.37	1617.98	40.5	0.826066	0.00306634	1762.64	2	28.5332	0	-5.13581e-05	1742.46	1782.81	43	0.913644	0.999988	1619.49	2	58.4429	0	-17.7187	1578.16	1660.81	45	0.839445	0.0169094	2483.43	2	309.487	0	3.49901	2264.59	2702.27	45	1.28726	0.446785
MGC10997	2551.5	2	144.658	0	0	2449.21	2653.79	48.5	1	2618.5	2	38.7683	0	1.28415	2591.08	2645.91	39	1.02626	0.744021	2560.98	2	44.7895	0	5.13581e-05	2529.31	2592.65	51.5	1.00372	0.999988	2888.57	2	249.758	0	2.88222	2711.97	3065.18	45.5	1.13211	0.514966	2479.95	2	466.485	0	-0.347376	2150.09	2809.8	39	0.971956	0.923129
QPRT	3362.26	2	281.687	0	0	3163.08	3561.44	42	1	3188.61	2	283.667	0	-1.47893	2988.02	3389.19	34	0.948352	0.711389	3245.32	2	83.2177	0	-5.13581e-05	3186.47	3304.16	40	0.965219	0.999988	2953.89	2	105.617	0	-3.89822	2879.21	3028.57	32	0.878544	0.407547	2479.77	2	37.325	0	-7.88544	2453.38	2506.16	42.5	0.73753	0.162726
TPD52L2	2328.29	2	208.237	0	0	2181.05	2475.54	41	1	2056.95	2	39.9002	0	-2.70317	2028.74	2085.17	44	0.88346	0.53664	2305.9	2	74.3221	0	-5.13581e-05	2253.34	2358.45	40.25	0.990382	0.999988	2308.64	2	133.296	0	-1.56596	2214.38	2402.89	36.5	0.991558	0.697275	2478.89	2	110.019	0	1.53512	2401.09	2556.68	45.25	1.06468	0.702244
ANAPC5	3165.77	2	3.68569	0	0	3163.16	3168.38	44.5	1	2973.77	2	16.578	0	-2.35134	2962.05	2985.49	49	0.939352	0.581923	2928.44	2	76.6143	0	-5.13581e-05	2874.26	2982.61	40	0.925032	0.999988	2717.71	2	6.68514	0	-13.6298	2712.98	2722.43	47	0.858467	0.0433534	2473.82	2	595.723	0	-3.57624	2052.58	2895.05	51.5	0.781426	0.43891
TIMM23	3450.52	2	141.185	0	0	3350.69	3550.35	37.1667	1	3492.52	2	152.833	0	0.380105	3384.45	3600.59	36	1.01217	0.916198	3460.87	2	147.744	0	1.71194e-05	3356.4	3565.34	37.3333	1.003	0.999996	3602.32	2	126.952	0	0.523769	3512.55	3692.08	39.6667	1.04399	0.886386	2473.09	2	558.158	0	-7.69709	2078.41	2867.77	39.3333	0.71673	0.169938
DCP2	2980.52	2	500.602	0	0	2626.54	3334.5	39	1	2976.24	2	729.959	0	-0.0141597	2460.08	3492.4	34.5	0.998565	0.996745	3356.12	2	166.351	0	5.13581e-05	3238.49	3473.74	35.5	1.12602	0.999988	2992.75	2	4.90665	0	0.0432621	2989.28	2996.22	37	1.0041	0.990088	2471.32	2	92.9761	0	-1.59373	2405.57	2537.06	34	0.829157	0.692831
PDLIM1	1387.9	2	84.0814	0	0	1328.45	1447.36	42.5	1	1011	2	110.623	0	-24.915	932.773	1089.22	49	0.728435	0.0032248	1288.26	2	205.081	0	-5.13581e-05	1143.24	1433.27	41	0.928206	0.999988	955.496	2	9.34699	0	-72.0937	948.886	962.105	45	0.688447	6.17484e-08	2464.78	2	114.046	0	16.6064	2384.14	2545.43	44	1.77591	0.0218455
VANGL2	3799.61	2	195.09	0	0	3661.66	3937.55	40.5	1	2444.7	2	278.553	0	-58.4736	2247.73	2641.66	46	0.643408	1.42115e-06	3116.91	2	94.0609	0	-16.0118	3050.39	3183.42	37.5	0.820323	0.0250508	2388.31	2	429.105	0	-30.9504	2084.89	2691.74	36.5	0.628569	0.000803447	2459.95	2	787.989	0	-8.89354	1902.76	3017.14	37.5	0.647423	0.129017
KIAA1191	3026.84	2	65.4046	0	0	2980.59	3073.09	46.25	1	3037.04	2	110.141	0	-0.0467792	2959.16	3114.92	41.75	1.00337	0.989286	3011.28	2	35.4377	0	0	2986.22	3036.33	46.75	0.994858	1	2993.44	2	84.308	0	-0.0277729	2933.83	3053.06	42.5	0.988966	0.993626	2455.52	2	463.198	0	-3.58001	2127.99	2783.05	36.5	0.811249	0.438529
HNRPA1L-2	3988.93	2	647.235	0	0	3531.27	4446.6	42.5	1	3308.07	2	139.489	0	-2.61997	3209.43	3406.7	43.5	0.829311	0.547019	3922.37	2	400.598	0	-5.13581e-05	3639.1	4205.63	48	0.983312	0.999988	3688.59	2	221.122	0	-0.601576	3532.23	3844.95	38.5	0.924706	0.870648	2454.92	2	793.774	0	-7.15588	1893.63	3016.2	41.5	0.615432	0.192492
CBS	2605.04	2	123.12	0	0	2517.98	2692.1	42	1	2808.23	2	134.438	0	2.68845	2713.16	2903.29	50.5	1.078	0.538462	2526.92	2	146.195	0	-5.13581e-05	2423.54	2630.29	47.5	0.970009	0.999988	2729.47	2	409.775	0	0.491622	2439.72	3019.23	47.5	1.04776	0.892972	2454.39	2	350.521	0	-0.742264	2206.54	2702.25	47	0.942169	0.842895
SLC5A6	1821.46	2	205.374	0	0	1676.24	1966.68	57	1	1379.66	2	112.188	0	-10.6982	1300.33	1458.99	51.5	0.757448	0.0851496	1647.73	2	108.948	0	-5.13581e-05	1570.69	1724.77	55.5	0.904621	0.999988	1418.82	2	36.1001	0	-10.0626	1393.29	1444.34	43	0.778946	0.0985697	2451.61	2	23.7848	0	4.21394	2434.79	2468.43	59.5	1.34596	0.378972
GLTP	2451.16	2	16.2156	0	0	2439.69	2462.62	46.5	1	3814.72	2	147.088	0	348.835	3710.72	3918.73	37	1.55629	1.30761e-35	2554.17	2	89.0171	0	5.13581e-05	2491.22	2617.11	45.5	1.04203	0.999988	3840.01	2	53.2183	0	347.436	3802.38	3877.64	38.5	1.56661	1.8045e-35	2449.73	2	364.148	0	-0.00654735	2192.23	2707.22	34.5	0.999416	0.998494
SHRM	1913.42	2	208.753	0	0	1765.81	2061.03	39.5	1	2218.35	2	142.72	0	3.49349	2117.43	2319.27	38.5	1.15937	0.447353	1932.44	2	5.17465	0	5.13581e-05	1928.78	1936.1	46.5	1.00994	0.999988	1968.13	2	14.9135	0	0.426044	1957.59	1978.68	50	1.0286	0.906558	2449.58	2	481.492	0	2.86196	2109.11	2790.05	36.5	1.28021	0.517374
MSN	2676.19	2	31.8117	0	0	2653.69	2698.68	47	1	2657.61	2	111.895	0	-0.329427	2578.49	2736.73	54	0.99306	0.926952	2495.97	2	57.4227	0	-5.13581e-05	2455.36	2536.57	41.5	0.932658	0.999988	2730.12	2	52.661	0	0.477607	2692.88	2767.36	47.5	1.02015	0.895858	2448.19	2	253.27	0	-1.08791	2269.1	2627.28	46.5	0.914805	0.778411
EIF1B	2664.9	2	217.221	0	0	2511.3	2818.49	38	1	2570.25	2	101.535	0	-1.34344	2498.46	2642.05	32.5	0.964486	0.733932	2564.84	2	68.1856	0	-5.13581e-05	2516.62	2613.05	41	0.962452	0.999988	2606.99	2	273.501	0	-0.30532	2413.59	2800.38	35	0.97827	0.932112	2445.8	2	515.454	0	-0.95557	2081.32	2810.29	31	0.917786	0.802496
ALDOA	2995.37	2	737.09	0.000570768	0	2474.17	3516.57	40.875	1	5033.85	2	679.496	0.000432314	6.93354	4553.37	5514.32	36.875	1.68054	0.202603	3270.71	2	385.994	0.000511085	2.56791e-05	2997.77	3543.65	40	1.09192	0.999994	4285.48	2	267.678	0.000895458	3.86296	4096.2	4474.76	35.5	1.4307	0.41087	2443.85	2	192.704	0.000440474	-6.96278	2307.59	2580.11	40	0.815876	0.201243
B4GALT5	2414.34	2	253.284	0	0	2235.24	2593.44	32.5	1	2713.57	2	127.059	0	2.70059	2623.73	2803.42	35.5	1.12394	0.536959	2665.56	2	202.129	0	5.13581e-05	2522.64	2808.49	40	1.10405	0.999988	2604.1	2	243.497	0	0.622313	2431.92	2776.28	42	1.0786	0.8665	2442.79	2	269.951	0	0.125787	2251.9	2633.67	42	1.01178	0.971452
TOP2A	5153.66	2	105.713	0	0	5078.91	5228.41	46.5	1	5542.04	2	662.482	0	1.79042	5073.59	6010.48	40.5	1.07536	0.662153	5229.63	2	831.672	0	5.13581e-05	4641.55	5817.71	33.5	1.01474	0.999988	5292.03	2	757.559	0	0.320804	4756.35	5827.7	35	1.02685	0.928794	2442.61	2	716.876	0	-47.0251	1935.7	2949.51	41.5	0.473955	1.98377e-05
RAI17	2070.18	2	47.5272	0	0	2036.57	2103.78	45.5	1	1563.65	2	99.5296	0	-41.4414	1493.27	1634.02	49	0.75532	7.17569e-05	2104.72	2	268.642	0	5.13581e-05	1914.76	2294.68	48.5	1.01669	0.999988	1624.62	2	286.418	0	-5.37015	1422.09	1827.15	48	0.784775	0.290392	2439.98	2	616.907	0	1.31096	2003.77	2876.2	43.5	1.17864	0.739441
SFRP1	4713.99	2	17.8053	0	0	4701.4	4726.58	39	1	5854.9	2	283.236	0	32.8232	5654.62	6055.18	43	1.24203	0.000522008	4468.87	2	131.264	0	-5.13581e-05	4376.05	4561.69	36	0.948001	0.999988	5342.31	2	1152.88	0	0.617742	4527.1	6157.52	45	1.13329	0.867413	2429.08	2	743.197	0	-31.0703	1903.56	2954.59	39.5	0.515291	0.000781571
ZNF313	2111.6	2	106.185	0	0	2036.52	2186.69	40	1	2031.03	2	274.663	0	-0.937112	1836.81	2225.25	31.5	0.961843	0.805914	1988.99	2	39.4691	0	-5.13581e-05	1961.08	2016.9	35.5	0.941933	0.999988	2013.23	2	17.0953	0	-0.657122	2001.14	2025.31	34	0.953412	0.859583	2428.64	2	251.194	0	1.41265	2251.02	2606.26	33.5	1.15014	0.722328
LOC728643	4370.23	2	1434.11	0	0	3356.17	5384.3	32.5	1	4685.98	2	596.619	0	0.693987	4264.11	5107.86	31.5	1.07225	0.852317	4844.7	2	432.016	0	5.13581e-05	4539.22	5150.18	37	1.10857	0.999988	5401.51	2	381.868	0	0.677698	5131.49	5671.53	32.5	1.23598	0.85552	2427.41	2	829.507	0	-3.99455	1840.86	3013.96	33	0.555443	0.398607
TMEM14B	3450.93	2	256.393	0	0	3269.63	3632.23	43	1	3933.94	2	382.243	0	2.68505	3663.65	4204.22	43.5	1.13996	0.538883	3642.3	2	26.8579	0	5.13581e-05	3623.31	3661.3	42.5	1.05546	0.999988	4091.19	2	331.829	0	6.19613	3856.55	4325.82	49.5	1.18553	0.240097	2423.25	2	844.396	0	-3.93098	1826.17	3020.33	39.5	0.702201	0.404485
LOC203547	3422.04	2	264.99	0	0	3234.67	3609.42	41.5	1	3387.43	2	64.8315	0	-0.375952	3341.59	3433.28	37	0.989886	0.917075	3423.26	2	25.3362	0	5.13581e-05	3405.34	3441.18	44.5	1.00036	0.999988	3446.88	2	114.18	0	0.151753	3366.14	3527.61	38.5	1.00726	0.965661	2422.93	2	338.026	0	-11.2654	2183.91	2661.95	43.5	0.708037	0.0747231
UBE2F	2432.45	2	109.917	0	0	2354.72	2510.17	37.5	1	2565	2	174.539	0	1.94184	2441.59	2688.42	44.5	1.05449	0.639464	2435.65	2	88.1068	0	5.13581e-05	2373.35	2497.95	42.5	1.00131	0.999988	2364.72	2	182.012	0	-0.512764	2236.02	2493.43	44	0.972158	0.888635	2419.29	2	59.6705	0	-0.060902	2377.09	2461.48	26.5	0.994589	0.986075
PPP6C	2853.81	2	199.029	0	0	2713.08	2994.55	47.5	1	3212.83	2	88.4146	0	6.10217	3150.31	3275.34	45	1.1258	0.245348	2912.33	2	30.1133	0	5.13581e-05	2891.03	2933.62	42.5	1.0205	0.999988	3213.14	2	29.9821	0	5.04056	3191.94	3234.34	50.5	1.12591	0.313288	2412.8	2	396.177	0	-1.99124	2132.66	2692.93	46	0.845463	0.632232
CKAP5	3204.84	2	62.6592	0	0	3160.53	3249.15	44.25	1	3315.53	2	627.411	0	1.18427	2871.89	3759.18	42.25	1.03454	0.76133	3091.38	2	231.815	0	0	2927.46	3255.3	48	0.964597	1	3126.91	2	28.4294	0	0.0071017	3106.81	3147.01	48.25	0.975684	0.998366	2411.64	2	289.742	0	-4.60837	2206.77	2616.52	47	0.7525	0.346069
GYG1	1549.23	2	96.4917	0	0	1481	1617.46	46.5	1	1833.25	2	79.7591	0	16.3956	1776.85	1889.65	44	1.18333	0.0229321	1554.96	2	11.8478	0	5.13581e-05	1546.58	1563.34	43.5	1.0037	0.999988	1780.2	2	36.3635	0	8.77864	1754.48	1805.91	49	1.14909	0.132476	2410.55	2	264.532	0	10.5426	2223.5	2597.61	42	1.55597	0.0882551
USP5	3233.96	2	225.859	0	0	3074.25	3393.66	43.5	1	2806.64	2	269.433	0	-3.56785	2616.12	2997.16	39.5	0.867865	0.439759	2885.26	2	404.817	0	-5.13581e-05	2599.01	3171.5	38	0.892175	0.999988	2792.11	2	70.2245	0	-7.82274	2742.46	2841.77	36.5	0.863374	0.165092	2409.81	2	368.826	0	-7.91441	2149.01	2670.61	41.5	0.74516	0.161644
FEN1	5310.42	2	92.9072	0	0	5244.73	5376.12	52	1	4910.84	2	385.577	0	-2.25251	4638.19	5183.48	42.5	0.924754	0.595318	5082.43	2	1.9468	0	-5.13581e-05	5081.06	5083.81	52.5	0.957067	0.999988	4802.15	2	55.4224	0	-4.9336	4762.95	4841.33	42.5	0.904287	0.3211	2408.24	2	501.388	0	-100.021	2053.7	2762.77	48	0.453493	9.95175e-11
DEGS1	2701.65	2	58.4017	0	0	2660.36	2742.95	36.25	1	2220.08	2	197.552	0	-12.5536	2080.39	2359.77	35.75	0.821749	0.0555437	2782.31	2	249.715	0	0	2605.74	2958.89	42.5	1.02986	1	2155.69	2	52.9443	0	-41.6841	2118.25	2193.13	35	0.797915	6.78564e-05	2406.66	2	328.491	0	-1.61536	2174.38	2638.94	37.75	0.89081	0.689389
PGM1	4418.48	2	58.4335	0	0	4377.16	4459.8	47	1	5240.92	2	783.499	0	2.55413	4686.9	5794.94	45.5	1.18614	0.555376	4171.63	2	140.964	0	-5.13581e-05	4071.95	4271.3	45.5	0.944132	0.999988	5203.91	2	394.912	0	8.383	4924.67	5483.16	41	1.17776	0.145111	2405.53	2	518.08	0	-47.2101	2039.19	2771.86	37	0.544424	1.90102e-05
PSMA1	2614.28	2	408.469	0.0691558	0	2325.45	2903.11	43.1667	1	3282.71	2	3.70765	0.0165591	5.52805	3280.08	3285.33	44.6667	1.25568	0.280024	2829.04	2	162.052	0.0230706	5.13581e-05	2714.46	2943.63	45	1.08215	0.999988	3169.55	2	153.576	0.0236795	2.50578	3060.95	3278.14	43.8333	1.2124	0.561594	2404.64	2	348.214	0.00268727	0.557367	2158.41	2650.86	40.5	0.919808	0.879556
INPPL1	3205.43	2	239.753	0	0	3035.9	3374.96	51	1	2462.48	2	249.618	0	-14.7118	2285.97	2638.99	47	0.768221	0.0337923	3152.07	2	583.533	0	-5.13581e-05	2739.45	3564.69	46.5	0.983353	0.999988	2325.58	2	248.018	0	-21.6051	2150.2	2500.95	48	0.725511	0.00691013	2401.34	2	236.923	0	-7.34342	2233.81	2568.87	54.5	0.749147	0.184356
CIB1	2035.43	2	45.4284	0	0	2003.31	2067.55	38.5	1	2277.83	2	121.978	0	5.78623	2191.58	2364.08	34	1.11909	0.263862	2038.71	2	33.5205	0	5.13581e-05	2015.01	2062.41	34.5	1.00161	0.999988	2150.09	2	99.5533	0	0.779914	2079.69	2220.48	43.5	1.05633	0.83562	2398.66	2	371.734	0	1.6406	2135.8	2661.51	31	1.17845	0.685393
KIAA0152	2660.8	2	48.534	0	0	2626.48	2695.12	48.5	1	2652.94	2	292.426	0	-0.0755024	2446.17	2859.72	42.5	0.997046	0.982765	2543.01	2	129.375	0	-5.13581e-05	2451.53	2634.49	48	0.955732	0.999988	2445.9	2	200.958	0	-1.12052	2303.8	2588	38.5	0.919234	0.772587	2398.28	2	64.1696	0	-1.21335	2352.91	2443.66	32.5	0.901339	0.756249
UBE2J1	883.606	2	23.943	0	0	866.676	900.536	42	1	627.992	2	1.39454	0	-67.8958	627.006	628.978	44	0.710715	1.62336e-07	862.281	2	94.2339	0	-5.13581e-05	795.648	928.915	51.5	0.975867	0.999988	645.536	2	17.4866	0	-52.0369	633.171	657.901	50.5	0.73057	6.2562e-06	2395.03	2	25.2937	0	37.4611	2377.14	2412.91	39.5	2.71051	0.000179428
PPM1G	3976.5	2	107.221	0.000162813	0	3900.68	4052.32	33.5	1	4067.32	2	52.2364	1.01758e-05	1.71784	4030.39	4104.26	40.75	1.02284	0.673312	3709.79	2	278.517	2.82662e-05	0	3512.85	3906.73	31.5	0.932929	1	4130.39	2	142.592	1.80903e-05	0.910859	4029.57	4231.22	39.5	1.0387	0.810801	2393.97	2	589.249	0.000706654	-12.0785	1977.31	2810.64	36.5	0.60203	0.0619652
ROD1	1747.1	2	103.747	0	0	1673.74	1820.46	46.5	1	2017.06	2	213.339	0	3.08415	1866.21	2167.91	40	1.15452	0.491569	1765.18	2	160.22	0	5.13581e-05	1651.89	1878.48	46	1.01035	0.999988	2188.04	2	189.985	0	12.688	2053.7	2322.38	47	1.25238	0.0538513	2393.43	2	4.97347	0	5.47604	2389.91	2396.95	43	1.36994	0.283398
RANBP1	4885.76	2	18.3332	0	0	4872.79	4898.72	41	1	4818.58	2	110.553	0	-0.716577	4740.41	4896.76	46.5	0.986251	0.847895	4646.6	2	133.293	0	-5.13581e-05	4552.34	4740.85	41	0.95105	0.999988	5048.56	2	13.29	0	0.61188	5039.17	5057.96	42	1.03332	0.868584	2392.03	2	536.88	0	-67.2416	2012.4	2771.66	40.5	0.489592	1.88729e-07
PPP2CA	3115.62	2	95.028	0	0	3048.43	3182.82	42.5	1	3116.32	2	200.394	0	0.00815911	2974.62	3258.03	38	1.00023	0.998123	3379.29	2	12.4636	0	5.13581e-05	3370.48	3388.11	38.5	1.08463	0.999988	3029.18	2	169.19	0	-0.576855	2909.55	3148.82	31	0.972256	0.875618	2391.71	2	800.024	0	-2.12173	1826	2957.41	38	0.76765	0.613518
HAK	896.263	2	23.4219	0	0	879.702	912.825	44	1	448.371	2	175.227	0	-20.0226	324.467	572.275	38.5	0.500267	0.0099481	1196.46	2	463.063	0	5.13581e-05	869.021	1523.89	37.5	1.33494	0.999988	425.01	2	49.406	0	-166.315	390.075	459.946	31.5	0.474202	2.33614e-17	2390.67	2	386.092	0	36.6731	2117.66	2663.68	44	2.66738	0.000215122
LRRN1	1522.17	2	106.394	0	0	1446.94	1597.41	30	1	1060.3	2	43.8913	0	-58.0702	1029.27	1091.34	38	0.696572	1.55946e-06	1517.76	2	119.984	0	-5.13581e-05	1432.92	1602.6	30.5	0.997099	0.999988	882.29	2	22.7065	0	-116.237	866.234	898.346	31.5	0.579625	2.37864e-12	2381.7	2	374.774	0	10.6574	2116.7	2646.71	35	1.56467	0.0859534
LSM3	3326.74	2	150.483	0	0	3220.34	3433.15	45.5	1	3507.88	2	97.2951	0	2.19881	3439.08	3576.68	35.5	1.05445	0.602725	3004.76	2	111.799	0	-5.13581e-05	2925.71	3083.81	42	0.903214	0.999988	3689.98	2	264.507	0	2.71259	3502.95	3877.02	42	1.10919	0.535478	2381.66	2	753.937	0	-4.40459	1848.55	2914.78	36.5	0.715915	0.362694
CKAP1	3078.05	2	139.962	0	0	2979.08	3177.01	45	1	2677.79	2	11.3704	0	-13.0162	2669.75	2685.83	49.5	0.869966	0.0499325	2716.34	2	101.7	0	-1.72762	2644.42	2788.25	42.5	0.882487	0.671797	2627.61	2	114.18	0	-14.8029	2546.87	2708.35	39.5	0.853661	0.033091	2380.99	2	621.85	0	-3.33082	1941.28	2820.7	50.5	0.773539	0.464427
UBXD2	2624.67	2	124.626	0	0	2536.54	2712.79	44	1	2783.67	2	145.812	0	2.18059	2680.57	2886.77	46	1.06058	0.605259	2747.46	2	106.297	0	5.13581e-05	2672.29	2822.62	39.5	1.04678	0.999988	2710.24	2	68.0531	0	0.601576	2662.12	2758.37	32.5	1.03261	0.870648	2376.79	2	400.095	0	-1.17401	2093.88	2659.7	46	0.90556	0.763131
PFDN1	1958.27	2	21.2384	0	0	1943.25	1973.29	48	1	1919.61	2	69.6722	0	-1.00254	1870.34	1968.87	42	0.980257	0.793863	1979.01	2	29.1961	0	5.13581e-05	1958.36	1999.65	49.5	1.01059	0.999988	1846.81	2	17.8533	0	-0.87483	1834.19	1859.43	44.5	0.943083	0.817555	2374.89	2	123.373	0	2.04055	2287.66	2462.13	46.5	1.21275	0.625094
ATP6V0A1	1845.75	2	37.0239	0	0	1819.57	1871.93	38.5	1	1408.64	2	102.109	0	-33.0348	1336.44	1480.84	40	0.763181	0.000497184	1611.78	2	37.2153	0	-3.37499	1585.47	1638.1	43	0.873238	0.459728	1372.22	2	84.0533	0	-47.2609	1312.78	1431.65	41	0.743447	1.87891e-05	2371.06	2	423.206	0	3.43831	2071.81	2670.31	45.5	1.2846	0.453074
ATP5G2	3952.4	2	412.592	1.5302e-08	0	3660.65	4244.15	40.1667	1	3876.17	2	11.3782	1.5302e-08	0.686976	3868.12	3884.22	44	0.980712	0.853694	4188.35	2	585.224	1.5302e-08	5.13581e-05	3774.53	4602.16	44.8333	1.0597	0.999988	4080.91	2	168.309	1.5302e-08	0.955947	3961.9	4199.92	41.5	1.03251	0.802427	2369.64	2	972.843	2.64418e-05	-5.15183	1681.73	3057.54	43.1667	0.599543	0.305363
CCT3	3908.95	2	161.349	0	0	3794.86	4023.05	44.25	1	4465.51	2	222.785	0	7.32496	4307.98	4623.04	41.5	1.14238	0.185142	3768.25	2	198.137	0	-5.13581e-05	3628.14	3908.35	41	0.964004	0.999988	4106.8	2	104.67	0	0.601025	4032.78	4180.81	40	1.05061	0.870758	2369.31	2	482.258	0	-26.6683	2028.3	2710.31	39	0.606123	0.0021536
MGC71993	2440.53	2	146.166	0	0	2337.18	2543.89	46.5	1	2249.33	2	61.9194	0	-2.88971	2205.55	2293.12	40.5	0.921656	0.514078	2167.35	2	332.872	0	-5.13581e-05	1931.97	2402.72	40.5	0.888063	0.999988	2311.48	2	86.2216	0	-0.677698	2250.51	2372.45	37	0.947121	0.85552	2363.87	2	527.507	0	-0.346164	1990.87	2736.88	33.5	0.968589	0.923387
FUBP3	2728.52	2	208.013	0	0	2581.43	2875.6	39.5	1	2880.09	2	43.7487	0	1.97887	2849.16	2911.03	34	1.05555	0.634035	2833.94	2	30.4642	0	5.13581e-05	2812.39	2855.48	37.5	1.03864	0.999988	2542.22	2	89.4688	0	-0.811551	2478.95	2605.48	46.5	0.931721	0.829554	2362.7	2	216.957	0	-1.56636	2209.28	2516.11	40.5	0.865927	0.697211
GOT1	2086.29	2	33.3068	0	0	2062.74	2109.84	39.5	1	2635.67	2	49.9503	0	45.4971	2600.35	2670.99	41	1.26333	2.82023e-05	2041.86	2	137.648	0	-5.13581e-05	1944.52	2139.19	39	0.978702	0.999988	2503.3	2	102.449	0	20.6432	2430.85	2575.74	45	1.19988	0.00862351	2362.39	2	341.849	0	1.2836	2120.66	2604.11	43.5	1.13234	0.744115
SH3BP4	1584.65	2	65.3138	0	0	1538.47	1630.84	50.5	1	1181.15	2	3.93183	0	-59.7511	1178.37	1183.93	50.5	0.745371	1.05898e-06	1522.49	2	74.5014	0	-5.13581e-05	1469.81	1575.17	47	0.960773	0.999988	1045.92	2	12.7889	0	-107.206	1036.88	1054.96	57	0.660033	1.90295e-11	2362.23	2	312.263	0	8.81473	2141.43	2583.03	53	1.49069	0.131379
ITGAV	1375.8	2	221.71	0	0	1219.02	1532.57	42	1	1276.88	2	72.3753	0	-1.44463	1225.7	1328.06	37.5	0.928102	0.717029	1765.29	2	354.225	0	5.13581e-05	1514.82	2015.77	37	1.28311	0.999988	1448.16	2	58.555	0	0.519434	1406.75	1489.56	41	1.0526	0.887272	2360.29	2	871.445	0	3.41022	1744.09	2976.5	32.5	1.71559	0.456014
FEZ2	2437.25	2	56.7853	0	0	2397.1	2477.41	40	1	2414.86	2	290.387	0	-0.293194	2209.53	2620.2	46.25	0.990813	0.934718	2380.69	2	105.127	0	-5.13581e-05	2306.36	2455.03	39.25	0.976794	0.999988	2472.52	2	4.42518	0	-0.287367	2469.39	2475.65	38	1.01447	0.935973	2359.59	2	761.578	0	-0.256013	1821.08	2898.11	34	0.968137	0.942755
C1ORF57	2828.89	2	72.5112	0	0	2777.61	2880.16	47	1	3439.45	2	236.584	0	15.2729	3272.16	3606.74	46	1.21583	0.029697	2706.18	2	201.005	0	-5.13581e-05	2564.05	2848.32	59.5	0.956625	0.999988	3637.06	2	216.193	0	32.9647	3484.19	3789.93	50.5	1.28569	0.000505279	2358.41	2	585.068	0	-1.74156	1944.7	2772.12	49	0.833689	0.669643
RBM14	3562.98	2	333.381	0	0	3327.25	3798.72	42	1	3013.35	2	118.563	0	-6.52766	2929.51	3097.19	48	0.845737	0.222451	3451.94	2	16.3237	0	-5.13581e-05	3440.4	3463.49	42	0.968835	0.999988	3003.15	2	8.72246	0	-6.29367	2996.98	3009.32	41.5	0.842875	0.234765	2358.13	2	485.877	0	-14.3979	2014.57	2701.7	46.5	0.661842	0.0363253
UNQ501	3245.17	2	114.567	0	0	3164.16	3326.18	34	1	3817.01	2	188.251	0	16.408	3683.89	3950.12	30.5	1.17621	0.0228666	2862.09	2	209.171	0	-5.13581e-05	2714.19	3010	34.5	0.881954	0.999988	3654.9	2	129.067	0	7.66476	3563.63	3746.16	37	1.12626	0.171208	2356.54	2	308.397	0	-10.7886	2138.47	2574.61	38.5	0.726169	0.0833951
GTF2E2	2760.73	2	302.621	0	0	2546.75	2974.72	31.5	1	3503.26	2	5.89363	0	15.9771	3499.09	3507.43	43	1.26896	0.0252517	2841.55	2	401.801	0	5.13581e-05	2557.44	3125.67	29.5	1.02928	0.999988	3345.13	2	159.875	0	8.16947	3232.08	3458.18	34	1.21168	0.152424	2355.71	2	12.2637	0	-1.59588	2347.03	2364.38	38	0.85329	0.692487
MMS19L	3254.83	2	203.609	0	0	3110.85	3398.8	36.5	1	3447.13	2	406.853	0	1.44387	3159.45	3734.82	34.5	1.05908	0.717155	3315.05	2	380.103	0	5.13581e-05	3046.28	3583.82	48	1.0185	0.999988	3176.62	2	183.941	0	-0.485175	3046.55	3306.69	38	0.975972	0.894298	2352.68	2	170.592	0	-10.6021	2232.05	2473.31	35.5	0.722829	0.0870544
STARD7	3168.71	2	140.597	9.79327e-07	0	3069.29	3268.12	43	1	2957.02	2	5.33086	1.5302e-08	-0.324082	2953.25	2960.79	41.8333	0.933194	0.928094	2854.42	2	167.92	5.6674e-07	-1.71194e-05	2735.69	2973.16	38	0.900817	0.999996	2847.8	2	58.4954	3.62714e-08	-3.60782	2806.43	2889.16	39.6667	0.898725	0.435731	2351.65	2	333.693	3.10982e-05	-5.44523	2115.69	2587.61	35.8333	0.742148	0.285415
ACTR1A	2504.37	2	184.979	0	0	2373.57	2635.17	49.5	1	2204.68	2	218.54	0	-2.6781	2050.15	2359.22	44	0.880333	0.539747	2607.47	2	25.8764	0	5.13581e-05	2589.17	2625.77	51.5	1.04117	0.999988	2343.43	2	209.05	0	-0.628943	2195.61	2491.25	46.5	0.935733	0.865178	2351.44	2	476.618	0	-0.741829	2014.42	2688.46	53	0.938935	0.84298
RIP	3404.13	2	530.086	0	0	3029.3	3778.96	56.5	1	3553.67	2	195.929	0	0.913485	3415.13	3692.21	48	1.04393	0.810311	3717.22	2	367.142	0	5.13581e-05	3457.61	3976.83	47	1.09197	0.999988	3575.07	2	54.5995	0	0.515882	3536.46	3613.68	59	1.05022	0.887998	2351.25	2	678.736	0	-4.41885	1871.31	2831.18	40.5	0.690704	0.361505
COPZ1	1843.66	2	254.765	0	0	1663.52	2023.81	47	1	2002.48	2	112.99	0	1.86264	1922.58	2082.37	34	1.08614	0.651232	2140.5	2	160.494	0	5.13581e-05	2027.02	2253.99	35	1.161	0.999988	2141.16	2	78.0265	0	2.22738	2085.99	2196.33	35	1.16136	0.598773	2351.16	2	600.148	0	1.73917	1926.8	2775.53	38	1.27527	0.670012
SDHB	2536.57	2	222.729	0	0	2379.08	2694.06	49.5	1	3260.93	2	195.838	0	19.9063	3122.45	3399.41	54	1.28557	0.010218	2392.68	2	110.099	0	-5.13581e-05	2314.83	2470.53	47.5	0.943275	0.999988	3277.32	2	383.075	0	7.83563	3006.45	3548.2	46	1.29203	0.164603	2350.3	2	594.343	0	-0.728148	1930.04	2770.56	50	0.926566	0.845639
ECH1	3650.08	2	193.051	0	0	3513.57	3786.59	46.5	1	3476.6	2	222.487	0	-1.90575	3319.28	3633.93	52	0.952473	0.644799	3533.92	2	601.386	0	-5.13581e-05	3108.68	3959.17	49	0.968176	0.999988	3350.19	2	22.6997	0	-3.01024	3334.14	3366.24	46	0.917839	0.500007	2344.32	2	548.846	0	-17.6221	1956.23	2732.41	42	0.642265	0.0172897
DEK	3416.76	2	449.741	0	0	3098.74	3734.77	36.5	1	3503.73	2	352.817	0	0.508262	3254.25	3753.21	33	1.02545	0.889557	3850.15	2	175.155	0	5.13581e-05	3726.3	3974.01	39.5	1.12685	0.999988	3646.72	2	395.532	0	0.580003	3367.04	3926.41	37.5	1.06731	0.874983	2343.62	2	481.75	0	-8.64894	2002.97	2684.27	29	0.685921	0.136491
CDAN1	2294.03	2	29.2618	0	0	2273.33	2314.72	40.75	1	1922.44	2	672.54	0	-2.79292	1446.88	2397.99	40.25	0.838019	0.525664	2021.89	2	141.197	0	-5.13581e-05	1922.05	2121.73	45	0.881371	0.999988	1832.69	2	36.4134	0	-20.8752	1806.94	1858.44	36.25	0.798898	0.00817477	2341.77	2	192.074	0	0.15015	2205.96	2477.59	36	1.02081	0.966017
GNAI2	3661.33	2	665.528	0	0	3190.73	4131.93	42	1	2616.51	2	121.597	0	-6.50634	2530.53	2702.49	48	0.714634	0.223546	2742.07	2	257.246	0	-5.13581e-05	2560.17	2923.97	49	0.748929	0.999988	2511.64	2	61.9602	0	-8.17448	2467.82	2555.45	43	0.685991	0.152248	2337.38	2	408.207	0	-8.74928	2048.73	2626.02	46	0.638396	0.133374
C10ORF86	4670.35	2	346.503	0	0	4425.33	4915.36	38.5	1	4611.12	2	369.354	0	-0.379487	4349.95	4872.3	42.5	0.987319	0.916329	4639.67	2	611.49	0	-5.13581e-05	4207.28	5072.06	43	0.993431	0.999988	4585.86	2	268.533	0	-0.359995	4395.98	4775.74	38	0.981909	0.920451	2335.71	2	602.13	0	-42.022	1909.94	2761.48	42	0.500115	6.27766e-05
CPE	857.71	2	160.295	0	0	744.365	971.056	33.5	1	575.1	2	29.698	0	-8.57398	554.1	596.1	50.5	0.670506	0.138868	941.443	2	54.785	0	5.13581e-05	902.704	980.182	44	1.09762	0.999988	648.923	2	127.532	0	-1.82986	558.744	739.102	44.5	0.756576	0.656166	2333.03	2	55.4866	0	33.6796	2293.79	2372.26	35.5	2.72006	0.000428591
CAPZA2	2723.83	2	3.06662	0	0	2721.67	2726	44	1	2894.27	2	247.641	0	1.91428	2719.16	3069.38	49.5	1.06257	0.643535	2896.65	2	203.732	0	5.13581e-05	2752.59	3040.71	45	1.06344	0.999988	3086.57	2	112.364	0	8.58456	3007.12	3166.03	43.5	1.13317	0.13853	2332.2	2	1009.41	0	-0.940415	1618.45	3045.96	44	0.856221	0.805302
AP1S1	1149.41	2	433.538	0	0	842.848	1455.96	43	1	1683.88	2	207.762	0	3.43182	1536.97	1830.79	43	1.465	0.453752	1160.79	2	139.487	0	0	1062.16	1259.42	41.5	1.00991	1	1654.4	2	43.6887	0	6.02848	1623.51	1685.29	44	1.43935	0.249547	2330.27	2	27.3179	0	13.3584	2310.95	2349.59	40.5	2.02737	0.0461485
PSMC5	3116.59	2	372.974	0	0	2852.86	3380.32	35	1	2981.89	2	249.329	0	-1.03381	2805.59	3158.2	35	0.956782	0.788168	2963.03	2	40.1881	0	-5.13581e-05	2934.61	2991.45	42.5	0.950729	0.999988	3253.48	2	78.1574	0	0.555408	3198.22	3308.75	37	1.04392	0.879953	2328.32	2	324.804	0	-5.43098	2098.65	2557.99	38	0.747073	0.286353
CHD4	3062.65	2	96.9159	0	0	2994.12	3131.18	40.5	1	2472.78	2	287.249	0	-9.41579	2269.66	2675.9	38.5	0.807399	0.114399	2647.99	2	366.305	0	-5.13581e-05	2388.98	2907.01	39	0.864609	0.999988	2271.27	2	127.189	0	-54.0773	2181.33	2361.2	39	0.741603	3.91086e-06	2328.17	2	263.238	0	-7.27592	2142.03	2514.3	37.5	0.760181	0.187244
SF3B5	3063.05	2	141.326	0	0	2963.12	3162.98	51.5	1	3334.1	2	134.65	0	4.0593	3238.89	3429.32	51.5	1.08849	0.392708	3096.01	2	65.819	0	5.13581e-05	3049.47	3142.55	49	1.01076	0.999988	3039.58	2	331.894	0	-0.123755	2804.89	3274.26	38.5	0.992337	0.971907	2325.73	2	666.376	0	-3.25554	1854.53	2796.93	43	0.759286	0.472548
C16ORF58	3418.84	2	218.871	0	0	3264.08	3573.61	41	1	3526.6	2	113.208	0	1.41001	3446.55	3606.65	36	1.03152	0.722769	3217.25	2	73.1466	0	-5.13581e-05	3165.53	3268.98	42	0.941036	0.999988	3481.3	2	82.493	0	0.41538	3422.97	3539.63	45	1.01827	0.908787	2324.51	2	664.618	0	-7.88074	1854.55	2794.47	31.5	0.679911	0.162902
COL4A5	1692.6	2	52.207	0	0	1655.68	1729.52	46.25	1	1255.37	2	262.638	0	-4.7593	1069.65	1441.08	46.5	0.74168	0.334249	1796.97	2	73.2448	0	5.13581e-05	1745.18	1848.77	46	1.06166	0.999988	1332.25	2	155.099	0	-5.47401	1222.57	1441.92	42.25	0.7871	0.28353	2322.54	2	160.541	0	5.26987	2209.02	2436.06	44.5	1.37217	0.297176
RAB8A	2587.65	2	35.4599	0	0	2562.57	2612.72	44	1	2594.52	2	105.803	0	0.122355	2519.71	2669.34	37.5	1.00266	0.97222	2378.6	2	74.3333	0	-5.13581e-05	2326.04	2431.16	46	0.919213	0.999988	2272.21	2	23.9949	0	-9.10176	2255.24	2289.18	39.5	0.8781	0.122977	2318.96	2	376.081	0	-1.26768	2053.03	2584.89	31.5	0.896166	0.746849
ARL2	6531.38	2	435.095	0	0	6223.72	6839.03	51.5	1	6569.27	2	201.515	0	0.232005	6426.78	6711.77	53	1.0058	0.947981	6552.85	2	790.75	0	5.13581e-05	5993.7	7111.99	53.5	1.00329	0.999988	6669.18	2	137.3	0	0.448028	6572.09	6766.27	43.5	1.0211	0.90198	2316.84	2	887.872	0	-69.4641	1689.02	2944.66	42.5	0.354724	1.13133e-07
GPT2	1689.48	2	128.808	0	0	1598.4	1780.56	39	1	1708.39	2	18.7093	0	0.415146	1695.16	1721.62	44.5	1.01119	0.908836	1760.64	2	42.2611	0	5.13581e-05	1730.75	1790.52	39.5	1.04212	0.999988	1712.79	2	129.333	0	0.24011	1621.34	1804.24	46	1.0138	0.946213	2316.77	2	252.238	0	5.33027	2138.41	2495.13	38.5	1.37129	0.293071
DNAJA2	2658.73	2	63.6132	0	0	2613.75	2703.71	37.5	1	2810.48	2	313.017	0	1.50618	2589.15	3031.82	41	1.05708	0.706939	2608.79	2	106.126	0	-5.13581e-05	2533.75	2683.84	45.5	0.981218	0.999988	2716.44	2	112.2	0	0.502714	2637.11	2795.78	46.5	1.02171	0.890694	2314.18	2	610.752	0	-1.24417	1882.31	2746.05	36	0.870408	0.750902
TNFSF5IP1	3078.19	2	304.823	0	0	2862.65	3293.73	36.5	1	3845.62	2	85.5501	0	16.3553	3785.13	3906.11	37	1.24931	0.0231457	3307.23	2	325.131	0	5.13581e-05	3077.33	3537.14	37.5	1.07441	0.999988	3646.66	2	61.1095	0	7.12188	3603.45	3689.87	38.5	1.18468	0.194004	2313.74	2	632.713	0	-3.36226	1866.34	2761.13	31	0.751656	0.461078
SOX15	1508.94	2	302.987	0	0	1294.7	1723.19	50	1	642.355	2	219.542	0	-17.6016	487.115	797.595	41.5	0.425698	0.0173715	1411.28	2	599.167	0	-5.13581e-05	987.606	1834.96	48	0.935277	0.999988	571.275	2	141.725	0	-26.8041	471.06	671.489	43.5	0.378593	0.00208732	2312.53	2	214.854	0	6.8433	2160.6	2464.45	43.5	1.53255	0.206857
LEPREL1	1718.63	2	23.4237	0	0	1702.07	1735.19	49.5	1	2451.32	2	463.245	0	6.57693	2123.76	2778.89	47.5	1.42632	0.219942	1772.2	2	77.5993	0	5.13581e-05	1717.33	1827.07	49.5	1.03117	0.999988	2191.65	2	28.9194	0	38.6576	2171.2	2212.1	42	1.27523	0.00013622	2311.59	2	56.2267	0	4.8817	2271.83	2351.34	43	1.34502	0.32496
GOLPH3	2104.76	2	187.374	0	0	1972.27	2237.26	44	1	2089.27	2	111.082	0	-0.219742	2010.72	2167.82	37.5	0.99264	0.950661	2221.76	2	25.9912	0	5.13581e-05	2203.38	2240.14	32.5	1.05559	0.999988	2006.12	2	135.508	0	-0.601576	1910.3	2101.94	37	0.953135	0.870648	2310.73	2	358.56	0	1.02329	2057.19	2564.27	42.5	1.09786	0.79008
CALU	2167.67	2	46.6394	0	0	2134.69	2200.65	42.5	1	2023.9	2	198.922	0	-1.96121	1883.24	2164.56	45	0.933675	0.636619	2087.62	2	229.808	0	-5.13581e-05	1925.12	2250.12	37	0.963071	0.999988	1930.31	2	139.786	0	-4.02289	1831.47	2029.15	44.5	0.8905	0.396015	2310.16	2	317.664	0	0.750785	2085.54	2534.78	31	1.06573	0.841243
POLR2A	3238.66	2	238.786	0	0	3069.81	3407.5	48	1	2682.76	2	520.292	0	-2.45885	2314.86	3050.66	43	0.828356	0.567695	2629.82	2	122.934	0	-5.19874	2542.89	2716.74	40.5	0.812009	0.302083	2541.62	2	383.389	0	-6.37798	2270.52	2812.72	34	0.784776	0.230251	2309.2	2	271.307	0	-10.9585	2117.36	2501.04	47	0.713011	0.0801961
YTHDF1	1700.63	2	11.8015	0	0	1692.29	1708.98	43	1	1536.01	2	190.065	0	-2.17456	1401.62	1670.41	46	0.903202	0.6061	1568.58	2	78.119	0	-5.13581e-05	1513.34	1623.81	43	0.922349	0.999988	1505.55	2	130.476	0	-3.26464	1413.29	1597.81	44	0.885286	0.471558	2307.12	2	196.464	0	5.18159	2168.2	2446.04	41	1.35663	0.303278
ARMCX2	4406.59	2	390.795	0	0	4130.25	4682.92	45	1	4317.98	2	151.622	0	-0.706488	4210.77	4425.19	44.5	0.979892	0.849867	4664.91	2	167.689	0	5.13581e-05	4546.33	4783.48	39.5	1.05862	0.999988	4443.23	2	59.2584	0	0.158863	4401.33	4485.14	37	1.00832	0.964081	2306.97	2	703.228	0	-24.4645	1809.71	2804.22	43	0.523527	0.00357729
CCDC23	3354.19	2	48.3459	0	0	3320	3388.38	42.5	1	2657.96	2	87.628	0	-40.7157	2595.99	2719.92	39.5	0.792429	8.48072e-05	3339.98	2	379.219	0	-5.13581e-05	3071.83	3608.13	39.5	0.995764	0.999988	2670.27	2	12.4141	0	-33.8348	2661.5	2679.05	45	0.796101	0.000413545	2304.1	2	954.148	0	-3.31233	1629.41	2978.78	34	0.686932	0.466409
PPP1R11	3189.16	2	238.081	0	0	3020.81	3357.51	48.5	1	2737.61	2	129.211	0	-7.85834	2646.25	2828.98	38.5	0.858411	0.163744	3209.73	2	322.88	0	5.13581e-05	2981.42	3438.04	43.5	1.00645	0.999988	2622.48	2	5.56832	0	-13.5966	2618.54	2626.42	34	0.82231	0.0436856	2302.64	2	757.727	0	-3.56084	1766.84	2838.43	51	0.722019	0.440469
ENC1	2406.56	2	423.29	0	0	2107.25	2705.87	52.5	1	1372.96	2	178.923	0	-16.4649	1246.44	1499.48	62	0.570507	0.0225687	2578.99	2	352.328	0	5.13581e-05	2329.86	2828.12	52	1.07165	0.999988	1804.01	2	692.136	0	-0.772224	1314.6	2293.43	59.5	0.749623	0.8371	2302.6	2	447.213	0	-0.407329	1986.37	2618.83	47.5	0.956801	0.910473
ULK1	2857.93	2	319.703	0.0236795	0	2631.86	3083.99	45	1	2172.97	2	39.9948	0.0116583	-8.56187	2144.69	2201.25	43.3333	0.760331	0.139256	2845.78	2	67.7965	0.00358838	1.71194e-05	2797.84	2893.72	41.1667	0.99575	0.999996	2105.45	2	28.4833	0.00219322	-11.9817	2085.31	2125.59	44	0.736705	0.063362	2298.38	2	177.979	0.00211047	-1.2853	2172.53	2424.23	43.3333	0.804212	0.743823
TIMP2	1400.03	2	93.9328	4.52259e-06	0	1333.61	1466.45	35.25	1	1148.12	2	161.387	1.13065e-06	-2.12692	1034.01	1262.24	34	0.82007	0.612785	1392.23	2	61.01	0	0	1349.09	1435.37	40.5	0.994429	1	1080.17	2	264.688	4.52259e-06	-1.39643	893.007	1267.33	36.5	0.771533	0.725032	2297.98	2	451.867	0	9.88903	1978.46	2617.5	38.75	1.64138	0.102588
FAM65A	1242.21	2	89.4211	0	0	1178.98	1305.44	39.5	1	980.333	2	68.0662	0	-17.3148	932.203	1028.46	30	0.789186	0.0185575	1225.32	2	17.5673	0	-5.13581e-05	1212.89	1237.74	29.5	0.986401	0.999988	1045.75	2	153.931	0	-2.38253	936.901	1154.59	29	0.841845	0.577759	2293.37	2	240.884	0	18.263	2123.04	2463.7	33.5	1.84621	0.0149178
OXSR1	2674.95	2	93.9738	0	0	2608.5	2741.4	41.5	1	2630.07	2	237.418	0	-0.544709	2462.19	2797.95	40.5	0.98322	0.882123	2701.76	2	93.7093	0	5.13581e-05	2635.5	2768.03	39	1.01002	0.999988	2357.27	2	87.8527	0	-8.51737	2295.15	2419.39	39.5	0.881239	0.14069	2290.32	2	125.651	0	-1.84459	2201.47	2379.17	41.5	0.856209	0.653945
TFG	2621.12	2	246.95	4.52259e-06	0	2446.5	2795.74	41	1	2575.51	2	186.878	0	0.626106	2443.37	2707.65	43.25	0.982599	0.865744	2572.51	2	320.97	0	0	2345.55	2799.47	41	0.981454	1	2535.3	2	205.529	0	0.0303635	2389.97	2680.63	44.75	0.967257	0.993033	2288.26	2	563.141	4.07033e-05	-1.34468	1890.06	2686.46	35.25	0.873007	0.733724
P15RS	4396.36	2	66.4138	0	0	4349.4	4443.32	43	1	4685.37	2	141.311	0	2.45889	4585.45	4785.29	47.5	1.06574	0.56769	4281.06	2	253.27	0	-5.13581e-05	4101.97	4460.15	46.5	0.973773	0.999988	4361.61	2	26.22	0	-0.214264	4343.07	4380.15	43.5	0.992096	0.951861	2286.17	2	271.183	0	-66.423	2094.42	2477.93	39.5	0.520015	2.27876e-07
ZNF161	3340.26	2	340.284	0	0	3099.65	3580.88	46	1	2967.71	2	288.856	0	-2.23529	2763.46	3171.96	40	0.888466	0.597683	3145.74	2	217.157	0	-5.13581e-05	2992.19	3299.29	45	0.941764	0.999988	3294.2	2	273.297	0	-0.204193	3100.95	3487.45	45.5	0.986209	0.954071	2277.96	2	804.365	0	-4.35454	1709.19	2846.73	37	0.68197	0.366899
FZD2	3632.19	2	181.314	0	0	3503.99	3760.4	39.5	1	2850.61	2	313.759	0	-14.4416	2628.75	3072.47	34	0.784817	0.035962	3078.74	2	344.941	0	-5.13581e-05	2834.83	3322.65	34.5	0.847625	0.999988	2490.92	2	150.126	0	-84.1773	2384.77	2597.08	35.5	0.68579	3.82181e-09	2275.99	2	449.386	0	-27.9962	1958.23	2593.76	37.5	0.626616	0.00158629
2015-09-01	2519.11	2	175.068	0	0	2395.32	2642.9	43.5	1	2731.39	2	121.045	0	2.52341	2645.8	2816.98	45.5	1.08427	0.559318	2679.55	2	100.54	0	5.13581e-05	2608.46	2750.64	47	1.06369	0.999988	2834.85	2	185.434	0	3.42798	2703.73	2965.97	40.5	1.12534	0.454153	2275.34	2	652.682	0	-0.884409	1813.83	2736.86	34.5	0.903232	0.815754
HSPC176	3528.53	2	202.71	0	0	3385.2	3671.87	43	1	3290.55	2	363.871	0	-1.86777	3033.25	3547.84	42	0.932553	0.650464	3306.37	2	134.894	0	-5.13581e-05	3210.99	3401.75	47.5	0.937038	0.999988	3250.93	2	351.525	0	-0.658149	3002.36	3499.49	48.5	0.921325	0.85938	2274.6	2	861.038	0	-6.30289	1665.75	2883.45	47	0.64463	0.234267
NDUFS7	3319.66	2	98.8332	0	0	3249.78	3389.55	55.5	1	3443.04	2	92.5651	0	1.81289	3377.59	3508.49	57.5	1.03717	0.658735	3054.76	2	295.607	0	-5.13581e-05	2845.73	3263.78	50.5	0.920202	0.999988	3248.46	2	68.8919	0	-0.510767	3199.74	3297.17	57.5	0.978551	0.889044	2273.23	2	609.447	0	-8.92002	1842.29	2704.18	52	0.684779	0.128232
EWSR1	3275.16	2	233.638	0	0	3109.95	3440.36	42.6667	1	3112.69	2	76.2518	5.6674e-10	-1.6184	3058.78	3166.61	41.5	0.950396	0.688906	3138.64	2	63.7381	5.6674e-10	-5.13581e-05	3093.57	3183.71	41.5	0.958319	0.999988	3112.48	2	190.727	0	-2.0903	2977.61	3247.34	43.1667	0.95033	0.617974	2267.36	2	538.025	5.6674e-10	-9.82542	1886.92	2647.8	43.6667	0.692292	0.104102
PTPLAD1	4073.9	2	190.717	0	0	3939.05	4208.76	36.5	1	4734.93	2	537.403	0	3.12692	4354.93	5114.93	50	1.16226	0.486752	4156.56	2	332.709	0	5.13581e-05	3921.3	4391.82	43.5	1.02029	0.999988	4630.7	2	90.2408	0	9.37658	4566.89	4694.51	44.5	1.13667	0.115436	2266.36	2	467.917	0	-46.2692	1935.5	2597.23	39.5	0.556313	2.3609e-05
TRIP6	2649.11	2	299.639	0	0	2437.24	2860.99	42.5	1	2458.8	2	104.933	0	-1.92787	2384.61	2533	51.5	0.928161	0.641524	2224.77	2	72.0274	0	-5.13581e-05	2173.84	2275.7	45.5	0.839816	0.999988	2344.42	2	0.193471	0	-1.44525	2344.28	2344.56	43.5	0.884983	0.716927	2264.84	2	98.8157	0	-1.55999	2194.97	2334.72	38.5	0.854943	0.698235
TNFRSF12A	622.951	2	46.2377	0	0	590.256	655.646	31	1	1071	2	39.9941	0	348.835	1042.72	1099.28	27	1.71924	1.30761e-35	608.443	2	10.0881	0	-5.13581e-05	601.31	615.576	32	0.976711	0.999988	1166.72	2	71.5265	0	347.436	1116.14	1217.3	33.5	1.87289	1.8045e-35	2264.07	2	434.477	0	50.3021	1956.85	2571.29	30.5	3.63442	9.32798e-06
DDX39	3447.34	2	138.468	0	0	3349.43	3545.25	49.5	1	2733.49	2	213.607	0	-21.9042	2582.45	2884.53	45.5	0.792927	0.00645024	3217.01	2	167.918	0	-5.13581e-05	3098.28	3335.75	47	0.933186	0.999988	2589.74	2	15.5169	0	-54.8902	2578.77	2600.72	46.5	0.751229	3.24326e-06	2263.86	2	571.091	0	-13.3733	1860.04	2667.68	46	0.656698	0.0459905
C7ORF44	4633.65	2	164.842	0	0	4517.09	4750.21	44	1	5400.87	2	15.1292	0	18.4054	5390.17	5411.56	47	1.16557	0.0144365	4602.61	2	488.089	0	-5.13581e-05	4257.48	4947.74	44.5	0.9933	0.999988	5394.82	2	258.098	0	14.3115	5212.32	5577.32	41	1.16427	0.037055	2263.19	2	898.682	0	-23.1787	1627.72	2898.65	46.5	0.488424	0.00480979
UBE2E3	2814.4	2	403.128	0	0	2529.34	3099.45	47	1	2538.68	2	29.2713	0	-1.48242	2517.98	2559.38	44.75	0.902032	0.710818	2869.41	2	129.337	0	5.13581e-05	2777.96	2960.87	42.25	1.01955	0.999988	2698.66	2	79.1228	0	-0.27477	2642.72	2754.61	44	0.958878	0.938692	2262.67	2	739.394	0	-1.26076	1739.84	2785.5	43.75	0.803962	0.748039
YWHAG	2176.74	2	12.7804	0	0	2167.71	2185.78	34	1	2137.22	2	72.2064	0	-0.930779	2086.16	2188.28	34	0.981842	0.80709	2246.34	2	19.9652	0	5.13581e-05	2232.22	2260.46	35	1.03197	0.999988	2411.21	2	145.771	0	3.58928	2308.13	2514.28	42.5	1.10771	0.437595	2260.88	2	581.048	0	0.350313	1850.02	2671.75	29.5	1.03865	0.922505
AXUD1	959.956	2	75.5145	0	0	906.559	1013.35	40	1	685.318	2	57.7332	0	-28.0908	644.494	726.141	38	0.713905	0.0015521	917.953	2	28.6161	0	-5.13581e-05	897.719	938.188	39.5	0.956245	0.999988	628.928	2	91.4757	0	-25.8699	564.244	693.611	33	0.655163	0.00258828	2258.4	2	290.258	0	30.1057	2053.16	2463.64	32	2.35261	0.000975967
NISCH	2510.66	2	105.742	0	0	2435.89	2585.43	31	1	1891.21	2	121.372	0	-42.5987	1805.39	1977.04	42.5	0.753273	5.49702e-05	2295.77	2	104.17	0	-5.13581e-05	2222.11	2369.43	39.5	0.914406	0.999988	1761.9	2	188.388	0	-37.1225	1628.69	1895.12	42.5	0.701769	0.000193978	2254.87	2	532.212	0	-1.1148	1878.54	2631.2	30	0.898118	0.773606
MED6	3315.07	2	187.803	0	0	3182.27	3447.86	35.5	1	3271.99	2	44.9946	0	-0.633629	3240.18	3303.81	35.5	0.987006	0.864245	3160.03	2	37.1044	0	-5.13581e-05	3133.79	3186.26	39	0.953231	0.999988	3194.99	2	223.696	0	-0.596796	3036.82	3353.17	36	0.96378	0.871606	2252.63	2	425.722	0	-16.9345	1951.6	2553.66	39	0.679512	0.0202559
C14ORF173	1374.65	2	48.6639	0	0	1340.24	1409.06	45.5	1	999.866	2	58.9003	1.13065e-06	-29.2134	958.217	1041.51	48.5	0.727359	0.00119856	1304.52	2	18.7334	0	-5.13581e-05	1291.28	1317.77	45.25	0.948984	0.999988	1025.77	2	6.19611	0	-30.8284	1021.38	1030.15	46.5	0.7462	0.00082635	2250.99	2	371.675	0	15.378	1988.18	2513.8	41.75	1.6375	0.0289869
HNRPUL1	2994.17	2	184.348	0	0	2863.82	3124.53	37.75	1	2907.26	2	179.164	0	-0.83742	2780.57	3033.95	40.5	0.970973	0.824628	2919.77	2	94.7652	0	-5.13581e-05	2852.76	2986.78	37.75	0.97515	0.999988	2940.53	2	161.822	0	-0.307284	2826.11	3054.96	39.25	0.982086	0.93169	2248.77	2	346.849	0	-6.52352	2003.51	2494.03	39.75	0.751049	0.222663
ARHGEF2	2884.57	2	122.483	0	0	2797.96	2971.18	38	1	2425.35	2	137.608	0	-16.1441	2328.05	2522.65	31	0.8408	0.0242993	2610.6	2	68.7913	0	-5.13581e-05	2561.96	2659.24	38	0.905022	0.999988	2365.63	2	145.63	0	-19.8012	2262.65	2468.61	38	0.820097	0.0104684	2248.59	2	58.4007	0	-5.66651	2207.29	2289.88	34.5	0.779522	0.271237
SSR2	2268.67	2	683.444	0	0	1785.4	2751.94	56	1	2237.82	2	41.9724	0	-0.138998	2208.14	2267.5	41.5	0.986401	0.968501	2645.44	2	175.898	0	5.13581e-05	2521.06	2769.82	51	1.16607	0.999988	2317.82	2	178.825	0	0.135119	2191.37	2444.26	43.5	1.02166	0.969367	2247.95	2	704.118	0	-0.0490993	1750.07	2745.84	46	0.990868	0.988758
PNRC2	3316.37	2	289.91	0	0	3111.38	3521.37	33	1	2985.32	2	232.641	0	-2.31334	2820.81	3149.82	41	0.900175	0.587037	3565.64	2	135.514	0	5.13581e-05	3469.82	3661.47	39	1.07516	0.999988	2965.51	2	7.62347	0	-2.26303	2960.12	2970.9	42	0.894202	0.593877	2246.9	2	591.004	0	-8.60498	1829	2664.81	30	0.677518	0.13788
ATP1B1	2170.36	2	111.555	0	0	2091.48	2249.24	32.3333	1	2151.81	2	7.26289	0	-0.034862	2146.68	2156.95	36.3333	0.991453	0.992005	2446.92	2	145.104	0	2.0239	2344.32	2549.53	32.8333	1.12743	0.627495	2298.6	2	276.873	0	3.15934	2102.82	2494.38	36.3333	1.05909	0.483133	2245.53	2	723.066	0	0.251052	1734.24	2756.81	33.3333	1.03463	0.943832
NSUN2	2703.43	2	155.232	0	0	2593.66	2813.19	49.5	1	2998.45	2	162.857	0	4.24066	2883.3	3113.61	47.5	1.10913	0.376646	2741.55	2	150.514	0	5.13581e-05	2635.12	2847.98	47.5	1.0141	0.999988	3271.21	2	275.872	0	9.34551	3076.14	3466.28	38	1.21002	0.116265	2243.57	2	208.831	0	-2.63519	2095.9	2391.24	44.5	0.829898	0.545106
MORF4L1	2632.54	2	75.6735	0.000191079	0	2579.03	2686.05	38	1	2688.86	2	103.387	0.00146532	0.448539	2615.76	2761.97	39	1.0214	0.901875	2905.11	2	111.223	0.000191079	5.13581e-05	2826.47	2983.76	41.25	1.10354	0.999988	3159.98	2	149.582	0.000254395	11.1493	3054.21	3265.75	44.5	1.20036	0.0767493	2242.65	2	623.503	0.000498615	-0.923911	1801.77	2683.53	40.5	0.851897	0.808368
C9ORF74	2899.26	2	102.566	0	0	2826.74	2971.79	46	1	2430.14	2	133.938	0	-17.3064	2335.43	2524.84	34	0.838191	0.0185933	2581.89	2	42.4124	0	-1.18685	2551.9	2611.88	38	0.890534	0.760878	2236.57	2	42.5886	0	-44.0875	2206.46	2266.69	47	0.771428	3.90165e-05	2240.49	2	449.821	0	-5.96533	1922.41	2558.56	48	0.772778	0.253202
NDUFV1	2890.57	2	29.1012	0	0	2869.99	2911.14	38.5	1	2925.37	2	162.351	0	0.519672	2810.57	3040.17	33.5	1.01204	0.887223	2516.39	2	299.212	0	-5.13581e-05	2304.81	2727.96	34.5	0.87055	0.999988	3010.31	2	158.971	0	0.623494	2897.9	3122.72	35	1.04142	0.866265	2240.28	2	389.453	0	-6.02213	1964.89	2515.66	33.5	0.77503	0.249912
ZNF447	3190.84	2	35.2919	0	0	3165.89	3215.8	43	1	2459.26	2	279.068	0	-16.3883	2261.93	2656.59	42	0.770725	0.0229707	2759.97	2	86.9117	0	-5.19874	2698.52	2821.43	39	0.864967	0.302083	2314.41	2	398.463	0	-12.6215	2032.66	2596.17	38.5	0.72533	0.0546831	2235.16	2	1098.9	0	-2.01416	1458.13	3012.2	43	0.700493	0.628904
ARF5	2762	2	402.835	0	0	2477.15	3046.85	50	1	2437.56	2	155.318	0	-2.15421	2327.74	2547.39	58	0.882536	0.608947	2416.63	2	106.85	0	-5.13581e-05	2341.08	2492.18	55.5	0.874957	0.999988	2300.38	2	180.202	0	-2.02175	2172.96	2427.8	55	0.832868	0.627806	2233.63	2	419.526	0	-2.11737	1936.98	2530.28	51.5	0.808702	0.614134
PP2447	3180.28	2	181.188	0	0	3052.16	3308.39	39.5	1	2812.55	2	56.8499	0	-8.4085	2772.35	2852.75	38	0.884374	0.144261	2976.81	2	64.1277	0	-5.13581e-05	2931.47	3022.16	33	0.936023	0.999988	2792.02	2	47.3806	0	-8.25	2758.52	2825.52	34	0.877917	0.149624	2228.23	2	304.984	0	-13.7995	2012.58	2443.89	39	0.700642	0.0416919
DNAJB6	2268.87	2	367.215	0	0	2009.21	2528.53	41.5	1	3128.19	2	53.7399	0	14.7857	3090.19	3166.19	46	1.37874	0.0332225	2442	2	123.191	0	0	2354.89	2529.11	38.25	1.07631	1	2901.19	2	460.297	0	4.02531	2575.71	3226.67	43	1.2787	0.395794	2227.13	2	190.419	0	0.0517079	2092.48	2361.78	43.25	0.981604	0.988164
C14ORF166	2891.58	2	153.132	0	0	2783.3	2999.86	46	1	2697.92	2	240.486	0	-2.0365	2527.87	2867.97	42.5	0.933026	0.625677	2773.7	2	263.53	0	-5.13581e-05	2587.36	2960.05	37.5	0.959235	0.999988	3042.94	2	18.3394	0	0.689868	3029.98	3055.91	33.5	1.05235	0.853126	2226.41	2	390.489	0	-6.44409	1950.29	2502.53	37.5	0.769963	0.226773
HIGD2A	3515.84	2	111.26	0	0	3437.17	3594.51	33.5	1	3274.05	2	26.9378	0	-2.72256	3255.01	3293.1	30	0.93123	0.534249	3248.66	2	386.42	0	-5.13581e-05	2975.42	3521.91	36.5	0.924008	0.999988	3154.36	2	7.7813	0	-5.89475	3148.86	3159.86	34	0.897185	0.25735	2224.42	2	782.623	0	-8.37049	1671.02	2777.82	32.5	0.632686	0.145529
COQ5	3424.3	2	70.6737	0	0	3374.32	3474.27	37.5	1	3545.63	2	590.796	0	0.668586	3127.88	3963.39	36.5	1.03543	0.857317	3439.54	2	362.675	0	5.13581e-05	3183.09	3695.99	41.5	1.00445	0.999988	3735.44	2	114.204	0	3.24471	3654.68	3816.19	45	1.09086	0.473728	2223.58	2	523.32	0	-16.3735	1853.54	2593.63	47.5	0.649355	0.0230487
PTPN11	2366.54	2	31.0512	0	0	2344.59	2388.5	45	1	2359.23	2	200.341	0	-0.095389	2217.57	2500.89	36.5	0.996909	0.978275	2401.11	2	142.561	0	5.13581e-05	2300.31	2501.92	35.5	1.01461	0.999988	2465.09	2	59.5316	0	0.626631	2423	2507.19	36.5	1.04164	0.865639	2220.37	2	50.0805	0	-0.793028	2184.96	2255.79	44	0.938235	0.8331
CCNY	2212.27	2	360.281	0	0	1957.51	2467.02	42.5	1	2497.23	2	295.019	0	1.94284	2288.62	2705.84	46	1.12881	0.639316	2245	2	61.3464	0	5.13581e-05	2201.62	2288.38	37.5	1.0148	0.999988	2239.16	2	28.5864	0	0.14002	2218.95	2259.38	41.5	1.01216	0.968273	2216.65	2	132.704	0	0.0165852	2122.81	2310.48	40.5	1.00198	0.996188
PSMD4	3465.98	2	175.16	0.000861941	0	3342.12	3589.83	29.8333	1	3309.72	2	81.7719	0.00121661	-0.597657	3251.9	3367.54	27.1667	0.954916	0.871434	3285.25	2	178.982	0.0230706	-5.13581e-05	3158.69	3411.81	30.8333	0.947857	0.999988	3240.06	2	190.903	0.00341663	-0.517303	3105.07	3375.05	31.3333	0.934819	0.887707	2214.71	2	489.244	6.66764e-05	-13.6455	1868.76	2560.65	28.1667	0.638985	0.0431963
COPB2	2730.6	2	59.2527	0	0	2688.7	2772.5	47	1	2647.26	2	269.483	0	-0.941141	2456.71	2837.81	53	0.969479	0.805167	2681.04	2	20.681	0	-5.13581e-05	2666.41	2695.66	51	0.98185	0.999988	2616.69	2	237.399	0	-0.594868	2448.82	2784.55	44	0.958283	0.871993	2214.67	2	197.543	0	-3.60405	2074.98	2354.35	41	0.811055	0.436109
ALS2	1711.08	2	136.367	0	0	1614.65	1807.5	41	1	1492.03	2	3.07707	0	-5.53724	1489.86	1494.21	42	0.871984	0.279432	1825.18	2	69.9507	0	5.13581e-05	1775.72	1874.65	40.5	1.06669	0.999988	1411.13	2	42.5026	0	-11.3401	1381.08	1441.19	37.5	0.824705	0.0734501	2214.59	2	105.217	0	3.44797	2140.19	2288.99	29	1.29427	0.452068
KCTD5	2284.52	2	91.9869	0	0	2219.48	2349.57	32	1	2297.19	2	112.575	0	0.237867	2217.59	2376.79	44	1.00554	0.946702	2170.79	2	46.4364	0	-5.13581e-05	2137.95	2203.62	40.5	0.950215	0.999988	2114.5	2	262.3	0	-0.638193	1929.03	2299.98	40.5	0.925577	0.863338	2210.43	2	223.316	0	-0.397439	2052.52	2368.34	33	0.967566	0.912549
ST13	2676.7	2	153.605	0	0	2568.09	2785.32	33.5	1	2670.76	2	248.537	0	-0.062489	2495.02	2846.51	30.5	0.997781	0.985714	2633.82	2	263.611	0	-5.13581e-05	2447.42	2820.22	32	0.983978	0.999988	2887.69	2	209.886	0	0.917126	2739.27	3036.1	28	1.07882	0.809632	2209.34	2	694.261	0	-1.43365	1718.43	2700.26	28	0.825397	0.718845
DUSP1	901.328	2	48.9266	0	0	866.732	935.925	38	1	740.346	2	60.6533	0	-12.1603	697.457	783.234	39.5	0.821394	0.0608099	968.51	2	113.546	0	5.13581e-05	888.22	1048.8	42	1.07454	0.999988	713.511	2	86.4068	0	-10.0132	652.413	774.61	45	0.791622	0.0996955	2205.47	2	523.99	0	21.8313	1834.95	2575.99	39.5	2.44691	0.00655951
TMED2	1965.2	2	176.844	0	0	1840.16	2090.25	34.5	1	2263.06	2	34.5128	0	5.90507	2238.66	2287.47	31.5	1.15157	0.25674	2102.65	2	65.0401	0	5.13581e-05	2056.66	2148.64	38	1.06994	0.999988	2181.37	2	144.355	0	1.42297	2079.3	2283.45	40	1.11	0.720615	2204.33	2	217.85	0	1.17912	2050.29	2358.38	36.5	1.12168	0.762233
PQLC1	2465.99	2	69.9131	0	0	2416.55	2515.42	42.5	1	1740.91	2	114.216	0	-65.0666	1660.15	1821.67	36.5	0.705969	3.11412e-07	2151.84	2	175.012	0	-5.13581e-05	2028.09	2275.6	54.5	0.872611	0.999988	1692.41	2	199.023	0	-37.187	1551.68	1833.14	43	0.686301	0.000191115	2201.18	2	723.3	0	-0.884157	1689.72	2712.62	37.5	0.892615	0.815801
TMEM32	2397.54	2	94.1672	0	0	2330.95	2464.13	35.5	1	2265.64	2	42.385	0	-2.23409	2235.67	2295.61	45	0.944984	0.597848	2253.14	2	160.073	0	-5.13581e-05	2139.95	2366.33	39.5	0.93977	0.999988	2354.15	2	52.269	0	-0.442913	2317.19	2391.11	45.5	0.981902	0.903043	2199.39	2	376.711	0	-1.05831	1933.02	2465.77	43	0.917354	0.783734
ASNSD1	2862.41	2	84.1636	0	0	2802.9	2921.92	33	1	2615.77	2	190.703	0	-2.5658	2480.92	2750.61	51	0.913834	0.553886	2940.91	2	21.8725	0	5.13581e-05	2925.45	2956.38	43.5	1.02742	0.999988	2504.5	2	155.524	0	-7.51639	2394.53	2614.47	39.5	0.874961	0.177158	2196.33	2	755.76	0	-2.02513	1661.93	2730.73	38.5	0.7673	0.627317
CSNK1G2	2676.96	2	395.398	0	0	2397.37	2956.55	39	1	2422.1	2	42.4351	0	-1.96263	2392.09	2452.11	37.5	0.904796	0.63641	2512.26	2	26.6076	0	-5.13581e-05	2493.45	2531.08	35	0.938476	0.999988	2636.46	2	179.189	0	-0.177367	2509.75	2763.16	44	0.984871	0.959982	2195.46	2	489.715	0	-1.68854	1849.18	2541.74	33.5	0.820133	0.677869
BEX2	1895.75	2	169.335	0	0	1776.01	2015.49	42.5	1	2251.75	2	206.833	0	4.41587	2105.5	2398	36.5	1.18779	0.361754	1758.81	2	16.9992	0	-5.13581e-05	1746.79	1770.83	35.5	0.927763	0.999988	2222.5	2	4.36912	0	7.17049	2219.41	2225.59	33	1.17236	0.191845	2194.43	2	1299.85	0	0.563399	1275.3	3113.56	35	1.15755	0.878335
PLD3	1470.92	2	124.024	0.00013507	0	1383.22	1558.61	36.1667	1	1275.32	2	20.1077	1.85709e-05	-0.822071	1261.1	1289.53	36	0.867021	0.827547	1434.8	2	4.23247	1.38222e-05	1.71194e-05	1431.81	1437.79	36.5	0.975447	0.999996	1161.54	2	33.9609	5.51642e-05	-6.12255	1137.53	1185.56	35.6667	0.789673	0.2442	2193.4	2	4.665	1.24411e-05	4.18479	2190.1	2196.7	38	1.49118	0.381523
FAM53C	3777.67	2	320.202	0	0	3551.26	4004.09	38.5	1	3089.36	2	131.387	0	-12.2416	2996.45	3182.26	40	0.817794	0.059682	4183.68	2	132.279	0	5.13581e-05	4090.15	4277.22	38	1.10748	0.999988	2986.26	2	307.491	0	-9.21833	2768.84	3203.7	48.5	0.790504	0.11972	2189.93	2	660.798	0	-16.2486	1722.67	2657.18	46	0.579703	0.0237215
TFDP1	2731.05	2	68.0713	0	0	2682.92	2779.19	42	1	2801.5	2	201.56	0	0.976109	2658.98	2944.03	36.5	1.0258	0.79871	2738.34	2	21.8638	0	5.13581e-05	2722.88	2753.8	46	1.00267	0.999988	2708.57	2	88.8412	0	-0.220823	2645.75	2771.39	40	0.991767	0.950425	2189.27	2	495.928	0	-3.05724	1838.6	2539.94	43	0.801621	0.494625
ZC3HC1	3711.86	2	62.0085	0	0	3668.02	3755.71	37.5	1	3572.65	2	211.005	0	-1.63521	3423.45	3721.86	40.5	0.962495	0.686244	3417.1	2	245.189	0	-5.13581e-05	3243.72	3590.47	33	0.920588	0.999988	3566.06	2	41.6103	0	-0.625314	3536.64	3595.49	38.5	0.96072	0.865902	2186.84	2	739.491	0	-13.6519	1663.94	2709.74	29.5	0.589149	0.0431326
DPM1	2911.02	2	24.8076	0	0	2893.48	2928.57	38.5	1	3035.34	2	32.4661	0	1.9731	3012.38	3058.3	42	1.04271	0.634878	2938	2	54.5804	0	5.13581e-05	2899.4	2976.59	39.5	1.00927	0.999988	3188.32	2	88.9467	0	3.67581	3125.42	3251.21	43	1.09526	0.428963	2186.78	2	351.673	0	-8.09809	1938.11	2435.45	35.5	0.751206	0.15495
RAB6IP1	2483.34	2	53.9671	0	0	2445.18	2521.51	38	1	2097.21	2	126.558	0	-14.0463	2007.72	2186.7	39.5	0.844511	0.0393887	2149.55	2	141.546	0	-0.245656	2049.47	2249.64	44	0.865589	0.945006	2016.21	2	7.70167	0	-27.0185	2010.77	2021.66	45	0.811895	0.0019868	2185.03	2	135.026	0	-1.44661	2089.55	2280.51	43	0.879874	0.716703
HSPA1B	2628.94	2	172.965	0	0	2506.63	2751.24	37.5	1	2081.97	2	297.023	0	-6.99665	1871.94	2292	38.5	0.791944	0.19968	2297.25	2	445.562	0	-5.13581e-05	1982.19	2612.31	55.5	0.873832	0.999988	1953.31	2	112.809	0	-37.7166	1873.54	2033.08	47	0.743004	0.000169178	2184.31	2	396.004	0	-2.50036	1904.29	2464.33	38	0.830872	0.562295
COL18A1	1220.37	2	20.5106	0.00199446	0	1205.87	1234.88	39.25	1	1177.63	2	108.39	0.00163265	0.404208	1100.99	1254.27	42	0.964975	0.911128	1292.12	2	256.252	0.00477698	5.13581e-05	1110.92	1473.31	31.5	1.05879	0.999988	1155.83	2	58.25	0.00586127	-0.254855	1114.64	1197.02	34.5	0.947112	0.943006	2184.11	2	368.348	0.000598112	9.28187	1923.65	2444.57	36.25	1.78971	0.117981
DDA1	2519.87	2	40.9269	0	0	2490.93	2548.81	32	1	2047.16	2	93.1362	0	-29.1752	1981.31	2113.02	35.5	0.812408	0.00120915	2206.86	2	210.068	0	-5.13581e-05	2058.32	2355.4	38	0.875784	0.999988	1994.57	2	120.546	0	-29.1851	1909.33	2079.81	39.5	0.791536	0.00120639	2181.4	2	232.353	0	-1.64635	2017.1	2345.7	40.5	0.86568	0.684486
AFP	2271.16	2	1394.93	0	0	1284.8	3257.52	43	1	832.165	2	409.859	0	-2.51956	542.351	1121.98	46.5	0.366405	0.559815	1957.98	2	676.768	0	-5.13581e-05	1479.44	2436.53	49.5	0.862106	0.999988	1056.68	2	1185.64	0	-0.657122	218.304	1895.06	38.5	0.46526	0.859583	2179.62	2	631.088	0	-0.139041	1733.38	2625.87	42.5	0.959696	0.968492
MGC10471	2585.09	2	54.5991	0	0	2546.48	2623.69	40.5	1	2001.41	2	99.4142	0	-42.8114	1931.12	2071.71	34	0.774216	5.23426e-05	2379.2	2	358.486	0	-5.13581e-05	2125.71	2632.69	39	0.920357	0.999988	2210.94	2	33.8933	0	-14.1706	2186.97	2234.9	30	0.855266	0.0382772	2179.51	2	725.369	0	-1.2434	1666.6	2692.43	37	0.843111	0.751034
PRKRIR	3110.76	2	394.159	0	0	2832.05	3389.47	39	1	2957.88	2	43.4468	0	-1.28415	2927.16	2988.6	45	0.950854	0.744021	3323.33	2	64.0612	0	5.13581e-05	3278.03	3368.62	48	1.06833	0.999988	2968.78	2	205.193	0	-0.530192	2823.68	3113.87	47.5	0.954358	0.885077	2178.43	2	752.828	0	-3.42638	1646.1	2710.76	39	0.700288	0.45432
UBE3C	2124.69	2	86.956	0	0	2063.2	2186.18	39.5	1	2085.18	2	62.5605	0	-0.952788	2040.94	2129.42	46.5	0.981405	0.80301	2133.03	2	84.9594	0	5.13581e-05	2072.95	2193.1	41.5	1.00392	0.999988	2000.82	2	37.4082	0	-0.94656	1974.37	2027.27	46.5	0.941701	0.804163	2174.6	2	46.5143	0	0.27557	2141.71	2207.49	43.5	1.02349	0.938519
UBQLN4	3884.01	2	302.972	0	0	3669.77	4098.24	51.5	1	2950.48	2	21.6335	0	-28.6967	2935.18	2965.78	51	0.759649	0.00135	4061.78	2	3.37327	0	5.13581e-05	4059.39	4064.16	52	1.04577	0.999988	3274.46	2	492.159	0	-2.07662	2926.45	3622.47	50	0.843063	0.619923	2173.51	2	428.22	0	-39.3866	1870.72	2476.31	47	0.559606	0.00011517
PKP2	481.046	2	17.0712	0	0	468.975	493.117	39	1	346.057	2	59.5451	0	-11.8176	303.952	388.161	40	0.719384	0.065802	525.143	2	82.3085	0	5.13581e-05	466.942	583.343	39	1.09167	0.999988	311.444	2	37.9209	0	-38.6279	284.63	338.258	38	0.647431	0.000137154	2173.17	2	120.02	0	58.9063	2088.31	2258.04	32	4.5176	1.28639e-06
ID2	2690.17	2	32.8453	0	0	2666.94	2713.39	43	1	908.134	2	46.3349	0	-346.627	875.37	940.897	45.5	0.337575	2.1741e-35	2572.1	2	176.179	0	-5.13581e-05	2447.52	2696.68	42.5	0.956111	0.999988	1086.08	2	213.165	0	-155.08	935.349	1236.81	38	0.403722	3.10473e-16	2172.82	2	1226.72	0	-1.02467	1305.4	3040.24	45	0.807691	0.789828
SNURF	3771.91	2	1100.62	0.000162813	0	2993.65	4550.16	38.5	1	5892.53	2	112.967	7.23614e-05	7.1016	5812.65	5972.41	36.5	1.56222	0.194912	4254.08	2	238.835	0.000221607	0	4085.2	4422.96	40	1.12783	1	5209.43	2	640.924	0.000136808	1.60043	4756.22	5662.63	43	1.38111	0.691763	2170.4	2	378.493	0.000113065	-2.73523	1902.77	2438.03	35	0.575412	0.532693
VKORC1	3394.92	2	283.735	0	0	3194.29	3595.55	37.5	1	3534.6	2	249.393	0	2.08117	3358.25	3710.94	43	1.04114	0.619274	3067.57	2	280.587	0	0	2869.16	3265.97	46.5	0.903575	1	3563.95	2	259.523	0	0.708798	3380.43	3747.46	41.25	1.04979	0.849415	2169.4	2	550.12	0	-9.01229	1780.41	2558.4	41	0.639014	0.125537
JTV1	3995.04	2	242.655	0	0	3823.46	4166.62	40.5	1	4116.28	2	142.901	0	1.41084	4015.23	4217.32	42.5	1.03035	0.72263	4184.98	2	119.285	0	5.13581e-05	4100.63	4269.32	41.5	1.04754	0.999988	4196.01	2	65.1022	0	0.651786	4149.98	4242.04	44.5	1.0503	0.86064	2166.05	2	415.911	0	-52.2681	1871.96	2460.14	37	0.542185	5.93186e-06
PAPOLA	2759.93	2	271.593	0	0	2567.88	2951.97	45	1	2544.66	2	124.923	0	-2.11041	2456.33	2632.99	44	0.922003	0.61512	2792.17	2	71.5006	0	5.13581e-05	2741.61	2842.73	46	1.01168	0.999988	2609.71	2	3.37621	0	-0.616734	2607.32	2612.1	40	0.945573	0.867614	2164.68	2	233.913	0	-4.02423	1999.28	2330.08	38.5	0.784325	0.395893
CTDSPL	1860.6	2	86.4288	0	0	1799.49	1921.72	47.5	1	1822.39	2	92.8218	0	-0.959084	1756.75	1888.02	47.5	0.979462	0.801847	1757.44	2	161.28	0	-5.13581e-05	1643.4	1871.48	55.5	0.944556	0.999988	1833.7	2	96.1318	0	-0.359711	1765.73	1901.68	48.5	0.985543	0.920511	2162.12	2	201.96	0	1.50505	2019.31	2304.93	45.5	1.16205	0.707124
SDCBP	1594.41	2	195.145	0	0	1456.42	1732.4	36.5	1	1673.37	2	193.777	0	0.987028	1536.35	1810.39	35.5	1.04952	0.796704	1839.2	2	117.299	0	5.13581e-05	1756.25	1922.14	33	1.15353	0.999988	1811.33	2	85.202	0	1.78654	1751.08	1871.58	41	1.13605	0.662744	2161.59	2	356.284	0	4.30136	1909.66	2413.52	40.5	1.35573	0.371419
CLDN7	1208.61	2	172.816	0	0	1086.41	1330.81	41	1	1637.57	2	300.254	0	3.73436	1425.26	1849.89	27	1.35492	0.423218	1099.78	2	360.175	0	-5.13581e-05	845.101	1354.47	33	0.909955	0.999988	1394.33	2	100.652	0	1.3314	1323.16	1465.5	38.5	1.15366	0.735969	2154.72	2	208.307	0	14.6754	2007.43	2302.02	30.5	1.78281	0.0340768
UBQLN2	1512.12	2	106.555	0	0	1436.77	1587.46	32	1	1422.72	2	26.0598	0	-2.1179	1404.3	1441.15	49	0.940883	0.614058	1623.27	2	29.4621	0	5.13581e-05	1602.44	1644.11	42	1.07351	0.999988	1496.84	2	215.037	0	-0.123755	1344.79	1648.89	38.5	0.989899	0.971907	2153.23	2	428.653	0	6.67082	1850.12	2456.33	40.5	1.42398	0.215237
XAB1	3136.69	2	241.288	0	0	2966.08	3307.31	47	1	2921.56	2	66.5179	0	-2.19697	2874.52	2968.59	43.5	0.931413	0.602981	3261.96	2	563.509	0	5.13581e-05	2863.5	3660.42	45.5	1.03994	0.999988	2840.29	2	128.198	0	-2.12469	2749.64	2930.94	46	0.905505	0.613099	2153.01	2	550.084	0	-8.76108	1764.04	2541.98	33	0.686395	0.133013
CPSF3	3750.36	2	380.262	0	0	3481.48	4019.25	45.5	1	3932.15	2	212.362	0	1.4288	3781.99	4082.32	40.5	1.04847	0.719648	3974.41	2	557.586	0	5.13581e-05	3580.14	4368.69	47	1.05974	0.999988	3954.98	2	272.838	0	0.601576	3762.06	4147.91	37	1.05456	0.870648	2151.83	2	416.11	0	-28.5999	1857.6	2446.07	44	0.573766	0.00138042
PAFAH1B3	4060.37	2	276.729	0	0	3864.69	4256.04	45.5	1	3526.11	2	97.8342	0	-8.45708	3456.93	3595.29	53.5	0.868421	0.142657	3671.85	2	5.90207	0	-5.13581e-05	3667.68	3676.03	49.5	0.904315	0.999988	3596.1	2	120.795	0	-5.04756	3510.69	3681.52	36.5	0.885659	0.312784	2149.59	2	1199.48	0	-7.75545	1301.43	2997.75	37	0.529408	0.16767
PRPSAP1	3023.82	2	342.739	0	0	2781.47	3266.18	45	1	2949.65	2	195.61	0	-0.638026	2811.33	3087.97	41	0.97547	0.863371	3004.58	2	245.149	0	-5.13581e-05	2831.24	3177.93	44	0.993636	0.999988	2875.57	2	253.933	0	-0.563178	2696.01	3055.12	43.5	0.95097	0.878379	2137.72	2	607.018	0	-4.84523	1708.49	2566.94	40.5	0.706957	0.3277
AP1S2	2182.91	2	141.358	0	0	2082.95	2282.86	32	1	2588.9	2	33.7071	0	17.1341	2565.07	2612.74	47	1.18599	0.019346	2407.32	2	220.102	0	5.13581e-05	2251.68	2562.95	40.5	1.1028	0.999988	2781.76	2	52.3538	0	32.2531	2744.74	2818.78	38	1.27434	0.00059523	2136.81	2	362.15	0	-0.250942	1880.73	2392.89	32	0.978882	0.943856
TMEM98	3077.67	2	346.563	0	0	2832.61	3322.73	44	1	2929	2	73.2635	0	-0.549737	2877.19	2980.8	39	0.951692	0.881102	3281.84	2	60.8442	0	5.13581e-05	3238.82	3324.86	40	1.06634	0.999988	2590.14	2	50.2628	0	-4.02941	2554.6	2625.68	41	0.84159	0.39542	2135.36	2	537.237	0	-4.77526	1755.48	2515.25	33.75	0.693824	0.333022
MASA	2641.16	2	44.8259	0	0	2609.46	2672.85	50.5	1	3401.81	2	389.6	0	10.073	3126.32	3677.3	37	1.288	0.0983336	2830.49	2	100.235	0	5.13581e-05	2759.61	2901.36	51.5	1.07169	0.999988	3397.92	2	18.971	0	43.5445	3384.51	3411.34	41	1.28653	4.42132e-05	2135.28	2	558.06	0	-2.09015	1740.68	2529.89	44	0.808466	0.617995
ARL5	2653.05	2	181.387	0	0	2524.79	2781.31	30.75	1	2800.5	2	166.592	0	2.86184	2682.7	2918.3	40.75	1.05558	0.517387	2658.95	2	115.529	0	0	2577.26	2740.64	36.25	1.00222	1	2816.65	2	77.798	0	0.673898	2761.64	2871.66	44.5	1.06166	0.856269	2134.39	2	192.909	0	-2.53389	1997.99	2270.8	39.25	0.804505	0.55797
TXNDC14	2309.8	2	454.43	0	0	1988.46	2631.13	31.5	1	2721.58	2	101.042	0	2.30123	2650.13	2793.03	41.5	1.17828	0.588677	2461.79	2	308.274	0	5.13581e-05	2243.81	2679.78	33	1.06581	0.999988	2644.51	2	9.46969	0	0.692919	2637.81	2651.2	52.5	1.14491	0.852527	2133.7	2	434.708	0	-0.693035	1826.32	2441.09	39.5	0.923763	0.852504
PSARL	3022.36	2	190.195	0	0	2887.87	3156.84	41	1	3030.55	2	49.5865	0	0.110729	2995.49	3065.62	37	1.00271	0.974826	2919.95	2	100.171	0	-5.13581e-05	2849.12	2990.78	43	0.966118	0.999988	2958.55	2	121.09	0	-0.464253	2872.93	3044.18	41.5	0.978889	0.898617	2133.67	2	650.903	0	-5.21014	1673.42	2593.93	53.5	0.705964	0.301291
CAPNS1	2131.28	2	39.2769	0	0	2103.51	2159.06	45.25	1	1964.01	2	42.0582	0	-3.43732	1934.27	1993.75	41	0.921514	0.453177	1950.65	2	162.566	0	-5.13581e-05	1835.7	2065.61	47.75	0.915249	0.999988	1935.91	2	8.8092	0	-3.31604	1929.68	1942.14	42.25	0.908332	0.466011	2130.55	2	283.014	0	0.103754	1930.43	2330.67	42	0.999656	0.976393
NOL5A	4040.03	2	176.089	0	0	3915.52	4164.55	46	1	3676.65	2	448.293	0	-2.14133	3359.66	3993.64	31	0.910055	0.610755	4337.91	2	363.804	0	5.13581e-05	4080.66	4595.15	34.5	1.07373	0.999988	4065.31	2	440.039	0	0.0982513	3754.15	4376.46	37	1.00626	0.977631	2129.93	2	523.295	0	-42.6323	1759.9	2499.95	33	0.527206	5.45471e-05
SLC38A1	1284.7	2	195.183	1.01758e-05	0	1146.69	1422.72	36.5	1	1187.04	2	122.743	0	0.491463	1100.24	1273.83	38.75	0.923976	0.893005	1394.69	2	22.5664	1.13065e-06	5.13581e-05	1378.73	1410.65	38	1.08561	0.999988	1206.35	2	90.8546	0	0.828467	1142.11	1270.59	44.25	0.93901	0.82633	2129.61	2	71.5021	0	10.1667	2079.05	2180.17	38.75	1.65767	0.0962336
TNPO2	2648.36	2	86.0845	0	0	2587.49	2709.23	39.5	1	2293.82	2	3.95319	0	-13.7942	2291.03	2296.62	48	0.866129	0.041743	2345.03	2	41.359	0	-1.7643	2315.78	2374.27	34	0.885463	0.666147	2507.06	2	160.137	0	-0.657122	2393.82	2620.29	44	0.946645	0.859583	2128.03	2	568.465	0	-2.13059	1726.06	2529.99	46.5	0.803525	0.612268
VGLL4	2412.9	2	164.97	0	0	2296.24	2529.55	33	1	1846.86	2	68.3881	0	-34.3042	1798.51	1895.22	44	0.765413	0.000371177	2280.89	2	175.119	0	-5.13581e-05	2157.07	2404.72	32	0.945293	0.999988	1753.6	2	124.438	0	-35.7203	1665.61	1841.59	38	0.726762	0.000267899	2124.52	2	74.3079	0	-1.4	2071.98	2177.07	34.5	0.880486	0.724435
PABPN1	4022.9	2	130.537	0	0	3930.59	4115.2	42.5	1	3093.59	2	200.93	0	-36.5053	2951.51	3235.67	28.5	0.768997	0.000223597	3872.43	2	22.0131	0	-5.13581e-05	3856.86	3888	35	0.962598	0.999988	3534.95	2	132.68	0	-9.32033	3441.13	3628.77	41	0.878707	0.116941	2124.43	2	633.131	0	-29.4515	1676.74	2572.12	41.5	0.528084	0.00113461
RFWD2	2394.99	2	254.696	0.0135382	0	2214.9	2575.09	43.8333	1	2263.04	2	31.5492	0.00460227	-0.238869	2240.74	2285.35	38.8333	0.944906	0.946484	2447.37	2	90.0922	0.00973291	5.13581e-05	2383.66	2511.07	45.6667	1.02187	0.999988	2212.2	2	109.196	0.00319627	-0.230216	2134.99	2289.41	50.1667	0.923676	0.948371	2121.54	2	269.692	0.000694281	-0.158687	1930.84	2312.24	41.6667	0.885824	0.964121
METAP1	2818.86	2	16.8551	0	0	2806.95	2830.78	48.5	1	3256.64	2	139.409	0	14.6055	3158.06	3355.21	45	1.1553	0.0346294	2822.62	2	124.471	0	5.13581e-05	2734.6	2910.63	54.5	1.00133	0.999988	3302.62	2	323.176	0	4.52352	3074.1	3531.14	45.5	1.17161	0.352897	2118.51	2	354.153	0	-8.06805	1868.09	2368.94	46	0.751548	0.156025
SRPK1	2284.69	2	298.006	0	0	2073.97	2495.41	35.5	1	2568.67	2	35.4957	0	2.31454	2543.57	2593.76	40.5	1.1243	0.586875	2389.43	2	122.607	0	5.13581e-05	2302.74	2476.13	53.5	1.04585	0.999988	2690.35	2	317.327	0	1.36542	2465.97	2914.74	42	1.17756	0.730228	2116.01	2	149.461	0	-0.813377	2010.33	2221.7	39.5	0.926172	0.829206
CDC42EP4	2109.49	2	178.458	0	0	1983.3	2235.68	42.5	1	1874.39	2	71.3592	0	-3.49349	1823.93	1924.85	37	0.888554	0.447353	1975.74	2	165.627	0	-5.13581e-05	1858.63	2092.86	42	0.936598	0.999988	1768.93	2	196.748	0	-3.82032	1629.81	1908.05	51	0.838558	0.414923	2115.75	2	1122.88	0	0.0116371	1321.76	2909.75	45.5	1.00297	0.997324
FBLN1	2003.5	2	87.5423	0.00125283	0	1941.6	2065.41	42.3	1	1546.1	2	78.4325	0.000788583	-2.82283	1490.64	1601.56	42.5	0.771699	0.522055	2005.58	2	26.6207	0.00210541	3.08149e-05	1986.75	2024.4	42.4	1.00103	0.999993	1490.7	2	39.6442	0.00151627	-4.52386	1462.67	1518.73	46.2	0.744047	0.35287	2114.54	2	143.492	8.07356e-05	4.7195	2013.08	2216	40.8	1.05542	0.337326
ABCF1	3124.27	2	205.393	0	0	2979.03	3269.51	40	1	2996.08	2	6.90032	0	-1.95941	2991.2	3000.96	32.75	0.95897	0.636883	2888.28	2	10.4452	0	-3.03582	2880.9	2895.67	32.75	0.924467	0.497071	2759.28	2	10.819	0	-14.9752	2751.63	2766.93	37.25	0.883177	0.0318041	2113.94	2	330.466	0	-16.845	1880.27	2347.62	38.75	0.67662	0.0206774
ARIH2	2132.09	2	78.5892	0	0	2076.52	2187.67	53	1	2399.71	2	25.7844	0	9.14897	2381.48	2417.94	46	1.12552	0.121647	2102.24	2	62.2333	0	-5.13581e-05	2058.24	2146.25	46.5	0.985998	0.999988	2284.72	2	124.902	0	1.22454	2196.4	2373.04	53.5	1.07158	0.754303	2110.93	2	154.165	0	-0.118154	2001.92	2219.94	41	0.990073	0.973161
ID3	6699.71	2	1477.74	0	0	5654.79	7744.63	51	1	7256.05	2	483.054	0	1.24018	6914.48	7597.62	40.5	1.08304	0.751592	6188.06	2	1409.55	0	-5.13581e-05	5191.36	7184.76	45	0.923631	0.999988	6818.31	2	552.513	0	0.145435	6427.62	7208.99	49.5	1.0177	0.967067	2107.95	2	310.318	0	-32.7514	1888.53	2327.38	45.5	0.314634	0.000530712
PRPS1	4249.16	2	294.023	0	0	4041.26	4457.07	44	1	4653.79	2	189.948	0	3.18963	4519.47	4788.1	55	1.09522	0.479774	3838.94	2	305.144	0	-5.13581e-05	3623.17	4054.71	51	0.903457	0.999988	4547.55	2	115.077	0	0.922986	4466.18	4628.92	51.5	1.07022	0.80854	2105.44	2	434.434	0	-63.6047	1798.25	2412.63	40	0.495495	4.3604e-07
TRIM8	1546.06	2	63.4285	0	0	1501.21	1590.91	35	1	1204.27	2	60.0129	0	-38.5223	1161.84	1246.71	34.5	0.778931	0.00014053	1451.02	2	147.288	0	-5.13581e-05	1346.87	1555.17	37	0.938528	0.999988	1210.54	2	37.2447	0	-35.8965	1184.2	1236.87	31.5	0.782982	0.000257247	2104.64	2	93.5527	0	5.30135	2038.48	2170.79	34.5	1.36129	0.295029
NUP62	4102.29	2	328.948	0	0	3869.69	4334.89	41.25	1	3824.67	2	89.5041	0	-2.91209	3761.38	3887.96	34.5	0.932326	0.511436	4126.44	2	74.3515	0	0	4073.86	4179.01	42	1.00589	1	3547.68	2	7.48858	0	-4.32487	3542.38	3552.97	37.75	0.864804	0.369414	2103.67	2	525.448	0	-26.9757	1732.12	2475.22	40.25	0.512803	0.00200648
MRPS9	3037.76	2	22.1356	0	0	3022.1	3053.41	49	1	3345.46	2	192.325	0	3.6543	3209.47	3481.45	52.5	1.10129	0.431092	2893.46	2	25.5092	0	-5.13581e-05	2875.43	2911.5	35.5	0.9525	0.999988	3517.59	2	167.078	0	12.8289	3399.45	3635.74	41.5	1.15796	0.0521321	2099.47	2	407.692	0	-15.4776	1811.18	2387.75	45.5	0.691123	0.0283294
LCMT1	2316.39	2	303.591	0	0	2101.71	2531.06	37.8333	1	2404.09	2	69.3328	0	1.04448	2355.07	2453.12	37.5	1.03786	0.786235	2357.98	2	211.605	0	1.71194e-05	2208.35	2507.6	44.8333	1.01796	0.999996	2275.81	2	68.7539	0	-0.111401	2227.2	2324.43	44.5	0.982484	0.974675	2098.09	2	505.763	0	-0.437492	1740.46	2455.72	41	0.905761	0.904172
UBADC1	2835.51	2	27.1041	0	0	2816.34	2854.67	41	1	2468.13	2	78.359	0	-12.8134	2412.72	2523.54	49.5	0.870437	0.052319	2617.67	2	380.936	0	-5.13581e-05	2348.31	2887.03	42.5	0.923175	0.999988	2364.05	2	15.9892	0	-20.1695	2352.74	2375.36	43	0.83373	0.00961725	2096.07	2	305.917	0	-9.30929	1879.76	2312.39	36	0.739224	0.117239
ELOVL6	3243.44	2	118.075	0	0	3159.95	3326.93	32	1	3189.55	2	265.222	0	-0.574288	3002.01	3377.09	42	0.983385	0.876135	3042.77	2	43.293	0	-5.13581e-05	3012.16	3073.38	33.5	0.93813	0.999988	3465.38	2	38.0706	0	1.31917	3438.46	3492.3	41.5	1.06843	0.738045	2095.59	2	121.271	0	-23.6032	2009.83	2181.34	30	0.646099	0.00436193
TAGLN3	1218.85	2	172.707	0	0	1096.73	1340.97	41.25	1	571.577	2	133.147	0	-13.541	477.428	665.725	38.25	0.468947	0.0442485	1046.3	2	99.2764	0	0	976.1	1116.5	38.75	0.85843	1	691.811	2	418.721	0	-1.87754	395.73	987.891	38.25	0.567593	0.649001	2092.39	2	2139.38	0	1.04946	579.622	3605.17	42.5	1.71669	0.785334
TSEN34	2305.44	2	164.7	0	0	2188.98	2421.9	39	1	2209.08	2	117.066	0	-1.49023	2126.3	2291.85	38.75	0.9582	0.70954	2172.49	2	31.8761	0	-5.13581e-05	2149.95	2195.03	42.75	0.942332	0.999988	2169.97	2	111.589	0	-5.0027	2091.06	2248.87	43	0.941236	0.316031	2089.34	2	392.109	0	-1.0131	1812.08	2366.6	46	0.906264	0.791935
API5	2855.65	2	183.063	0	0	2726.21	2985.09	41.5	1	2841.44	2	105.953	0	-0.204069	2766.52	2916.36	50	0.995023	0.954098	2785.44	2	22.9323	0	-5.13581e-05	2769.22	2801.66	45.5	0.975414	0.999988	2702.32	2	130.666	0	-0.657122	2609.92	2794.71	45.5	0.946306	0.859583	2086.25	2	554.141	0	-5.28908	1694.41	2478.08	42	0.730568	0.295864
COQ10B	1860.07	2	5.83661	0	0	1855.95	1864.2	42.5	1	2079.96	2	59.8117	0	7.75906	2037.67	2122.26	40.5	1.11822	0.16753	1956.49	2	26.7359	0	5.13581e-05	1937.59	1975.4	38	1.05184	0.999988	2175.99	2	86.1279	0	14.3703	2115.08	2236.89	41	1.16984	0.0365566	2085.59	2	39.0575	0	1.21496	2057.97	2113.2	34.5	1.12124	0.755969
CSNK1E	2463.49	2	135.109	6.66764e-05	0	2367.95	2559.02	39.6667	1	2530.82	2	176.281	0.000485909	0.312576	2406.17	2655.47	39.3333	1.02733	0.930556	2261.41	2	130.582	0.000229657	-1.71194e-05	2169.07	2353.74	42.5	0.91797	0.999996	2364.4	2	103.504	3.10982e-05	-0.128091	2291.21	2437.59	44	0.959779	0.970937	2084.37	2	670.652	0.000485909	-0.738079	1610.14	2558.59	35.3333	0.846104	0.843708
ACADM	2967.09	2	55.2197	0	0	2928.04	3006.13	52	1	3103.62	2	62.3281	0	2.0365	3059.55	3147.69	56.5	1.04602	0.625677	2991.88	2	327.393	0	5.13581e-05	2760.38	3223.38	46	1.00836	0.999988	3211.3	2	97.1445	0	2.38695	3142.61	3279.99	48.5	1.08231	0.577171	2083.76	2	565.705	0	-7.23371	1683.74	2483.77	44	0.70229	0.189073
AKT1	2058.63	2	134.087	2.64418e-05	0	1963.82	2153.45	37.3333	1	1865.3	2	127.305	2.64418e-05	-1.0302	1775.28	1955.32	38.1667	0.906088	0.788823	1906.79	2	101.578	2.4299e-05	-1.71194e-05	1834.96	1978.62	38.3333	0.926241	0.999996	1714.91	2	56.8771	2.22751e-05	-7.7858	1674.69	1755.13	37.3333	0.833033	0.166502	2082.69	2	176.175	6.66764e-05	0.265147	1958.12	2207.27	37	1.01169	0.940774
SDAD1	3032.55	2	120.993	0	0	2946.99	3118.1	48	1	3395.05	2	351.228	0	2.37181	3146.69	3643.4	50	1.11954	0.579187	2937.76	2	151.307	0	-5.13581e-05	2830.77	3044.75	44	0.968744	0.999988	3347.31	2	15.2286	0	4.64604	3336.55	3358.08	51.5	1.1038	0.34308	2080.23	2	348.114	0	-16.2605	1834.08	2326.39	40.5	0.685969	0.0236564
WARS	1272.17	2	22.6618	0	0	1256.15	1288.2	45.75	1	1255.65	2	15.9008	0	-0.510208	1244.41	1266.9	44	0.987014	0.889158	1180.04	2	79.7602	0	-5.13581e-05	1123.64	1236.44	46.5	0.927581	0.999988	1193.11	2	67.395	0	-0.928504	1145.45	1240.76	53	0.93785	0.807513	2078.11	2	131.882	0	13.2476	1984.85	2171.36	42.25	1.63351	0.0473417
C17ORF61	6590.44	2	49.1178	0	0	6555.71	6625.17	44.5	1	7433.72	2	439.402	0	6.18227	7123.02	7744.43	40	1.12796	0.240865	5894.37	2	814.542	0	-5.13581e-05	5318.4	6470.34	43.5	0.894381	0.999988	7240.99	2	132.525	0	4.26106	7147.28	7334.7	42	1.09871	0.374882	2076.09	2	845.421	0	-95.2844	1478.29	2673.9	40	0.315016	2.96182e-10
TARS	1617.65	2	20.7614	0	0	1602.97	1632.33	38.5	1	1961.97	2	112.054	0	19.1989	1882.74	2041.21	35	1.21285	0.0120257	1670.39	2	108.494	0	5.13581e-05	1593.68	1747.11	42	1.0326	0.999988	2365.49	2	187.217	0	47.2095	2233.11	2497.88	39	1.4623	1.90131e-05	2075.73	2	108.271	0	3.4044	1999.17	2152.28	41	1.28317	0.456626
SERPINB6	1751.69	2	78.4116	0	0	1696.25	1807.14	40	1	1868.9	2	225.717	0	1.61369	1709.29	2028.51	35.5	1.06691	0.689654	1721.95	2	68.7385	0	-5.13581e-05	1673.34	1770.55	39.5	0.983019	0.999988	1906.95	2	118.959	0	1.83125	1822.84	1991.07	52.5	1.08864	0.655957	2072.15	2	101.149	0	1.68522	2000.63	2143.67	44	1.18294	0.678388
SC4MOL	1903.82	2	206.802	5.24858e-06	0	1757.59	2050.05	39.8333	1	2320.93	2	216.976	1.11551e-05	4.85332	2167.5	2474.35	41.3333	1.21909	0.32709	2152.14	2	218.742	1.24513e-06	5.13581e-05	1997.47	2306.82	42	1.13043	0.999988	2306.93	2	14.1019	1.91275e-06	4.77335	2296.95	2316.9	43.6667	1.21173	0.333169	2071.41	2	104.377	5.24858e-06	0.761043	1997.6	2145.21	45.5	1.08802	0.839258
PDGFRB	1131.89	2	135.224	0	0	1036.27	1227.51	43	1	1035.16	2	156.753	0	-1.5758	924.324	1146.01	33	0.914548	0.695697	1229.52	2	130.17	0	5.13581e-05	1137.48	1321.57	33	1.08626	0.999988	995.579	2	233.149	0	-0.616734	830.717	1160.44	33.5	0.879574	0.867614	2070.32	2	613.053	0	7.12875	1636.83	2503.82	25.5	1.82909	0.193698
CDCA5	3957.99	2	294.198	0	0	3749.97	4166.02	44	1	4277.92	2	301.312	0	2.16244	4064.86	4490.98	36.5	1.08083	0.607793	3518.7	2	33.718	0	-5.13581e-05	3494.86	3542.55	41	0.889012	0.999988	3779.76	2	287.471	0	-0.601576	3576.49	3983.04	49	0.954969	0.870648	2069.79	2	419.24	0	-51.1502	1773.34	2366.24	41	0.522939	7.67324e-06
EGR1	1056.29	2	185.111	0	0	925.398	1187.18	40.5	1	1360.31	2	2.06407	0	6.70646	1358.85	1361.77	44	1.28781	0.213479	1070.29	2	205.362	0	5.13581e-05	925.075	1215.5	46	1.01325	0.999988	1366.22	2	19.6828	0	6.61021	1352.3	1380.14	50.5	1.29341	0.218262	2064.91	2	83.3514	0	17.8115	2005.97	2123.85	41	1.95487	0.0165518
DDX21	2870.45	2	419.111	0	0	2574.1	3166.81	43.5	1	3683.61	2	36.4138	0	9.94704	3657.86	3709.36	43	1.28328	0.101227	3094.69	2	242.184	0	5.13581e-05	2923.44	3265.94	47.5	1.07812	0.999988	3807.79	2	17.7483	0	12.9089	3795.24	3820.34	38.5	1.32655	0.0511815	2061.78	2	195.718	0	-5.95755	1923.38	2200.17	47	0.718276	0.253656
TRAPPC3	2072.31	2	270.804	0	0	1880.82	2263.79	44.5	1	2190.06	2	19.2338	0	1.41104	2176.46	2203.66	40	1.05682	0.722598	1962.99	2	197.516	0	-5.13581e-05	1823.33	2102.65	39	0.947249	0.999988	2125.96	2	56.4646	0	0.342995	2086.04	2165.89	33	1.02589	0.924061	2061.51	2	414.477	0	-0.0503696	1768.43	2354.59	39.5	0.99479	0.988469
ZDHHC8	3405.96	2	13.7925	0	0	3396.21	3415.72	35	1	2772.8	2	181.062	0	-20.736	2644.77	2900.83	27.5	0.814103	0.00844116	3271.91	2	238.641	0	-5.13581e-05	3103.17	3440.66	23.5	0.960643	0.999988	2679.21	2	67.8633	0	-37.7796	2631.22	2727.2	29	0.786623	0.000166739	2060.6	2	450.423	0	-27.9421	1742.11	2379.1	26	0.604998	0.00160617
CYBA	2864.63	2	336.106	0	0	2626.97	3102.3	32	1	3193.8	2	296.047	0	2.14218	2984.46	3403.14	45.5	1.11491	0.610636	2647.41	2	509.633	0	-5.13581e-05	2287.05	3007.78	38	0.924171	0.999988	2909.02	2	179.423	0	0.223522	2782.15	3035.89	45.5	1.01549	0.949834	2059.64	2	642.093	0	-3.52	1605.62	2513.67	44	0.71899	0.444631
STAT2	2002.78	2	159.97	0	0	1889.66	2115.89	36.5	1	1638.7	2	82.6907	0	-12.6273	1580.23	1697.17	45.5	0.818215	0.0546097	2071.59	2	8.18845	0	5.13581e-05	2065.8	2077.38	42.5	1.03436	0.999988	1652.39	2	44.0408	0	-11.3318	1621.25	1683.53	43.5	0.82505	0.0735903	2058.36	2	219.467	0	0.312883	1903.18	2213.55	44.5	1.02776	0.93049
GTF2F2	3300.59	2	205.164	0	0	3155.52	3445.67	46.5	1	3232.74	2	19.5888	0	-0.959661	3218.89	3246.59	41.5	0.979441	0.801741	3017.8	2	39.615	0	-5.13581e-05	2989.79	3045.81	43.5	0.91432	0.999988	3185.24	2	15.9706	0	-0.601576	3173.95	3196.53	47.5	0.96505	0.870648	2058.36	2	516.422	0	-17.4682	1693.2	2423.53	45.5	0.623634	0.0179136
IGFBP7	2001.07	2	137.658	0	0	1903.73	2098.41	29.5	1	2867.68	2	833.766	0	2.61712	2278.12	3457.24	42.5	1.43307	0.547379	2449.09	2	880.413	0	5.13581e-05	1826.54	3071.63	41	1.22389	0.999988	2424.52	2	844.039	0	0.616734	1827.69	3021.34	39	1.21161	0.867614	2056.59	2	774.871	0	0.166178	1508.67	2604.51	34.5	1.02774	0.962459
CTDSP2	2341.73	2	233.269	0	0	2176.78	2506.67	42.5	1	2292.01	2	18.4969	0	-0.670231	2278.93	2305.09	42.5	0.978768	0.856992	2387.97	2	0.497512	0	5.13581e-05	2387.61	2388.32	49.5	1.01975	0.999988	2257.65	2	26.2786	0	-0.534628	2239.07	2276.23	50	0.964095	0.884173	2056.24	2	312.37	0	-1.34575	1835.37	2277.12	45	0.878089	0.733542
EI24	1900.67	2	334.146	0	0	1664.39	2136.95	32.75	1	2134.98	2	141.172	0	2.00655	2035.15	2234.8	36.75	1.12328	0.630006	1985.91	2	20.7436	0	5.13581e-05	1971.24	2000.58	35.75	1.04485	0.999988	2014.89	2	170.822	0	0.51477	1894.11	2135.68	35.5	1.0601	0.888225	2055.37	2	120.697	0	0.909746	1970.03	2140.72	35	1.08139	0.811008
SKP2	1851.58	2	111.872	1.5302e-08	0	1772.47	1930.69	45.1667	1	1817.71	2	112.692	1.5302e-08	12.5501	1738.02	1897.39	42.8333	0.981707	0.0555889	1803.74	2	56.5121	1.5302e-08	1.71194e-05	1763.78	1843.7	42.5	0.974163	0.999996	1756.19	2	60.8472	3.62714e-08	6.09281	1713.16	1799.21	46.1667	0.948481	0.245878	2050.7	2	163.76	0	1.20748	1934.9	2166.49	40.8333	1.10754	0.757273
DRAP1	2676.99	2	373.463	0	0	2412.91	2941.07	39	1	2685.62	2	253.639	0	0.0585217	2506.27	2864.97	38	1.00322	0.986615	2160.35	2	205.132	0	-5.13581e-05	2015.3	2305.4	40	0.807008	0.999988	2615.22	2	138.546	0	-0.288005	2517.25	2713.18	40.5	0.976926	0.935835	2050.55	2	114.138	0	-3.73176	1969.84	2131.26	36	0.765992	0.423472
ADAR	2562.39	2	141.586	3.62714e-05	0	2462.28	2662.51	43.1667	1	2521.23	2	23.7889	1.68837e-05	1.98336	2504.41	2538.05	37.1667	0.983935	0.63338	2412.85	2	19.9519	6.89553e-06	-1.71194e-05	2398.74	2426.96	39.1667	0.941641	0.999996	2407.37	2	62.9072	5.24858e-06	-0.531888	2362.89	2451.85	41.8333	0.939502	0.884731	2049.49	2	218.095	5.24858e-06	-2.47919	1895.28	2203.71	35.5	0.799835	0.565042
FN3KRP	2244.32	2	214.934	0	0	2092.33	2396.3	53	1	2102.66	2	170.403	0	-1.72456	1982.16	2223.15	31	0.936881	0.67227	2236.27	2	230.74	0	-5.13581e-05	2073.11	2399.43	40	0.996414	0.999988	2137.54	2	79.2894	0	-0.601576	2081.47	2193.6	37.5	0.952423	0.870648	2041.89	2	387.421	0	-1.06942	1767.94	2315.84	52.5	0.909804	0.781733
[truncated: 9,242 more rows]
[truncated: 18 more columns]
