# Supplementary material for: Qualitative modeling identifies IL-11 as a novel regulator in maintaining self-renewal in human pluripotent stem cells
Source: Front Physiol. 2013 Oct 28;4:303. doi: 10.3389/fphys.2013.00303 (PMC3809568; doi:10.3389/fphys.2013.00303)
Supplement: Supplementary Table 2 — The global gene expression as illustrated in the correlation data. [file DataSheet2.XLSX]

## Sheet: S2 Correlation
Sample	-FGF#1	-FGF#2	+FGF#1	+FGF#2	IL-11#1	IL-11#2	IL-11 +FGF#1	IL-11 +FG#2		IL-11 +SU#1		IL-11 +SU#2
-FGF#1	1,0000
-FGF#2	0,9709	1
+FGF#1	0,9378	0.9369	1
+FGF#2	0,9364	0.9411	0.9833	1
IL-11#1	0.9838	0.9737	0.9474	0.9509	1
IL-11#2	0.9782	0.9753	0.9411	0.9469	0.981	1
IL-11+FGF#1	0.9316	0.9313	0.9871	0.9889	0.9451	0.9396	1
IL-11+FG#2	0.9436	0.9487	0.9841	0.9835	0.9549	0.9549	0.9815	1
IL-11+SU#1	0.8219	0.8172	0.8056	0.8107	0.827	0.8329	0.8102	0.812	1
IL-11+SU#2	0.8634	0.8719	0.8315	0.8366	0.8699	0.8821	0.8304	0.8513	0.9443		1
