# Supplementary material for: Qualitative modeling identifies IL-11 as a novel regulator in maintaining self-renewal in human pluripotent stem cells
Source: Front Physiol. 2013 Oct 28;4:303. doi: 10.3389/fphys.2013.00303 (PMC3809568; doi:10.3389/fphys.2013.00303)
Supplement: Supplementary Table 3 — The lists of the distinct Venn diagram compartments. [file DataSheet3.XLSX]

## Sheet: S3 Venn diagram lists
expressed only in -FGF	expressed only in +FGF	expressed only in +IL-11	expressed in -FGF, +FGF, +IL-11	expressed in -FGF,+FGF	expressed in -FGF, +IL-11	expressed in +FGF, +IL-11
TAGLN	CDKN1A	IMAA	FTHL7	PSMD4	GNAS	RFWD2
C1ORF2	EGLN2	PFN2	ACTG1	BUB3	GGA1	CS
QRICH1	ILK	ULK1	EEF1A1	CCNG1	ZNHIT3	RAB11FIP1
TGIF1	CECR1	CLTA	LOC643057	CRMP1	AIRE	FBXL10
SEPN1	MEIS2	MYADM	TPT1	DDR1	SNRP70	PRKAR1A
ABR	STAU	MAP1B	FTL	G6PD	SH3KBP1	RTN3
ARHGEF7	ERBB2	STX16	RPS27A	TAF1C	CGGBP1	RERE
F11R	RBMS1	ITSN1	LOC91561	DYRK1A	RTN1	CTNNB1
APTX	MACF1	RFX5	ACTB	SNX14	MFAP5	C3ORF37
FBXO18	ATP7B	GPR162	RPS27	AES	UPP1	TRIM6
KEAP1	CUL4A	TAC1	RPS25	COPS8	CCDC34	PHF16
ITGA3	TRIAD3	TNFRSF19	RPS12	FBXL5	POU4F2	NBPF3
FGA	CDC42	HES2	LOC388524	DAZAP1	ALG8	C19ORF12
PAK6	RARA	BRWD1	RPS16	TPD52L1	STAMBP	KLK6
MKKS	DOCK9	MYL4	K-ALPHA-1	FTSJ1	RASA1	SUOX
CTSC	C1QL4	TSRC1	SLC2A3	LCAT	SDFR1	MRPL27
AZI1	EXO1	USP6NL	GNB2L1	C20ORF7	HMP19	PTPRA
TTC13	DOC1	TERF1	RPL18	C20ORF55	KRT7	C10ORF61
BMP4	RGS12	FECH	RPL38	IMPDH1	TNRC4	PRR5
OPA1	FBXW7	SLC1A4	C19ORF31	LAMC2	BAG5	COL4A6
NT5DC3	SEC24B	PRKCZ	MYL6	TRAF3IP2	ENSA	SOCS4
PLEKHB2	CDKN2D	RNF41	RPS10	DYRK2	POFUT1	ZNF706
PPM1B	DIO3	ZDHHC11	TMSB10	DDX59	TULP4	TSC1
LRP2	NTN4	CHKB	H3F3A	CYP26A1	PHOX2B	NFKBIZ
KIAA1853	SORBS2	CAND2	RPS17	SRGAP2	TACC2	SLC25A25
C14ORF43	PTGS2	PTPN14	F2R	FLJ38020	FAHD1	GTF2IRD1
BMP1	FLJ36748	HM13	OAZ1	SS18L1	SLC17A6	FNDC3A
SMC2	ATP6V1C1	NIN	TUBA6	FLJ20245	PRKAG2	BCAP29
LAT1-3TM	CALN1	C10ORF10	TUBB2B	NKIRAS2	NEUROG2	ING3
ZNF451	NTNG1	MYO1C	RPL18A	LOC158160	FLJ20366	CHN2
SESN2	SNCG	GSTM3	RPS11	ITPKC	GATA3	H2AFJ
DKFZP586H2123	LOC283537	GABBR2	RPL10A	CD59	NCOA3	SDC1
FGB	CHAC1	SLC6A9	RPLP2	PDCD8	LYCAT	TMEM154
PLCD3	ZNF200	GPR161	TUBA1A	SMTN	POU4F1	EDG2
INPP5F	LOXL4	CENTA2	S100A10	ABCB9	XKR4	BAALC
TNFAIP8	AP3B2	ZNF611	UBB	PDE7A	SORBS3	CRELD1
KIAA1683	IL17RD	SYTL2	EIF4A1	SLC25A24	HAPLN1	SYNJ2
SPR	GALE	MRAS	RPS3	ASB6	C6ORF65	LTB
CLDN5	MAPK10	TRAF6	RPL3	NCAM1	GSTA2	CDC42EP3
MAFG	LIFR	MAP3K8	PFN1	SGK3	NNT	ZNF266
CASZ1	TNFRSF10A	MGC23985	UBC	HNMT	DACH1	KCTD2
TNFSF4	SAMD4A	METTL1	RPL19	MBOAT2	POMT1	CPEB2
ZBTB20	CLDN14	RSNL2	ATP5B	PXN	KRT17	C6ORF134
FLJ20718	HCLS1	TUBGCP6	RPS19	SCYL3	NEDD4	AKAP7
LOC441208	ELAVL2	AFF2	CTGF	LIMS1	RIMS2	MT
CLN8	AK3L1	SYNC1	CD24	ACRC	APOC3	LRAT
DGKA	STXBP1	CXORF39	NPC2	KCNE1L	GRHL2	MGC15523
LIMS2	GSTZ1	PILRB	RPL11	MSL3L1	KIAA0895	GCNT2
PRG-3	JAG2	RABIF	RPL41	TNFSF15	HYAL2	PIM3
TEAD3	IRAK2	IRAK4	NAG18	ASCC3	SLN	TMEM1
BIN3	ILDR1	JUNB	RPL35A	LOC388135	SEMA5A	DLG5
FLNA	ITPR2	SULT2B1	RPS29	PPP2R5B	DLX3	SCRN3
ELMO3	FBXL17	PHTF2	CD81	STOML1	SYK	RPP38
KIAA1772	TNFAIP2	KIAA0961	RPL12	MCOLN2	RAB7B	PTPRE
MADD	LOC388692	PDE4B	RPS2	ASAHL	BNC1	NFATC2IP
GARNL3	FBXL16	PFDN4	YWHAQ	RELB	CABP7	UBR1
F25965	TNFSF12	MEST	PRDX6	TACSTD1	GHR	MAGED4
CALCOCO1	SCARF2	FARP2	PHGDH	HCAP-H2	SH3RF2	SULT1C2
C20ORF102	CRH	FBXL7	EIF3S6	MGC99813	FLJ38964	CPZ
ADI1	ABTB2	OR2A5	RPL27A	UTRN	ARL4C	ICOSLG
RHOBTB2	COTL1	NUMBL	H2AFZ	C10ORF33	C21ORF7	H2AFV
PARC	S100A7L2	MRC2	HMGN1	ATPBD3	IBRDC1	ATCAY
RHBDL1	FOSL1	EPC2	ORC6L	PHKA1	DUSP8	PDGFA
CCDC48	ACOX1	ZNF482	RPS5	PTK9	NFIA	ZBTB41
APBA2	HS3ST1	ITGA1	COX7C	APOBEC3C	FAM102A	MEN1
IPPK	ENDOGL1	HHLA3	RPL24	FAM59A	SLIT3	CBFA2T2
DPF1	SGPP1	GTPBP10	RPL27	ATXN10	C9ORF25	INADL
LOC401431	PAFAH1B2	RUNX1T1	LAIR1	ACADS	CBLN2	JRKL
KIAA0415	LOC153364	MYO1E	COX4I1	ZNF397	MSX2	C6ORF152
MDGA1	FAS	FANCF	LASP1	C17ORF37	C3ORF62	ASTE1
DNAJB14	VWA1	WASF1	RN7SL1	FAM98C	SEMA3C	SSPN
C11ORF9	CLCC1	GSK3A	RPLP1	ROM1	RUSC2	B4GALT6
HSD17B1	NOL3	RANBP2	LOC401019	HOXD3	DOCK3	ATAD3B
SYNE2	SLITRK1	PMS2CL	ACTA2	BCL3	CYP46A1	DEFB131
KIAA1893	CD68	WDR5B	RPSA	LDLRAP1	REV3L	EHMT1
MYOM1	RUNX1	EGFL9	RPL39	CORO2B	MAP4	WIRE
VPS13A	REEP3	RNF126P1	GSTP1	PEX11A	SCUBE3	P2RY6
SBP1	MTE	ZFP1	ENO1	SLC25A18	RNASEL	CLDN10
RBED1	DEF6	REST	RPS20	UNC5B	TEX261	DMPK
NOXA1	EBI3	ACTN2	EEF2	C1ORF76	C1ORF61	LOC90321
CAMK2D	CNOT6L	GALNT14	C17ORF45	EAF2	CLSTN2	CEP76
HMBOX1	MGLL	ATRN	SLC7A5	ADSSL1	NPY	CDH24
ADCK5	ATP2B1	OAZ3	MYH9	DOCK2	FLJ42461	RHOJ
FLJ12681	TOR2A	USP26	HINT1	RHPN1	NME5	UBE2R2
CNTROB	BBS9	LOC653484	RPL35	MDN1	FAM123A	ZNF2
LONP2	KIAA0776	SP3	VIL2	ZNF574	MUSTN1	LOC653803
LOC285908	GAL3ST4	ALDH3B2	ATP5A1	B3GALT4	EXOC6	ARHGEF4
IL18BP	TBX3	APBA2BP	RPL30	CFD	TSPAN15	SNHG10
ZNF641	MGAT5	RBMS3	CCNI	SH2D1A	RDH5	UBTF
MAST1	SMURF1	EPR1	PTBP1	IGHMBP2	CSPG3	NID1
C17ORF75	GFM2	DPY19L2	ROCK2	PRSS12	PLD5	C9ORF85
SNF1LK2	AP4S1	LGALS13	NEDD8	MAPK12	JDP2	ADAMTS4
PIK3R3	BANP	ZNF566	2009-09-01	C14ORF21	LRRC3B	RGS7
ATP7A	NUDT13	LNPEP	LOC646200	C5ORF16	MKL2	RREB1
KCND1	ITPR1	ECE2	HSP90B1	SREBF1	FCHO2	KIAA0773
CD74	LHX1	PPP2R3A	PRDX1	LSM6	LOC132321	OSAP
BCL2	DDB2	PPFIBP1	MGC16703	RLTPR	KIAA1407	LASS1
PCDHGB6	OSMR	PHACTR1	SAE1	PAK1IP1	ERMAP	PIGL
DNAJB5	TNIK	IFRG15	TPM1	GRB7	TGFBRAP1	ZNF688
SR-A1	RPGR	MCMDC1	MSH3	ADRA2B	COG3	FLJ13910
UNQ846	LMO3	GZMH	RPS14	TNFAIP8L1	MAP3K2	AKT3
LTB4R	LOC285453	WWOX	UBA52	RASD2	MBNL1	FGF12
ZNF71	DEAF1	ABL2	TXN	JPH4	ACPP	RNF125
LOC92270	KIF6	L3MBTL	TBCA	GRIK5	YAF2	DGKH
ACCN3	EHMT2	HAS2	LAMA5	C1QTNF4	C8ORF48	PCDH20
PPIL6	LOC441743	EFCAB1	RPS3A	POLL	TPK1	ARTS-1
MAMDC4	LOC387680	ORM1	LOC432369	ADORA2A	CC2D1B	RTEL1
EIF2C4	SLC4A3	UPK3B	CCND2	CBLC	IL2RB	SPRED3
KIAA0100	RIN1	ANKRD36	MLLT11	CAPN12	PPP1R12C	C21ORF58
TBC1D5	APLN	PCDH8	HNRPD	EPB41	KIAA0513	TEX15
ARMC5	PPARD	ADAM33	MYH10	SMYD5	2006-09-01	SAA1
NAPE-PLD	FKBP8	GTF2A1	RPS6	TM4SF18	ADCYAP1	EPHA8
ADC	LPL	TMPRSS4	FSCN1	ENG	HEL308	PML
PBXIP1	LMTK2	GPBAR1	PSAP	C15ORF27	FAM46C	KIAA1622
RASAL2	PAP2	LOC146909	SLC25A5	NFKBIL2	HHAT	CD34
C20ORF67	TNFRSF6B	CD79A	MDH2	BRD4	HECA	OSCAR
FLJ11806	ATOH8	SIRT3	RPL4	KCNS1	RAB9B	ADD2
KCNQ3	TRIOBP	BDH	CALM2	RECQL5	ELMOD1	SAMD3
DNASE1	ZDHHC22	ALOX15B	RPL8	PHYHD1	FGF9
PLA2G10	IRAK1BP1	RXRG	MRLC2	C3ORF18	CLK4
TPP2	OLFM2	KALRN	LAMC1	SYNGR3	PRG2
GLI4	CD2	MEG3	JUND	HLX1	SMG6
GALNT3	SLC7A8	HIF3A	FAU	SLC23A1	PTCHD1
COL27A1	SLC7A14		TKT	DLC1	KIAA1024
GATA5	PAPOLG		SRP9	CES3	LOC400924
B3GALT7	NBR2		RPL17	SPTBN4	SP110
FLJ11000	EPB41L1		MTCH1	HTR7	RAB36
ARFRP1	NMNAT3		COL1A2	LOC606495	CLSTN3
KIAA0802	SLCO3A1		ANP32B	RHOBTB1	PBX4
COL20A1	HRK		NDUFA4	ESPN	MAFF
SPTBN2	CTHRC1		CLUAP1	DBP	IRX5
MAPK11	CACNG7		PSMB1	HSD17B6	SPSB4
C12ORF34	ECHDC3		RPS13	HRC	C9ORF111
SAMD11	GREB1		GAPDH	GYLTL1B	PCDHB9
PELI3	UIP1		FDFT1	C1ORF183	SYT17
ZDHHC23	SOX18		HNRPA2B1	TIRAP	OLIG3
ZNF687	NEURL2		BASP1	LOC51057	CAB39L
C20ORF12	UBXD5		COX7A2	HSD11B2	GRB14
CLCN2	SRPX2		TNFRSF21	PRX	FAIM
SPINK5	LOC56901		DPYSL3	AGMAT	RSPO1
GNAO1	VCX-C		NACA	TM4SF11	ZNF707
CA10	FAM77D		KRT19	FPGS	MMP24
FCGBP	KIAA1706		ANXA2	TMEM52	PLCE1
ZFP95	KIAA1804		COL4A1	UNQ2541	FLJ45717
SIPA1L3	AKAP3		RPS9	UBE1L	MGC70863
LEAP2	FLJ22349		DDX5	MPG	NDUFC2
NBN	WDSOF1		FLJ40504	RAB37	ADHFE1
LOC440686	OSBP2		RPS15	GSTT2	FLJ23191
SLC9A5	OR2A1		TEGT	DKK4	KIAA1285
OPRK1	GABRA5		EIF1	PCSK6	CTNNA2
UBXD6	WDR40B		HSPA8	TIP39	DFNB31
SULT1A3	ZNF406		BTF3		CREB3
HYI	BTN3A2		CYR61		A4GALT
KIAA1641	SPARCL1		NONO		ZNF385
CASC5	FABP3		CALM3		TTLL7
STARD5	DIPA		PEA15		SYNJ1
MEOX1	SLC38A5		CDH2		ZNF350
FAM53A	IFI44		NDUFA1		GNB3
GTPBP1	IL5RA		PDCD7		ZNF137
COLQ	FBP1		MARCKS		BTBD9
C1ORF190	MXI1		RPS15A		TRADD
ZNF690	APOBEC3B		PSMA6		LAG3
GOLGA8A	IFI44L		TUBB3		ATP9B
FREM1	WBSCR17		PRR13		ENTPD7
NEK11	EVC		UQCRH		BIK
CD40	AGER		HSP90AA1		ZNF184
ZNF493	TMEM100		SHFM1		SLIT1
EPHA3	LHX8		CIRBP		FZD1
CAPN9	CPNE4		YWHAH		TGFB3
UNQ470	SLCO4A1		EEF1G		TXNL4A
GNAT1	NFATC1		EIF3S6IP		C11ORF77
ANAPC2	MGC20983		C14ORF156		DDX49
KRTAP21-1	POMC		GLTSCR2		BCORL1
KRTAP21-2	FLJ11286		TOMM7		ABCC8
ADAM11	VCX		MRCL3		LOC399744
UGT3A1	LGALS14		RPL37A		C17ORF56
THAP9	DPP6		HAND1		SYNGR1
ZNFN1A2	ZNF659		EIF4A2		LRRC3
LOC201181	LSP1		DPYSL2		FLJ21106
TEKT2	FAM101B		DNAJC8		WNT4
SLCO1A2	GNRH2		CFL1		MASP1
MICAL-L2	PTHLH		ANXA1		GPX2
TRPV4	CNTNAP3		CSDA		ZNF235
MTTP	CNIH3		CRABP1		C17ORF73
NTRK3	LOC653170		NDUFS5		DCLRE1B
GAS2L1	ZFYVE9		GNB1		WNT1
FLJ42957	REPS2		PCBP2		KIAA1586
KLK2	SOCS7		CAP1		LMX1A
KCNN3	TRPV2		CDC37		CPXM2
PTPN5	ZNF599		CDH1		RSPO2
MAPK15	KCND2		APOE		HIST2H4A
MINK1	SIX1		SNRPD2		FIGN
SFI1	HBA2		EIF4G2		SNORD36C
COL11A2	TMEM16A		SFRS6		HEXDC
LAT	CXCL5		SRP14		HPN
PILRA	PC-3		C5ORF13		ZNF557
ALOX15	FAM80A		MARCKSL1		ADCY7
MGAT5B	C16ORF30		SFRS2		TCP10L
CALCR	PPP1R1B		KRT8		MTRF1
MYBPC1	PPEF1		AP2S1		GLDN
CCDC33	PAX8		SCD		RASL10B
MSR1	C6ORF25		TMEM14C		SMOC1
UACA	PVALB		VIM		ETV3
CACNG3	TIMP4		CNN3		SEZ6
AKAP4	GNA14		YWHAZ		CBX8
ROPN1B	HSPA12B		COX6C		NPAS4
FGF17	NOX1		NUCB1		LRRC4C
TENC1	TEPP		HSP90AB1		FBXO10
LOC440925	CD86		COX8A		KIAA1166
MLXIPL	NEK10		NDUFB8		DNHD3
ROPN1	STEAP2		FASN		HOP
T	CASP8		SOD1		MON1A
SPINK2	FBXO24		FTHL12		C20ORF161
	GPNMB		GLRX5		SULT4A1
	ASB11		NCOA4		MLF1
	ARRDC2		EIF3S5		RP1-32F7.2
	ERAF		JTB		REG1A
	VPS13B		ZA20D2		MYO3B
	IL1RAP		TUBB		BARHL1
	MMP1		MGST3		MRGPRF
	ICAM4		PSMC1		RERG
	CENTB1		GHITM		PGM5
	FLJ46831		MRPS6		TMEM16J
	KAZALD1		GARS		PDYN
	GGT1		C11ORF10		RAB26
	FABP6		SNRPF		HPGD
	CH25H		PTTG1IP		CAMK2B
	EMX1		RPL5		LRRC6
	CAPN11		PTP4A2		SLITRK3
	PPP1R16B		PCBP1		PLA2G12B
	CHRNA1		ILF2		LIX1
	MGC35212		SNRPG		IL1RAPL1
	SPAG4		CNTNAP2		LOC352909
	C10ORF96		CCT8		NAP5
	HLA-DPB2		ACTA1		ABCG4
	AOX1		COX5A		C6ORF157
	GJA4		HMGCS1		COL9A3
	LOC152573		TRMT5		HIP1R
	UTF1		MDH1		GAST
			ATP5O		SCP2
			PGRMC1		LIN7A
			ODC1		NPL
			SHMT2		SHF
			CTNNA1		C18ORF51
			COX6B1		HBE1
			RPL36AL		PDZRN3
			SEC61B		KCTD17
			DDB1		LHX5
			SEC61G		KCNH2
			SFRS9		KCNJ13
			DNAJA1		KIRREL2
			MFGE8		SYTL4
			TAGLN2		TRIM51
			TPI1		FBXL13
			EPRS		NDP
			PSMB6		ZNF533
			QARS		FIBCD1
			ACTN1		KCNA5
			NPPB		WIPF1
			UQCRFS1		KNDC1
			AKR1D1		WNT10B
			ALDH9A1		NYD-SP14
			PAM		MESP1
			KHDRBS1		TKTL1
			ATF4		PDE1B
			COX5B		EGLN3
			GNS		ESPNL
			RPS4X		KCNK10
			IGFBP3		FRAT1
			SPINT2		NRTN
			FLNC		LRRTM1
			IFITM3		CDH15
			VDAC3		OVOS2
			CCND1		LOC399947
			MGC29891		ELK4
			KPNB1		SCN4B
			WDR1		PCDHGC3
			ATP5H		CTLA4
			SFRS5		RYR1
			PSMB7		TMOD1
			ASNS		RARRES1
			SEC11L1		KEL
			GLO1		C20ORF54
			ATP6AP1		FLJ46082
			QP-C		INSC
			PGD		NRXN1
			FAM84B		EYA4
			IFITM2		DMBX1
			SSU72		FOXD3
			XPNPEP3		SP8
			CALM1		PAX3
			CCDC72		DGKB
			MIF		ABCC11
			TRAM1		TCF21
			TALDO1		HDC
			FLOT2		SUHW1
			RHOA		GRP
			EIF2S3		FGF8
			LOC134997		OLFM3
			EIF4B
			ANAPC13
			ITM2C
			GPX4
			RAB31
			LIN28
			RPL22
			TMEM66
			SEC61A1
			FSTL1
			ALKBH5
			RPL7L1
			LAMP1
			PARP1
			2002-09-01
			ARID3A
			PRDX5
			C20ORF24
			DARS
			RAB11A
			PDHB
			COL1A1
			RPL31
			TMED3
			KIAA0101
			DYNLL1
			HIST1H4C
			LOC642947
			MRFAP1
			NCSTN
			SERPINE2
			TOMM20
			MGEA5
			GLB1
			MAPRE1
			TPM2
			LOC729603
			AURKAIP1
			CST3
			ACTR2
			HNRPAB
			PPP1CC
			HSBP1
			ARPC3
			UCHL1
			FLNB
			NOL7
			PALLD
			NQO1
			SPP1
			PTTG1
			SPARC
			C19ORF37
			NDUFB2
			VTCN1
			LOC399900
			STAU1
			CYP1B1
			ERP29
			SCARB2
			PSMB3
			H2AFY2
			EVL
			PFDN5
			TMCO1
			HES4
			CLIC1
			TMEM59
			EEF1B2
			DAD1
			AHCY
			EPN1
			ATP5J
			HNRPK
			C10ORF58
			HSPB1
			MGC13017
			TMEM97
			HNRPM
			ACLY
			SERF2
			CKAP4
			MAT2A
			PTRF
			CTSL2
			GLDC
			LDHB
			CNDP2
			NCL
			NOLA3
			GSPT1
			CTXN1
			ANXA5
			FBN2
			DCTN2
			RPL26
			PLEKHC1
			PARK7
			CIP29
			RAB10
			DHX15
			LAPTM4B
			SHCBP1
			SPCS1
			VAMP8
			COL5A1
			SLC16A12
			NGFRAP1
			SIAHBP1
			RPS23
			COL5A2
			LOC653314
			PPA1
			PTPRF
			STMN2
			NDUFB5
			NPTN
			C20ORF52
			COPA
			HNRPA0
			BEX1
			C9ORF88
			ATP6V1G1
			MCM3
			AARS
			SMARCA4
			BANF1
			SLC25A3
			C15ORF15
			ATP5I
			TINP1
			NDN
			TOP2B
			RPN1
			CKS1B
			POLR1D
			KRTCAP2
			SNX3
			TSPAN9
			NIF3L1BP1
			PABPC4
			PFKP
			SQSTM1
			CETN2
			YWHAB
			SUMO3
			MTPN
			YARS
			CYB5-M
			RAB5B
			CGN
			ARPC5
			LSM1
			KIF1A
			CCT2
			TETRAN
			VDAC1
			NAP1L4
			PNPT1
			PPP2R1A
			YBX1
			RRM1
			HDAC2
			RPRC1
			PHPT1
			PIK3R2
			XBP1
			RPS24
			C21ORF24
			MAGED1
			KIAA0738
			LITAF
			HLA-A
			PRDX4
			NARS
			M6PRBP1
			LSM14A
			RCC2
			PSMB4
			TMED9
			JARID1B
			ATP6V0E1
			COL3A1
			IL18
			DNAJB11
			TEAD2
			PSMA5
			LOC643668
			NUDC
			PCMT1
			LDLR
			D4S234E
			BAMBI
			ATP5F1
			GPR177
			CLIC4
			PIN1
			CRABP2
			SNX2
			COX17
			ATP6V1D
			WDR6
			MRPL51
			MGC11257
			TXNL5
			UBE2M
			CYB5R3
			RPS28
			NDUFS4
			DAG1
			HEXB
			LDHA
			SET
			TIMP1
			LSM2
			PSMB2
			SS18L2
			RPL21
			ATP6V1E1
			EIF4H
			HMGN2
			EIF2AK1
			HSPC152
			PRSS8
			TYMS
			RPP21
			VPS37C
			DDIT4
			RPA1
			RPAIN
			FAM62B
			ATP6V1A
			WBP2
			DNMT1
			DYNC1LI2
			NDUFB3
			HDDC2
			CCDC90B
			EIF3S7
			GSTO1
			TAX1BP1
			SSR4
			TACC1
			TAF15
			ATP6AP2
			SQLE
			PCNP
			CDC20
			DPYSL4
			ETFA
			C5ORF15
			RAB7
			HMGCR
			LOC84661
			ATP6V1B2
			DAZAP2
			H2AFY
			DDX1
			ACTC
			THBS1
			CKS2
			EPAS1
			EHD1
			SNRPB
			TFRC
			RBM22
			RALA
			HIST1H2BK
			SFRS1
			IGSF4
			COPS5
			PSMD6
			ARF4
			SUPT16H
			AHCYL1
			BCAT1
			IGFBP5
			H3F3B
			SLC44A2
			LOC653328
			C12ORF57
			IGF2R
			KLF6
			RHOBTB3
			ITGB1
			HCFC1
			NDUFS8
			TMSL8
			NDUFA12
			NDUFAB1
			PGRMC2
			ARPC1A
			CRKL
			NBPF10
			PRDX3
			SMARCC1
			MXD4
			FLJ10154
			NDUFB11
			ERH
			ADSL
			ANXA2P1
			ATP9A
			SLC39A1
			SERPINH1
			RRAGA
			S100A11
			C16ORF61
			CDV3
			CNIH4
			PON2
			APEX1
			BGN
			MAD2L2
			BRD2
			NES
			CHCHD2
			POLE3
			TXNRD1
			RUSC1
			DDOST
			LY6E
			AKR1B1
			HDAC1
			VPS29
			RPL13A
			XRCC6
			LSM7
			TOMM40
			POLR2F
			DDX48
			NDUFA8
			ARMET
			REXO2
			PACSIN2
			GMFB
			C20ORF43
			SNHG5
			EBNA1BP2
			CSNK2B
			MAPK6
			PSMB5
			MRPL37
			MLC1SA
			LPP
			IDH1
			EIF3S2
			MAMDC2
			EIF3S9
			RHEB
			SRF
			CSTB
			RHOC
			EIF3S3
			ATIC
			ITGB5
			PUM1
			XPR1
			SMS
			ATP5J2
			PTOV1
			PUNC
			PPP1R15A
			AMOT
			TXNDC12
			CXX1
			CCDC56
			HBXIP
			POLR2G
			PLSCR3
			LOC643516
			COPS3
			SOX11
			C1ORF37
			IGF2BP3
			PRPF8
			LTA4H
			RBX1
			PLS3
			DCBLD2
			ATP6V0E2L
			C10ORF38
			2007-03-01
			CXADR
			NDUFA3
			MDK
			NDUFS3
			CSE1L
			RPL36
			SSBP1
			CLNS1A
			ENY2
			CCT7
			IER3
			DERA
			TMEM183B
			FAM50A
			UBE2N
			CCND3
			GOT2
			EDF1
			LMNB2
			C2ORF29
			GLG1
			SFRS4
			C1ORF19
			TACSTD2
			ISCU
			GADD45A
			PSMD7
			KIAA0376
			CAP2
			CYC1
			CUTA
			TMEM85
			TMED10P
			BEXL1
			IMPDH2
			C2ORF25
			LOC643940
			MKRN1
			ANKRD38
			C15ORF24
			IGFBP2
			PTS
			HGS
			NBPF20
			C6ORF48
			CEBPB
			EFNB2
			CARM1
			SCOTIN
			DYNC1I2
			HNRPR
			ATP1A1
			CARHSP1
			MCM6
			HSD17B12
			LSM4
			WDR18
			HES6
			ACP1
			CCNB2
			PELO
			BCAP31
			XPNPEP1
			ADM
			CDH3
			NIFIE14
			CXXC5
			DDT
			DBI
			C1ORF128
			CNN2
			CLIPR-59
			RANGAP1
			RPS26
			HSPA9B
			LUZP1
			KIAA0174
			APP
			PSMC2
			LGALS1
			ARHGEF18
			SLC2A1
			EIF5A
			PAICS
			PJA2
			SRP14P1
			C20ORF11
			RAI14
			PSMA4
			DCAKD
			SNRPB2
			COMMD7
			BRP44
			CITED2
			IFNGR2
			HSPD1
			ZNF549
			ATP6V1F
			TMBIM4
			TUFT1
			SF3A3
			LOC339123
			GTF2A2
			MSRB2
			BSCL2
			TSG101
			UBXD8
			RAB40C
			PIGY
			SNX27
			RBPMS2
			GAK
			GATAD2A
			RHBDF1
			TAX1BP3
			PRNP
			SUMO2
			SLC25A4
			POGK
			NT5C2
			VCP
			PTD008
			SUZ12
			SLC7A1
			DSTN
			C9ORF80
			PDCD6
			CGI-69
			EIF3S4
			PGAM1
			SFT2D1
			INA
			TCEB2
			DYNLT1
			SAT
			C14ORF24
			TRFP
			C1ORF198
			CDC16
			LOC613037
			SNRPA1
			LOC51255
			GJA7
			VBP1
			ANKS1A
			ODZ3
			NRD1
			GTPBP4
			UNC50
			TUBB2C
			HADHSC
			TMEM87A
			ATP5C1
			BRI3
			PLOD1
			CPNE3
			NDUFA11
			GNPDA1
			TSPAN3
			KPNA4
			RUTBC1
			GJA1
			NDUFB7
			PRMT1
			ARCN1
			NUP37
			UNC84B
			CENPB
			VPS26A
			PBX3
			ISG20L1
			CAPN1
			TXLNA
			EIF3S12
			MSH6
			IARS2
			G10
			CAB39
			SFRS10
			UBE2E1
			MRPS21
			FH
			DUSP3
			ZIC2
			ZMPSTE24
			ZNF207
			CCDC6
			ERRFI1
			C20ORF30
			ACTG2
			AKR7A2
			TCEB1
			PCDHB2
			NBPF11
			RARS
			ADD1
			C8ORF37
			RND3
			PPP2R5E
			KLHDC3
			SIPA1L2
			MRPL33
			SLC20A1
			LMO4
			HMGN4
			GDI2
			NGRN
			ATOX1
			SRP54
			COPB
			STRAP
			OSBP
			DGUOK
			ARL2BP
			ASCC2
			SYNCRIP
			ARL6IP5
			LRAP
			DNAJC9
			SRRM2
			REEP5
			CD151
			ERGIC3
			DUSP12
			GSTM2
			AP3B1
			ETF1
			OCIAD2
			XPO1
			UFC1
			FAM119A
			SERTAD2
			DYNLRB1
			COX6A1
			PTPLB
			RAB25
			FER1L3
			TRAPPC4
			WBP11
			CREB3L2
			PRSS23
			CTSL1
			C6ORF49
			TXNL2
			TNS3
			BZW2
			C1QBP
			LOC648293
			TWSG1
			MSX1
			SHC1
			TM9SF2
			AOF2
			METAP2
			ATXN2
			SRXN1
			STOML2
			C12ORF46
			C7ORF30
			RING1
			ZNF430
			SRRM1
			STC2
			DKC1
			ARPC2
			RPL23
			FLJ11305
			ZCD1
			GUK1
			NEFM
			SC5DL
			VPS35
			HIC2
			UBE2D3
			RBMX
			CDK4
			SLC35B1
			C2ORF28
			MTHFD2
			CLCN7
			PSME4
			ANKRD11
			ARHGAP21
			TST
			FCMD
			PPP1R14B
			CMKOR1
			PRCP
			HECTD1
			SF3B4
			OCIAD1
			GPSN2
			PTK2
			NDUFV2
			COMMD3
			AZIN1
			FBL
			PSMD1
			CLDND1
			RHPN2
			EMD
			NME1
			DDX18
			HSPH1
			ADSS
			C19ORF2
			RAB2B
			GTF2H5
			TMEM123
			GLUD1
			TJP1
			RIC8A
			MGC10997
			QPRT
			TPD52L2
			ANAPC5
			TIMM23
			DCP2
			PDLIM1
			VANGL2
			KIAA1191
			HNRPA1L-2
			CBS
			SLC5A6
			GLTP
			SHRM
			MSN
			EIF1B
			ALDOA
			B4GALT5
			TOP2A
			RAI17
			SFRP1
			ZNF313
			LOC728643
			TMEM14B
			LOC203547
			UBE2F
			PPP6C
			CKAP5
			GYG1
			USP5
			FEN1
			DEGS1
			PGM1
			INPPL1
			CIB1
			KIAA0152
			UBE2J1
			PPM1G
			ROD1
			RANBP1
			PPP2CA
			HAK
			LRRN1
			LSM3
			CKAP1
			UBXD2
			PFDN1
			ATP6V0A1
			ATP5G2
			CCT3
			MGC71993
			FUBP3
			GOT1
			SH3BP4
			ITGAV
			FEZ2
			C1ORF57
			RBM14
			UNQ501
			GTF2E2
			MMS19L
			STARD7
			ACTR1A
			RIP
			COPZ1
			SDHB
			ECH1
			DEK
			CDAN1
			GNAI2
			C10ORF86
			CPE
			CAPZA2
			AP1S1
			PSMC5
			CHD4
			SF3B5
			C16ORF58
			COL4A5
			RAB8A
			ARL2
			GPT2
			DNAJA2
			TNFSF5IP1
			SOX15
			LEPREL1
			GOLPH3
			CALU
			POLR2A
			YTHDF1
			ARMCX2
			CCDC23
			PPP1R11
			ENC1
			TIMP2
			FAM65A
			OXSR1
			TFG
			P15RS
			ZNF161
			FZD2
			2015-09-01
			HSPC176
			NDUFS7
			EWSR1
			PTPLAD1
			TRIP6
			TNFRSF12A
			DDX39
			C7ORF44
			UBE2E3
			YWHAG
			AXUD1
			NISCH
			MED6
			C14ORF173
			HNRPUL1
			ARHGEF2
			SSR2
			PNRC2
			ATP1B1
			NSUN2
			MORF4L1
			C9ORF74
			NDUFV1
			ZNF447
			ARF5
			PP2447
			DNAJB6
			C14ORF166
			HIGD2A
			COQ5
			PTPN11
			CCNY
			COPB2
			ALS2
			KCTD5
			ST13
			DUSP1
			TMED2
			PQLC1
			TMEM32
			ASNSD1
			CSNK1G2
			BEX2
			PLD3
			FAM53C
			TFDP1
			ZC3HC1
			DPM1
			RAB6IP1
			HSPA1B
			COL18A1
			DDA1
			AFP
			MGC10471
			PRKRIR
			UBE3C
			UBQLN4
			PKP2
			ID2
			SNURF
			VKORC1
			JTV1
			PAPOLA
			CTDSPL
			SDCBP
			CLDN7
			UBQLN2
			XAB1
			CPSF3
			PAFAH1B3
			PRPSAP1
			AP1S2
			TMEM98
			MASA
			ARL5
			TXNDC14
			PSARL
			CAPNS1
			NOL5A
			SLC38A1
			TNPO2
			VGLL4
			PABPN1
			METAP1
			SRPK1
			CDC42EP4
			FBLN1
			ABCF1
			ARIH2
			ID3
			PRPS1
			TRIM8
			NUP62
			MRPS9
			LCMT1
			UBADC1
			ELOVL6
			TAGLN3
			TSEN34
			API5
			COQ10B
			CSNK1E
			ACADM
			AKT1
			SDAD1
			WARS
			C17ORF61
			TARS
			SERPINB6
			SC4MOL
			PDGFRB
			CDCA5
			EGR1
			DDX21
			TRAPPC3
			ZDHHC8
			CYBA
			STAT2
			GTF2F2
			IGFBP7
			CTDSP2
			EI24
			SKP2
			DRAP1
			ADAR
			FN3KRP
			DIABLO
			CNTN2
			TCEAL4
			IRX3
			NENF
			KLHL9
			SF3B2
			DEXI
			UBE2E2
			RNASET2
			AP2M1
			HPS6
			CHMP1B
			GPX1
			ECHS1
			RSPRY1
			NUP205
			ACO1
			DNAJA3
			RDH14
			DRG1
			ZNF462
			BAT2D1
			GNL2
			BNIP3
			SCRN1
			C14ORF4
			RAB3GAP1
			SFRS7
			SRPRB
			RASSF7
			LLGL1
			MRPL22
			SH3GLB2
			UROD
			PPT1
			DHRS7
			CREG1
			FAM44B
			CAV1
			RPA2
			PCCB
			C1ORF121
			CRR9
			KIAA1598
			POLR3C
			C9ORF19
			PXDN
			ARF1
			PMPCB
			ASH2L
			LOC51035
			GRSF1
			BCL2L1
			GOLGA3
			LASS6
			TRIM44
			FAM96A
			IMP3
			DDX19B
			ALDH7A1
			MELK
			PTTG3
			DKK3
			STX3A
			DDX51
			PSMD2
			PSMC3
			SURF4
			GSTK1
			BAG3
			PRC1
			NULP1
			AURKA
			SYT4
			PSMD14
			SLITL2
			SAMM50
			ZYG11B
			BCLAF1
			MRPL36
			DNAPTP6
			UBL3
			RBM5
			RWDD1
			TRRAP
			C22ORF13
			H1F0
			LOC93081
			ZNHIT1
			SSR1
			FLJ20512
			ITGB4BP
			TMEM106C
			TMEM113
			HSPC148
			CTSB
			WASL
			GTPBP6
			TMEM17
			WDR68
			NUP133
			KDELR1
			DAPP1
			HCG2P7
			S100A16
			QDPR
			SPSB3
			VDP
			PTPN1
			SELS
			AUTS2
			ZYX
			BTG1
			TMEM47
			SLC3A2
			MED28
			RSL1D1
			CXYORF3
			LRRC42
			C12ORF41
			PPP3R1
			COL7A1
			ZFYVE20
			UGP2
			HSPA5
			MPZL1
			CDK6
			CCNA2
			TMED10
			RHBDD2
			AXIN2
			FAM120A
			CDC26
			GABARAPL1
			NFKB1
			LEPROT
			TLE4
			C9ORF78
			B2M
			SLC9A1
			CD2BP2
			NFE2L2
			NME4
			TTC4
			FLJ22471
			PRELID1
			SLC9A3R1
			NOSIP
			GPC4
			SLC11A2
			ZNF622
			YPEL5
			DYNC1H1
			PEX5
			EXOSC1
			FAM20B
			SAFB
			DAP3
			ACTL6A
			FAT
			RALB
			ZFYVE21
			SPHK2
			UBQLN1
			MRPS24
			WDFY1
			LTB4DH
			PWP1
			HEATR1
			FNBP1
			RPS26L
			WDR61
			MASK
			EFNA1
			TMEM2
			KIAA1838
			SMAD4
			ZNF22
			C17ORF70
			DDX47
			PDXK
			KLHL12
			RPUSD4
			RPA3
			CMAS
			TPR
			ATG12
			KIF5C
			JUN
			NUP93
			MAP1LC3B
			GPR137
			MRPL23
			SYT11
			SLC12A9
			KNS2
			MATR3
			YAP1
			PEX11B
			PEBP1
			LOC374395
			CHSY1
			STT3A
			MAPKAPK3
			HNRPL
			RPS6KB2
			G3BP2
			ANGEL2
			DCTD
			METTL5
			GNG10
			TTR
			ATP6V0B
			XPC
			GSTM1
			FLJ10241
			GSPT2
			SND1
			GDF15
			KPNA6
			RAB11FIP3
			NDUFA13
			DPF2
			RALY
			UBE1
			CNBP
			SRP68
			POLR2H
			TOMM34
			BRP44L
			C6ORF153
			PPP2R2A
			POLR2I
			STRA13
			FLJ20625
			LOC493869
			ACBD3
			VPS4B
			CCNK
			TRG20
			RBM23
			TMEM41B
			BCL2L13
			MGC14327
			CACNB3
			CDR2L
			RAB9A
			MRPS22
			CPD
			FNBP4
			MGC33212
			BMS1L
			FKBP9L
			FST
			PARP4
			C14ORF85
			NPEPPS
			AK3
			SGCE
			CEBPZ
			ATP6V0D1
			ARHGDIA
			AMZ2
			PHB2
			SEPHS1
			TJAP1
			UROS
			ZDHHC7
			TMEM9
			CCDC59
			C20ORF155
			FGFR3
			EFHD1
			NOTCH1
			ATP2A2
			RAP80
			C16ORF33
			C14ORF135
			PTMS
			DUSP23
			CHD7
			C1ORF85
			SEPW1
			STK40
			SLC2A8
			SCO1
			PIK4CA
			ZBED1
			BXDC1
			NDUFA9
			APPBP2
			C18ORF55
			VAMP3
			LANCL1
			CSK
			UQCRC1
			SUMF2
			JAM3
			DXS9879E
			HDGF
			COMMD4
			AXL
			RHOQ
			EML4
			LARS
			HEBP2
			CPVL
			DNAL4
			SYBL1
			SPTAN1
			MAPBPIP
			TMEM16F
			KIDINS220
			WWC1
			PLRG1
			PRR6
			STIP1
			CKB
			DHRS1
			KIF20A
			ISYNA1
			RBM17
			TMEM43
			AHNAK
			MTHFD1L
			HMGB2
			CHFR
			C20ORF20
			PPP1R2
			AP1M1
			CCT6AP1
			KIFC1
			SCAP
			C8ORF40
			SCG5
			PGLS
			ELLS1
			CLTB
			NUDT5
			KDELR2
			TGFBI
			ACTN4
			TSPAN17
			TRAPPC1
			ZMAT3
			TAP1
			LEPROTL1
			FBXO21
			HARS
			C11ORF2
			RAP2A
			FAM38A
			KRT10
			GPR56
			POMGNT1
			TM2D1
			NIF3L1
			CDC23
			BRMS1
			SSBP2
			DBN1
			COPS7A
			SLC44A4
			MRPS15
			TUBB6
			C20ORF72
			PSMA3
			IGF2BP2
			APEH
			IMP4
			RBM10
			LYPLAL1
			WDR57
			POLE4
			NUSAP1
			EFHA1
			HIGD1A
			AKTIP
			DHX29
			HMG20B
			C6ORF125
			DUSP14
			RABGAP1
			DNASE2
			SMARCD1
			C7ORF24
			2011-09-01
			BAT1
			DIP2B
			MKI67IP
			FRZB
			PARL
			BHLHB2
			TBC1D14
			CPSF4
			TMEM49
			SCOC
			PHF5A
			PPP3CB
			ZW10
			C6ORF69
			SLC25A23
			LMBRD1
			SEC24C
			TMEM60
			PLOD3
			SLC7A7
			EFTUD2
			ELP3
			COPE
			TMEM126B
			FOXJ2
			JUP
			ATP1B3
			CWF19L1
			MRPL18
			RYK
			WDR51A
			LIN28B
			BCKDK
			FAM79A
			C3ORF26
			TUFM
			UNC84A
			TOMM70A
			TXNDC
			ZNF672
			IL13RA1
			ARPC5L
			LOC643995
			C9ORF142
			ENTH
			ZBTB33
			SF3A2
			CSNK2A2
			ADFP
			ZNF403
			MLF2
			C2ORF26
			C3ORF14
			MRPS10
			NAGK
			APOA2
			HSD17B4
			NUAK2
			YIPF6
			IDH3B
			WFS1
			EFNB3
			BIRC2
			C13ORF8
			PIAS4
			MAP2K1IP1
			FLJ46309
			COMMD1
			DDAH1
			YIPF3
			ACTR10
			DNAJC10
			HSPC117
			FKBP1A
			C10ORF7
			CEBPG
			LOC57149
			PLAU
			POLR3GL
			PMM1
			NDUFB10
			EPSTI1
			CTPS
			MGC2803
			CSRP2
			HEBP1
			SNRPC
			HARSL
			RNPS1
			DERL1
			TIA1
			ARHGAP1
			MRPS27
			PNN
			YTHDF2
			PPP1CB
			NDEL1
			C6ORF166
			ASCC1
			RCD-8
			C16ORF9
			CCNF
			HRASLS3
			FXR1
			SLC38A2
			TRPC4AP
			CNOT2
			MIMITIN
			MCM7
			CD99L2
			C14ORF112
			CD46
			TSPYL1
			UBE2I
			FTHL3
			PPP4R1
			CTTN
			CAMSAP1L1
			AURKB
			ELF1
			FAM62A
			U2AF2
			TBL1X
			UBP1
			MIDN
			NOL11
			RAFTLIN
			DDX24
			ACADVL
			GEMIN4
			C1ORF106
			MT2A
			DNAJB2
			PPM1F
			BOLA3
			GNPAT
			EHBP1
			LARP7
			RABEP1
			ZNF512
			PRPSAP2
			BRSK1
			NFE2L1
			PCM1
			SORT1
			SEC23B
			RNASEH1
			STK4
			BRD3
			WDR54
			XRCC5
			RFC4
			PUM2
			HSA9761
			WDR75
			CDC14B
			KCTD3
			APOA1BP
			FAM96B
			G1P3
			PPME1
			KIAA0355
			CIRH1A
			OAT
			WDR41
			RASL11B
			RXRA
			DSCR2
			SLC30A9
			PDXP
			C17ORF25
			C1ORF48
			PRPF31
			RABEPK
			C3ORF10
			E4F1
			TGOLN2
			COX7B
			PHLDB1
			DFNA5
			CHD9
			KIAA0350
			PHYH2
			C9ORF46
			C10ORF35
			SH3BGRL2
			TROVE2
			MCM4
			PFKFB4
			IDH2
			PAFAH1B1
			APPBP1
			SDCCAG10
			NUP107
			SDF2L1
			E2F5
			PURB
			MKRN2
			SF3B3
			ZNF627
			C14ORF2
			ARHGDIB
			IGSF3
			HSPC023
			PSMD8
			PRKCH
			NDFIP2
			C5ORF21
			USP39
			C12ORF10
			SOX2
			RPL9
			SRP46
			NUP88
			SDF2
			TUBB2A
			FLJ25476
			TBPL1
			IARS
			STAT3
			PEPD
			SERPINE1
			EIF2A
			EXOSC8
			PFS2
			DBNDD1
			BRPF1
			GALK1
			SNAPC4
			AKR1A1
			NT5C
			ACAT1
			RBP1
			MGC3121
			FAM45A
			RIS1
			NAT10
			PROM1
			PDCD5
			SDC4
			STK3
			KIFAP3
			SLC44A1
			LAMP2
			UCHL3
			CIAO1
			ANKRD46
			NT5C3
			SIN3A
			CLIP1
			PSMF1
			THAP11
			HN1
			THOC3
			PDHA1
			ARID5B
			ARF3
			YY1AP1
			RAB5A
			HSPE1
			C1ORF60
			PSME2
			RPS21
			EXOSC6
			SLC35A5
			CLSTN1
			SPIN1
			ZCCHC17
			MGC39900
			C2ORF30
			NHP2L1
			RAB3IP
			SLC25A1
			NUMB
			BTF3L4
			HYPB
			HLA-H
			AFG3L2
			MT1A
			NUP160
			PTGES3
			ERAL1
			PRPF4
			C1ORF52
			DECR1
			KDELC2
			APH1A
			AHSA1
			ZNF265
			TIPARP
			SCYL1
			FAM104A
			EIF2AK2
			B4GALT3
			MRPL21
			NIPSNAP1
			TXNIP
			RARSL
			MPHOSPH1
			EXT1
			NOPE
			LPIN1
			CEBPD
			PHF21A
			KIAA0310
			ZFP36L1
			ANKRD9
			LMNA
			PTPN12
			IFNGR1
			VPS45A
			IMPA2
			WBSCR22
			MRPS31
			CUEDC2
			NIPA2
			BPHL
			MMD
			IMMT
			SESN1
			KIAA0746
			MAP2K1
			MCRS1
			RB1CC1
			MKNK2
			CHMP5
			PROSC
			C14ORF32
			C19ORF22
			C20ORF177
			RAB17
			XTP3TPA
			TBCE
			MGC4562
			DHRS4
			FEZ1
			MRPS30
			ADIPOR2
			MRPL41
			LEMD3
			ARHGEF10
			CRELD2
			C17ORF40
			SNX4
			C18ORF10
			RAD23B
			SEC31L1
			GLA
			TMCO3
			SH3BGRL3
			ARPC4
			UBE2Q2
			MRPL14
			RPL34
			C16ORF60
			HIBADH
			GFPT1
			TNFRSF10B
			ANKRD1
			TRO
			LASS5
			FRAP1
			FOXC1
			FLJ14668
			SLC35B2
			EID2B
			C10ORF57
			CGNL1
			NALP2
			ARL1
			CSTF3
			MRPL17
			SH3GLB1
			GOLGA8B
			UXT
			C19ORF7
			NICN1
			CUL5
			ITPR3
			GORASP2
			C19ORF10
			RBM25
			NXT1
			PROS1
			DHCR7
			NRIP1
			MKLN1
			COPS7B
			UBAP2L
[truncated: 6,976 more rows]
