# Supplementary material for: Qualitative modeling identifies IL-11 as a novel regulator in maintaining self-renewal in human pluripotent stem cells
Source: Front Physiol. 2013 Oct 28;4:303. doi: 10.3389/fphys.2013.00303 (PMC3809568; doi:10.3389/fphys.2013.00303)
Supplement: Supplementary Table 4 — Various network sizes and corresponding calculation times. [file DataSheet4.XLSX]

## Sheet: S4 Network sizes
Minimum number of incoming edges for target genes	Perturbation expanded network		Receptor and ligand filtered network		Number of clusters	Pipeline running time in seconds
	Number of nodes	Number of edges	Number of nodes	Number of edges
7	24	113	11	41	1	101
6	149	863	42	227	17	314
5	488	2563	109	562	59	918
4	1266	5687	218	998	103	1633
3	2372	9008	331	1338	139	2190
2	4303	12870	528	1732	187	3184
1	7862	16395	847	2033	201	3323
